# Supplementary material for: A new co-crystal dinuclear/trinuclear ZnII–ZnII/ZnII–SmIII–ZnII complex with a salen-type Schiff base ligand
Source: Acta Crystallogr E Crystallogr Commun. 2018 Nov 22;74(Pt 12):1862–6. doi: 10.1107/S2056989018016109 (PMC6281091; doi:10.1107/S2056989018016109)
Supplement: Supplementary file 1 [file e-74-01862-sup1.cif]

##############################################################################
#                                                                            #
# This CIF contains the data in a paper accepted for publication in          #
# Acta Crystallographica Section E. It conforms to the requirements of       #
# Notes for Authors for Acta Crystallographica Section E, and has been       #
# peer reviewed under the auspices of the IUCr Commission on Journals.       #
#                                                                            #
# Full details of the Crystallographic Information File format               #
# are given in the paper "The Crystallographic Information File (CIF):       #
# a New Standard Archive File for Crystallography" by S. R. Hall, F. H.      #
# Allen and I. D. Brown [Acta Cryst. (1991), A47, 655-685].                  #
#                                                                            #
# The current version of the core CIF dictionary is obtainable from          #
# ftp://ftp.iucr.org/pub/cif_core.dic.                                       #
#                                                                            #
# Software is freely available for graphical display of the structure(s)     #
# in this CIF. For information consult the CIF software page                 #
# http://www.iucr.org/resources/cif/software.                                #
#                                                                            #
# This file may be used for bona fide research purposes within the           #
# scientific community so long as proper attribution is given to the journal # 
# article from which it was obtained.                                        #
#                                                                            #
##############################################################################
data_I
_audit_creation_method
;
Olex2 1.2
(compiled 2018.05.29 svn.r3508 for OlexSys, GUI svn.r5506)
;
_journal_date_recd_electronic     2018-09-03
_journal_date_accepted     2018-11-14
_journal_name_full     'Acta Crystallographica, Section E'
_journal_year     2018
_journal_volume     74
_journal_issue     12
_journal_page_first     1862
_journal_page_last     1866
_journal_paper_category     GM
_journal_paper_doi     10.1107/S2056989018016109
_journal_coeditor_code     EX2013
_publ_contact_author_name     'Mohamed Gaye'
_publ_contact_author_address
;
D\'epartement de Chimie
Facult\'e des Sciences et Techniques
Universit\'e Cheikh Anta Diop
Dakar, Senegal
;
_publ_contact_author_email     'mlgayeastou@yahoo.fr'
_publ_contact_author_fax     '00221338246318'
_publ_contact_author_phone     '00221338247804'
_publ_section_title
;
A new co-crystal dinuclear/trinuclear Zn^II^--Zn^II^/Zn^II^--Sm^III^--Zn^II^
complex with a salen-type Schiff base ligand
;
loop_
    _publ_author_name
    _publ_author_footnote
    _publ_author_address
    'Sarr, Mamour' .
;
D\'epartement de Chimie
Facult\'e des Sciences et Techniques
Universit\'e Cheikh Anta Diop
Dakar, Senegal
;
    'Diop, Mayoro' .
;
D\'epartement de Chimie
Facult\'e des Sciences et Techniques
Universit\'e Cheikh Anta Diop
Dakar, Senegal
;
    'Thiam, Elhadj Ibrahima' .
;
D\'epartement de Chimie
Facult\'e des Sciences et Techniques
Universit\'e Cheikh Anta Diop
Dakar, Senegal
;
    'Gaye, Mohamed' .
;
D\'epartement de Chimie
Facult\'e des Sciences et Techniques
Universit\'e Cheikh Anta Diop
Dakar, Senegal
;
    'Barry, Aliou Hamady' .
;
D\'epartement de Chimie
Facult\'e des Sciences
Universit\'e de Nouakchott
Nouakchott, Mauritania
;
    'Orton, James B.' .
;
UK National Crystallography Service, School of Chemistry,
Faculty of Engineering and Physical Sciences,
University of Southampton, SO17 1BJ, UK
;
    'Coles, Simon J' .
;
UK National Crystallography Service, School of Chemistry,
Faculty of Engineering and Physical Sciences,
University of Southampton, SO17 1BJ, UK
;
_publ_section_synopsis
;\
In the pentanuclear title complex,
[SmZn~2~(C~22~H~18~N~2~O~4~)~2~(NCS)~2~(C~3~H~7~NO)~2~]\
[Zn~2~(C~22~H~18~N~2~O~4~)(NCS)~3~]\\cdotC~3~H~7~NO\\cdot0.32H~2~O, a
dinuclear unit and a trinuclear unit co-exist. In the crystal, the trinuclear
cationic units and dinuclear anionic units are assembled into infinite layers.
;
_chemical_name_systematic
;\
Bis{\m~2~-6,6'-dimethoxy-2,2'-[phenylene-1,2-diylbis(nitrilomethanylylidene)]\
diphenolato}-1\k^4^<i>O</i>,<i>N</i>,<i>N</i>',<i>O</i>':\
2\k^3^<i>O</i>,<i>O</i>',<i>O</i>^6^;2\k^3^<i>O</i>,<i>O</i>',<i>O</i>^6^:\
3\k^4^<i>O</i>,<i>N</i>,<i>N</i>',<i>O</i>'-bis(dimethylformamide-\
2\k<i>O</i>)dithiocyanato-1\k<i>N</i>,3\k<i>N</i>-2-samarium(III)-1,3-\
dizinc(II)
{\m~2~-6,6'-dimethoxy-2,2'-[phenylene-1,2-diylbis(nitrilomethanylylidene)]\
diphenolato-1\k^4^<i>O</i>,<i>N</i>,<i>N</i>',<i>O</i>':2\k^2^<i>O</i>,\
<i>O</i>'}trithiocyanato-1\k<i>N</i>;2\k^2^<i>N</i>,<i>N</i>-dizinc(II)
dimethylformamide monosolvate 1.32-hydrate
;
_chemical_name_common     ?
_chemical_formula_moiety
;
[Sm Zn2 (C22 H18 N2 O4)2 (N C S)2 (C3 H7 N O)2]\
[Zn2 (C22 H18 N2 O4) (N C S)3], C3 H7 N O, 0.32H2 O
;
_chemical_formula_sum     'C80 H75.64 N14 O15.32 S5 Sm Zn4'
_chemical_formula_iupac
;
[Zn2 (C52 H50 N8 O10 S2 Sm)] [(Zn2 (C25 H18 N5 O4 S3)] , C3 H7 N O, 0.32H2 O
;
_chemical_formula_weight     2050.43
_chemical_melting_point     ?
_space_group_crystal_system     triclinic
_space_group_name_H-M_alt     'P -1'
_space_group_name_Hall     '-P 1'
loop_
    _space_group_symop_operation_xyz
    'x, y, z'
    '-x, -y, -z'
_cell_length_a     14.76937(9)
_cell_length_b     15.57623(10)
_cell_length_c     19.28129(13)
_cell_angle_alpha     94.7754(5)
_cell_angle_beta     104.1999(6)
_cell_angle_gamma     100.9287(5)
_cell_volume     4182.75(5)
_cell_formula_units_Z     2
_cell_measurement_reflns_used     217952
_cell_measurement_theta_min     2.1770
_cell_measurement_theta_max     31.9050
_cell_measurement_temperature     100(2)
_exptl_crystal_description     block
_exptl_crystal_colour     orange
_exptl_crystal_size_max     0.329
_exptl_crystal_size_mid     0.205
_exptl_crystal_size_min     0.169
_exptl_crystal_density_diffrn     1.628
_exptl_crystal_density_meas     ?
_exptl_crystal_density_method     ?
_exptl_crystal_F_000     2076
loop_
    _exptl_crystal_face_index_h
    _exptl_crystal_face_index_k
    _exptl_crystal_face_index_l
    _exptl_crystal_face_perp_dist
    -2 0 5 0.0847
    2 0 -5 0.0847
    5 0 2 0.1321
    -5 2 -2 0.1014
    -2 5 0 0.0899
    2 -5 0 0.0899
_exptl_absorpt_coefficient_mu     2.020
_exptl_absorpt_correction_type     gaussian
_exptl_absorpt_process_details
;
(CrysAlisPro; Rigaku OD, 2018)
;
_exptl_absorpt_correction_T_min     0.317
_exptl_absorpt_correction_T_max     1.000
_diffrn_ambient_temperature     100(2)
_diffrn_source     'Rotating Anode'
_diffrn_source_power     2.475
_diffrn_source_voltage     45.0
_diffrn_source_current     55.0
_diffrn_radiation_type     MoK\a
_diffrn_radiation_wavelength     0.71075
_diffrn_radiation_monochromator     'Confocal mirrors, VHF Varimax'
_diffrn_measurement_device_type
;Rigaku FRE+ equipped with VHF Varimax confocal mirrors, an AFC12
 goniometer and HyPix 6000 detector
;
_diffrn_measurement_device     'four-circle diffractometer'
_diffrn_measurement_method     'profile data from \w-scans'
_diffrn_detector     'hybrid pixel detector'
_diffrn_measurement_specimen_support     'MiTeGen MicroLoop'
_diffrn_detector_area_resol_mean     10
_diffrn_reflns_number     381624
_diffrn_reflns_av_R_equivalents     0.0305
_diffrn_reflns_av_unetI/netI     0.0101
_diffrn_reflns_theta_min     1.849
_diffrn_reflns_theta_max     27.484
_diffrn_reflns_theta_full     25.242
_diffrn_measured_fraction_theta_max     0.999
_diffrn_measured_fraction_theta_full     0.999
_diffrn_reflns_limit_h_min     -19
_diffrn_reflns_limit_h_max     19
_diffrn_reflns_limit_k_min     -20
_diffrn_reflns_limit_k_max     20
_diffrn_reflns_limit_l_min     -25
_diffrn_reflns_limit_l_max     25
_diffrn_radiation_probe     x-ray
_refine_special_details
;One of the thiocyanate ligands is partially disordered. Atoms C161 and S161
 are modelled over two positions using thermal parameter restraints.  Water
 molecule O171 partially occupies its site.  Its occupancy was refined to 32%,
 linked to the minor component of the partially disordered thiocyanate.
;
_reflns_number_total     19170
_reflns_number_gt     18483
_reflns_threshold_expression     'I > 2\s(I)'
_refine_ls_structure_factor_coef     Fsqd
_refine_ls_matrix_type     full
_refine_ls_R_factor_all     0.0254
_refine_ls_R_factor_gt     0.0242
_refine_ls_wR_factor_gt     0.0567
_refine_ls_wR_factor_ref     0.0572
_refine_ls_goodness_of_fit_ref     1.064
_refine_ls_restrained_S_all     1.064
_refine_ls_number_reflns     19170
_refine_ls_number_parameters     1115
_refine_ls_number_restraints     14
_refine_ls_hydrogen_treatment     constr
_refine_ls_weighting_scheme     calc
_refine_ls_weighting_details
              'w=1/[\s^2^(Fo^2^)+(0.0211P)^2^+5.6270P] where P=(Fo^2^+2Fc^2^)/3'
_atom_sites_solution_hydrogens     mixed
_atom_sites_solution_primary     dual
_atom_sites_solution_secondary     ?
_refine_ls_shift/su_max     0.002
_refine_ls_shift/su_mean     0.000
_refine_diff_density_max     1.484
_refine_diff_density_min     -1.130
_refine_ls_extinction_method     none
_refine_ls_extinction_coef     .
loop_
    _atom_type_symbol
    _atom_type_description
    _atom_type_scat_dispersion_real
    _atom_type_scat_dispersion_imag
    _atom_type_scat_source
    'C' 'C' 0.0033 0.0016
                         'International Tables Vol C Tables 4.2.6.8 and 6.1.1.4'
    'H' 'H' 0.0000 0.0000
                         'International Tables Vol C Tables 4.2.6.8 and 6.1.1.4'
    'N' 'N' 0.0061 0.0033
                         'International Tables Vol C Tables 4.2.6.8 and 6.1.1.4'
    'O' 'O' 0.0106 0.0060
                         'International Tables Vol C Tables 4.2.6.8 and 6.1.1.4'
    'S' 'S' 0.1246 0.1234
                         'International Tables Vol C Tables 4.2.6.8 and 6.1.1.4'
    'Sm' 'Sm' -0.1638 3.4418
                         'International Tables Vol C Tables 4.2.6.8 and 6.1.1.4'
    'Zn' 'Zn' 0.2839 1.4301
                         'International Tables Vol C Tables 4.2.6.8 and 6.1.1.4'
_computing_data_collection
;
CrysAlisPro (Rigaku OD, 2018)
;
_computing_cell_refinement
;
CrysAlisPro (Rigaku OD, 2018)
;
_computing_data_reduction
;
CrysAlisPro (Rigaku OD, 2018)
;
_computing_structure_solution
;
ShelXT (Sheldrick, 2015a)
;
_computing_structure_refinement
;
ShelXL (Sheldrick, 2015b)
;
_computing_molecular_graphics
;
<i>OLEX2</i> (Dolomanov <i>et al.</i>,  2009)
;
_computing_publication_material
;
<i>OLEX2</i> (Dolomanov <i>et al.</i>,  2009)
;
loop_
    _atom_site_type_symbol
    _atom_site_label
    _atom_site_fract_x
    _atom_site_fract_y
    _atom_site_fract_z
    _atom_site_U_iso_or_equiv
    _atom_site_adp_type
    _atom_site_calc_flag
    _atom_site_occupancy
    _atom_site_disorder_assembly
    _atom_site_disorder_group
    C C1 0.47788(14) 0.28188(13) 1.04840(11) 0.0234(4) Uani d 1 . .
    H H1A 0.491216 0.223269 1.039509 0.035 Uiso calc 1 . .
    H H1B 0.440589 0.281503 1.084026 0.035 Uiso calc 1 . .
    H H1C 0.538343 0.325565 1.066878 0.035 Uiso calc 1 . .
    C C2 0.35372(12) 0.40497(12) 0.91731(10) 0.0163(3) Uani d 1 . .
    C C3 0.39956(13) 0.38428(12) 0.98574(10) 0.0173(3) Uani d 1 . .
    C C4 0.41594(13) 0.44118(13) 1.04845(10) 0.0202(4) Uani d 1 . .
    H H4 0.447296 0.425959 1.093454 0.024 Uiso calc 1 . .
    C C5 0.38637(14) 0.52140(13) 1.04576(11) 0.0226(4) Uani d 1 . .
    H H5 0.395746 0.559797 1.089062 0.027 Uiso calc 1 . .
    C C6 0.34397(13) 0.54428(12) 0.98067(11) 0.0203(4) Uani d 1 . .
    H H6 0.323774 0.598652 0.979282 0.024 Uiso calc 1 . .
    C C7 0.32954(12) 0.48859(12) 0.91529(10) 0.0175(3) Uani d 1 . .
    C C8 0.29304(13) 0.52442(12) 0.85001(10) 0.0192(4) Uani d 1 . .
    H H8 0.266496 0.574909 0.854613 0.023 Uiso calc 1 . .
    C C9 0.26062(14) 0.53571(13) 0.72522(11) 0.0231(4) Uani d 1 . .
    C C10 0.25789(18) 0.62528(15) 0.72943(13) 0.0338(5) Uani d 1 . .
    H H10 0.277159 0.661216 0.775038 0.041 Uiso calc 1 . .
    C C11 0.2271(2) 0.66125(16) 0.66710(14) 0.0393(6) Uani d 1 . .
    H H11 0.226179 0.722250 0.669859 0.047 Uiso calc 1 . .
    C C12 0.19754(18) 0.60888(16) 0.60061(13) 0.0352(5) Uani d 1 . .
    H H12 0.174177 0.633715 0.558188 0.042 Uiso calc 1 . .
    C C13 0.20176(16) 0.52053(15) 0.59538(12) 0.0291(4) Uani d 1 . .
    H H13 0.181865 0.485229 0.549469 0.035 Uiso calc 1 . .
    C C14 0.23524(14) 0.48334(13) 0.65759(11) 0.0225(4) Uani d 1 . .
    C C15 0.21799(14) 0.33654(14) 0.60309(10) 0.0230(4) Uani d 1 . .
    H H15 0.186779 0.353629 0.558842 0.028 Uiso calc 1 . .
    C C16 0.22727(14) 0.24583(13) 0.60267(10) 0.0213(4) Uani d 1 . .
    C C17 0.20302(15) 0.19239(15) 0.53515(10) 0.0253(4) Uani d 1 . .
    H H17 0.185879 0.217950 0.492077 0.030 Uiso calc 1 . .
    C C18 0.20380(15) 0.10436(15) 0.53072(11) 0.0260(4) Uani d 1 . .
    H H18 0.188572 0.069887 0.484727 0.031 Uiso calc 1 . .
    C C19 0.22688(14) 0.06467(13) 0.59352(10) 0.0218(4) Uani d 1 . .
    H H19 0.227046 0.003518 0.590431 0.026 Uiso calc 1 . .
    C C20 0.24932(13) 0.11582(12) 0.65979(10) 0.0181(3) Uani d 1 . .
    C C21 0.25185(13) 0.20688(12) 0.66623(10) 0.0178(3) Uani d 1 . .
    C C22 0.27917(16) -0.00449(13) 0.72560(11) 0.0246(4) Uani d 1 . .
    H H22A 0.299045 -0.016821 0.775448 0.037 Uiso calc 1 . .
    H H22B 0.328112 -0.012850 0.700909 0.037 Uiso calc 1 . .
    H H22C 0.218325 -0.044851 0.700303 0.037 Uiso calc 1 . .
    C C31 0.32608(16) 0.03342(14) 0.96039(12) 0.0272(4) Uani d 1 . .
    H H31A 0.334181 0.013293 0.913207 0.041 Uiso calc 1 . .
    H H31B 0.281165 -0.012632 0.974032 0.041 Uiso calc 1 . .
    H H31C 0.388050 0.045749 0.996648 0.041 Uiso calc 1 . .
    C C32 0.23365(13) 0.22423(12) 1.00721(10) 0.0173(3) Uani d 1 . .
    C C33 0.27561(13) 0.15082(13) 1.01867(10) 0.0194(4) Uani d 1 . .
    C C34 0.30241(14) 0.12524(14) 1.08608(11) 0.0237(4) Uani d 1 . .
    H H34 0.327948 0.073914 1.091930 0.028 Uiso calc 1 . .
    C C35 0.29158(15) 0.17583(15) 1.14596(11) 0.0266(4) Uani d 1 . .
    H H35 0.308912 0.158332 1.192586 0.032 Uiso calc 1 . .
    C C36 0.25608(14) 0.25030(14) 1.13726(10) 0.0254(4) Uani d 1 . .
    H H36 0.251603 0.285339 1.178524 0.030 Uiso calc 1 . .
    C C37 0.22583(13) 0.27649(13) 1.06822(10) 0.0202(4) Uani d 1 . .
    C C38 0.19608(14) 0.35980(13) 1.06429(10) 0.0226(4) Uani d 1 . .
    H H38 0.210236 0.399065 1.107828 0.027 Uiso calc 1 . .
    C C39 0.13107(13) 0.46871(13) 1.00127(11) 0.0219(4) Uani d 1 . .
    C C40 0.14305(15) 0.53108(14) 1.06130(13) 0.0288(4) Uani d 1 . .
    H H40 0.164081 0.516947 1.108763 0.035 Uiso calc 1 . .
    C C41 0.12407(16) 0.61338(15) 1.05102(14) 0.0337(5) Uani d 1 . .
    H H41 0.131615 0.655590 1.091666 0.040 Uiso calc 1 . .
    C C42 0.09435(16) 0.63475(15) 0.98244(14) 0.0345(5) Uani d 1 . .
    H H42 0.083192 0.692073 0.976254 0.041 Uiso calc 1 . .
    C C43 0.08054(15) 0.57354(14) 0.92236(13) 0.0295(4) Uani d 1 . .
    H H43 0.059203 0.588534 0.875224 0.035 Uiso calc 1 . .
    C C44 0.09821(13) 0.48952(13) 0.93150(11) 0.0225(4) Uani d 1 . .
    C C45 0.06749(14) 0.43569(13) 0.80713(11) 0.0230(4) Uani d 1 . .
    H H45 0.065584 0.494387 0.797918 0.028 Uiso calc 1 . .
    C C46 0.05095(14) 0.36976(13) 0.74565(11) 0.0220(4) Uani d 1 . .
    C C47 0.00884(16) 0.39196(15) 0.67714(12) 0.0292(4) Uani d 1 . .
    H H47 -0.001569 0.449921 0.673269 0.035 Uiso calc 1 . .
    C C48 -0.01701(16) 0.33123(17) 0.61657(12) 0.0332(5) Uani d 1 . .
    H H48 -0.045509 0.347113 0.571068 0.040 Uiso calc 1 . .
    C C49 -0.00170(15) 0.24575(16) 0.62125(11) 0.0290(4) Uani d 1 . .
    H H49 -0.021575 0.203148 0.579247 0.035 Uiso calc 1 . .
    C C50 0.04234(14) 0.22333(14) 0.68703(10) 0.0222(4) Uani d 1 . .
    C C51 0.07168(13) 0.28513(13) 0.75038(10) 0.0186(4) Uani d 1 . .
    C C52 0.01779(16) 0.07149(16) 0.64128(13) 0.0334(5) Uani d 1 . .
    H H52A 0.041190 0.083384 0.598912 0.050 Uiso calc 1 . .
    H H52B -0.051725 0.065734 0.628769 0.050 Uiso calc 1 . .
    H H52C 0.033356 0.016528 0.656932 0.050 Uiso calc 1 . .
    C C61 0.5946(2) 1.04315(18) 0.77533(12) 0.0451(7) Uani d 1 . .
    H H61A 0.651492 1.087975 0.776329 0.068 Uiso calc 1 . .
    H H61B 0.613469 0.998703 0.805712 0.068 Uiso calc 1 . .
    H H61C 0.549523 1.071190 0.793689 0.068 Uiso calc 1 . .
    C C62 0.45184(14) 1.00189(13) 0.58964(10) 0.0207(4) Uani d 1 . .
    C C63 0.51311(14) 1.05321(14) 0.65420(11) 0.0239(4) Uani d 1 . .
    C C64 0.53124(15) 1.14368(14) 0.66317(12) 0.0271(4) Uani d 1 . .
    H H64 0.569312 1.176545 0.707936 0.033 Uiso calc 1 . .
    C C65 0.49331(16) 1.18724(14) 0.60597(12) 0.0285(4) Uani d 1 . .
    H H65 0.504546 1.249856 0.612180 0.034 Uiso calc 1 . .
    C C66 0.43987(15) 1.13970(14) 0.54088(12) 0.0261(4) Uani d 1 . .
    H H66 0.418122 1.169986 0.501405 0.031 Uiso calc 1 . .
    C C67 0.41665(14) 1.04641(13) 0.53161(11) 0.0215(4) Uani d 1 . .
    C C68 0.35884(14) 1.00181(13) 0.46112(11) 0.0222(4) Uani d 1 . .
    H H68 0.351414 1.035837 0.422254 0.027 Uiso calc 1 . .
    C C69 0.26370(14) 0.87812(14) 0.37728(10) 0.0226(4) Uani d 1 . .
    C C70 0.22243(16) 0.92248(16) 0.32200(11) 0.0293(4) Uani d 1 . .
    H H70 0.229898 0.984743 0.329941 0.035 Uiso calc 1 . .
    C C71 0.17050(17) 0.87523(17) 0.25547(12) 0.0344(5) Uani d 1 . .
    H H71 0.142465 0.905339 0.217773 0.041 Uiso calc 1 . .
    C C72 0.15917(16) 0.78435(16) 0.24355(12) 0.0319(5) Uani d 1 . .
    H H72 0.123988 0.752733 0.197577 0.038 Uiso calc 1 . .
    C C73 0.19858(14) 0.73949(15) 0.29790(11) 0.0265(4) Uani d 1 . .
    H H73 0.190194 0.677168 0.289380 0.032 Uiso calc 1 . .
    C C74 0.25078(14) 0.78568(14) 0.36542(10) 0.0224(4) Uani d 1 . .
    C C75 0.30916(14) 0.66808(14) 0.41934(11) 0.0244(4) Uani d 1 . .
    H H75 0.294017 0.637218 0.371930 0.029 Uiso calc 1 . .
    C C76 0.35154(15) 0.62422(14) 0.47861(11) 0.0244(4) Uani d 1 . .
    C C77 0.35354(16) 0.53432(15) 0.46215(12) 0.0304(5) Uani d 1 . .
    H H77 0.327367 0.505985 0.413826 0.036 Uiso calc 1 . .
    C C78 0.39237(17) 0.48743(15) 0.51437(13) 0.0343(5) Uani d 1 . .
    H H78 0.390680 0.426635 0.502367 0.041 Uiso calc 1 . .
    C C79 0.43454(16) 0.52873(14) 0.58538(13) 0.0302(5) Uani d 1 . .
    H H79 0.462072 0.496328 0.621501 0.036 Uiso calc 1 . .
    C C80 0.43585(15) 0.61642(14) 0.60247(11) 0.0257(4) Uani d 1 . .
    C C81 0.39344(14) 0.66613(13) 0.55010(11) 0.0239(4) Uani d 1 . .
    C C82 0.52080(18) 0.62428(16) 0.72639(13) 0.0365(5) Uani d 1 . .
    H H82A 0.573459 0.602533 0.713608 0.055 Uiso calc 1 . .
    H H82B 0.474809 0.574719 0.734843 0.055 Uiso calc 1 . .
    H H82C 0.546158 0.667221 0.770334 0.055 Uiso calc 1 . .
    C C91 0.48768(15) 0.21332(13) 0.86469(11) 0.0244(4) Uani d 1 . .
    H H91 0.487373 0.264835 0.841573 0.029 Uiso calc 1 . .
    C C92 0.5778(2) 0.1232(2) 0.93742(13) 0.0433(7) Uani d 1 . .
    H H92A 0.592493 0.142763 0.989351 0.065 Uiso calc 1 . .
    H H92B 0.628646 0.095895 0.927387 0.065 Uiso calc 1 . .
    H H92C 0.516687 0.079954 0.921885 0.065 Uiso calc 1 . .
    C C93 0.66121(18) 0.25655(18) 0.9000(2) 0.0573(9) Uani d 1 . .
    H H93A 0.648782 0.303536 0.870560 0.086 Uiso calc 1 . .
    H H93B 0.701183 0.222644 0.880642 0.086 Uiso calc 1 . .
    H H93C 0.694468 0.282697 0.949917 0.086 Uiso calc 1 . .
    C C101 0.07480(14) 0.02528(14) 0.84680(11) 0.0247(4) Uani d 1 . .
    H H101 0.043799 0.067091 0.864475 0.030 Uiso calc 1 . .
    C C102 0.0824(2) -0.12585(17) 0.81992(19) 0.0544(8) Uani d 1 . .
    H H10A 0.040705 -0.157291 0.773556 0.082 Uiso calc 1 . .
    H H10B 0.090995 -0.167595 0.855051 0.082 Uiso calc 1 . .
    H H10C 0.144704 -0.098456 0.813532 0.082 Uiso calc 1 . .
    C C103 -0.0466(2) -0.0882(2) 0.86993(17) 0.0514(7) Uani d 1 . .
    H H10D -0.067862 -0.036988 0.888074 0.077 Uiso calc 1 . .
    H H10E -0.032022 -0.124630 0.908563 0.077 Uiso calc 1 . .
    H H10F -0.097489 -0.123217 0.829274 0.077 Uiso calc 1 . .
    C C110 -0.0162(2) 0.34916(18) 0.28550(16) 0.0479(7) Uani d 1 . .
    H H110 -0.054878 0.326883 0.315544 0.057 Uiso calc 1 . .
    C C111 0.1395(3) 0.4214(3) 0.2762(2) 0.0765(12) Uani d 1 . .
    H H11A 0.199011 0.400565 0.291166 0.115 Uiso calc 1 . .
    H H11B 0.153809 0.486088 0.284269 0.115 Uiso calc 1 . .
    H H11C 0.109420 0.400721 0.224752 0.115 Uiso calc 1 . .
    C C112 0.1110(2) 0.3983(2) 0.39459(16) 0.0572(8) Uani d 1 . .
    H H11D 0.162972 0.366962 0.407982 0.086 Uiso calc 1 . .
    H H11E 0.058861 0.373820 0.415257 0.086 Uiso calc 1 . .
    H H11F 0.134829 0.461119 0.413244 0.086 Uiso calc 1 . .
    C C121 0.54729(15) 0.41108(14) 0.75563(10) 0.0245(4) Uani d 1 . .
    C C131 -0.07003(13) 0.16694(13) 0.93407(10) 0.0202(4) Uani d 1 . .
    C C141 0.13318(15) 0.82477(13) 0.56942(10) 0.0228(4) Uani d 1 . .
    C C151 0.69896(19) 0.82208(17) 0.66168(11) 0.0350(5) Uani d 1 . .
    C C161 0.4141(6) 0.8390(5) 0.7919(4) 0.0362(17) Uani d 0.680(4) A 1
    C C961 0.4396(10) 0.8561(10) 0.7940(8) 0.020(2) Uani d 0.320(4) A 2
    N N1 0.24878(12) 0.39575(11) 0.65877(9) 0.0203(3) Uani d 1 . .
    N N2 0.29349(11) 0.49364(10) 0.78619(9) 0.0195(3) Uani d 1 . .
    N N31 0.08461(11) 0.42159(10) 0.87339(9) 0.0194(3) Uani d 1 . .
    N N32 0.15182(11) 0.38385(10) 1.00570(9) 0.0200(3) Uani d 1 . .
    N N51 0.29036(12) 0.74530(11) 0.42560(9) 0.0214(3) Uani d 1 . .
    N N52 0.31698(11) 0.91976(11) 0.44740(9) 0.0208(3) Uani d 1 . .
    N N91 0.57117(13) 0.19849(12) 0.89834(10) 0.0289(4) Uani d 1 . .
    N N101 0.03909(13) -0.05827(12) 0.84590(10) 0.0296(4) Uani d 1 . .
    N N110 0.07606(17) 0.38786(15) 0.31729(12) 0.0433(5) Uani d 1 . .
    N N121 0.46702(12) 0.39695(11) 0.75462(10) 0.0245(3) Uani d 1 . .
    N N131 -0.01118(11) 0.21749(10) 0.92008(9) 0.0195(3) Uani d 1 . .
    N N141 0.20378(13) 0.82501(12) 0.55333(9) 0.0258(4) Uani d 1 . .
    N N151 0.62234(14) 0.83099(13) 0.65747(10) 0.0305(4) Uani d 1 . .
    N N161 0.45048(16) 0.83626(13) 0.74264(10) 0.0349(4) Uani d 1 . .
    O O1 0.42459(9) 0.30425(9) 0.98237(7) 0.0192(3) Uani d 1 . .
    O O2 0.33573(9) 0.34532(8) 0.85947(7) 0.0166(2) Uani d 1 . .
    O O3 0.27275(9) 0.24984(8) 0.73285(7) 0.0175(2) Uani d 1 . .
    O O4 0.26748(10) 0.08498(8) 0.72583(7) 0.0192(3) Uani d 1 . .
    O O31 0.28939(10) 0.11197(9) 0.95643(7) 0.0216(3) Uani d 1 . .
    O O32 0.20855(9) 0.24163(8) 0.94012(7) 0.0166(2) Uani d 1 . .
    O O33 0.11769(9) 0.26091(9) 0.81137(7) 0.0183(3) Uani d 1 . .
    O O34 0.06243(10) 0.14280(10) 0.69857(8) 0.0251(3) Uani d 1 . .
    O O61 0.55042(12) 1.00204(10) 0.70337(8) 0.0321(3) Uani d 1 . .
    O O62 0.43286(10) 0.91519(9) 0.58715(7) 0.0248(3) Uani d 1 . .
    O O63 0.39607(11) 0.74948(9) 0.57098(8) 0.0268(3) Uani d 1 . .
    O O64 0.47437(12) 0.66543(10) 0.66895(8) 0.0304(3) Uani d 1 . .
    O O91 0.40942(10) 0.16447(9) 0.86118(7) 0.0212(3) Uani d 1 . .
    O O101 0.14673(10) 0.05369(9) 0.82604(8) 0.0239(3) Uani d 1 . .
    O O110 -0.05398(19) 0.34068(16) 0.21991(13) 0.0669(6) Uani d 1 . .
    O O971 0.2471(4) 0.7241(3) 0.8914(3) 0.0312(13) Uani d 0.320(4) A 2
    H H97A 0.191678 0.713560 0.859708 0.047 Uiso d 0.320(4) A 2
    H H97B 0.286528 0.765421 0.879411 0.047 Uiso d 0.320(4) A 2
    S S121 0.66030(4) 0.43263(6) 0.75822(3) 0.04730(18) Uani d 1 . .
    S S131 -0.15358(5) 0.09592(4) 0.95208(4) 0.04343(15) Uani d 1 . .
    S S141 0.03489(4) 0.82561(4) 0.59226(4) 0.03809(13) Uani d 1 . .
    S S151 0.80856(6) 0.81383(8) 0.66793(4) 0.0716(3) Uani d 1 . .
    S S161 0.36571(19) 0.84272(15) 0.85955(6) 0.0601(7) Uani d 0.680(4) A 1
    S S961 0.41791(18) 0.88705(18) 0.86980(10) 0.0261(6) Uani d 0.320(4) A 2
    Sm Sm1 0.25154(2) 0.19066(2) 0.83656(2) 0.01485(3) Uani d 1 . .
    Zn Zn1 0.33194(2) 0.37866(2) 0.75889(2) 0.01671(4) Uani d 1 . .
    Zn Zn31 0.09979(2) 0.30267(2) 0.90801(2) 0.01559(4) Uani d 1 . .
    Zn Zn61 0.48983(2) 0.83366(2) 0.65355(2) 0.02684(5) Uani d 1 . .
    Zn Zn62 0.31979(2) 0.83012(2) 0.51943(2) 0.02048(5) Uani d 1 . .
loop_
    _atom_site_aniso_label
    _atom_site_aniso_U_11
    _atom_site_aniso_U_22
    _atom_site_aniso_U_33
    _atom_site_aniso_U_12
    _atom_site_aniso_U_13
    _atom_site_aniso_U_23
    C1 0.0196(9) 0.0251(10) 0.0234(9) 0.0034(7) 0.0012(7) 0.0090(8)
    C2 0.0123(8) 0.0167(8) 0.0186(8) -0.0008(6) 0.0045(6) 0.0024(7)
    C3 0.0137(8) 0.0171(8) 0.0203(9) 0.0007(6) 0.0043(7) 0.0039(7)
    C4 0.0166(9) 0.0232(9) 0.0179(9) 0.0004(7) 0.0023(7) 0.0026(7)
    C5 0.0207(9) 0.0226(9) 0.0217(9) -0.0001(7) 0.0058(7) -0.0028(7)
    C6 0.0176(9) 0.0164(8) 0.0263(10) 0.0015(7) 0.0070(7) 0.0008(7)
    C7 0.0120(8) 0.0178(8) 0.0214(9) 0.0006(6) 0.0041(7) 0.0029(7)
    C8 0.0147(8) 0.0160(8) 0.0264(9) 0.0016(7) 0.0052(7) 0.0050(7)
    C9 0.0240(10) 0.0222(9) 0.0266(10) 0.0066(8) 0.0093(8) 0.0120(8)
    C10 0.0479(14) 0.0233(10) 0.0322(12) 0.0106(10) 0.0100(10) 0.0101(9)
    C11 0.0564(16) 0.0257(11) 0.0414(13) 0.0165(11) 0.0133(12) 0.0172(10)
    C12 0.0456(14) 0.0345(12) 0.0338(12) 0.0181(10) 0.0133(10) 0.0212(10)
    C13 0.0358(12) 0.0325(11) 0.0253(10) 0.0139(9) 0.0115(9) 0.0142(9)
    C14 0.0230(9) 0.0246(10) 0.0254(10) 0.0082(8) 0.0110(8) 0.0130(8)
    C15 0.0263(10) 0.0294(10) 0.0183(9) 0.0111(8) 0.0084(8) 0.0118(8)
    C16 0.0232(9) 0.0265(10) 0.0167(9) 0.0087(8) 0.0064(7) 0.0060(7)
    C17 0.0275(10) 0.0363(11) 0.0157(9) 0.0130(9) 0.0065(8) 0.0066(8)
    C18 0.0278(10) 0.0358(11) 0.0156(9) 0.0116(9) 0.0058(8) -0.0001(8)
    C19 0.0221(9) 0.0242(9) 0.0203(9) 0.0075(7) 0.0068(7) 0.0006(7)
    C20 0.0174(8) 0.0227(9) 0.0157(8) 0.0059(7) 0.0055(7) 0.0044(7)
    C21 0.0158(8) 0.0231(9) 0.0152(8) 0.0046(7) 0.0054(7) 0.0034(7)
    C22 0.0337(11) 0.0204(9) 0.0227(9) 0.0112(8) 0.0079(8) 0.0051(7)
    C31 0.0365(12) 0.0235(10) 0.0281(10) 0.0128(9) 0.0128(9) 0.0127(8)
    C32 0.0142(8) 0.0209(9) 0.0151(8) -0.0010(7) 0.0044(6) 0.0032(7)
    C33 0.0182(9) 0.0224(9) 0.0162(8) -0.0006(7) 0.0049(7) 0.0051(7)
    C34 0.0227(10) 0.0272(10) 0.0201(9) 0.0010(8) 0.0047(7) 0.0105(8)
    C35 0.0248(10) 0.0368(11) 0.0152(9) -0.0005(8) 0.0038(7) 0.0089(8)
    C36 0.0236(10) 0.0349(11) 0.0147(9) -0.0006(8) 0.0056(7) 0.0013(8)
    C37 0.0163(9) 0.0255(9) 0.0162(8) -0.0006(7) 0.0040(7) 0.0011(7)
    C38 0.0195(9) 0.0268(10) 0.0194(9) 0.0008(7) 0.0070(7) -0.0049(7)
    C39 0.0132(8) 0.0196(9) 0.0311(10) 0.0003(7) 0.0073(7) -0.0037(8)
    C40 0.0210(10) 0.0288(11) 0.0335(11) 0.0024(8) 0.0075(8) -0.0077(9)
    C41 0.0241(11) 0.0268(11) 0.0467(14) 0.0030(8) 0.0110(10) -0.0134(10)
    C42 0.0271(11) 0.0215(10) 0.0552(15) 0.0063(8) 0.0143(10) -0.0046(10)
    C43 0.0240(10) 0.0240(10) 0.0418(12) 0.0064(8) 0.0111(9) 0.0017(9)
    C44 0.0136(8) 0.0193(9) 0.0336(11) 0.0008(7) 0.0085(8) -0.0020(8)
    C45 0.0185(9) 0.0201(9) 0.0315(10) 0.0044(7) 0.0069(8) 0.0081(8)
    C46 0.0180(9) 0.0271(10) 0.0223(9) 0.0051(7) 0.0061(7) 0.0092(8)
    C47 0.0287(11) 0.0354(11) 0.0287(11) 0.0141(9) 0.0082(9) 0.0160(9)
    C48 0.0309(11) 0.0510(14) 0.0221(10) 0.0184(10) 0.0046(9) 0.0156(10)
    C49 0.0239(10) 0.0454(13) 0.0178(9) 0.0115(9) 0.0032(8) 0.0031(9)
    C50 0.0182(9) 0.0305(10) 0.0201(9) 0.0086(8) 0.0064(7) 0.0046(8)
    C51 0.0133(8) 0.0264(9) 0.0173(8) 0.0048(7) 0.0046(7) 0.0066(7)
    C52 0.0291(11) 0.0359(12) 0.0319(11) 0.0050(9) 0.0084(9) -0.0106(9)
    C61 0.0646(18) 0.0433(14) 0.0188(11) 0.0173(13) -0.0060(11) -0.0061(10)
    C62 0.0201(9) 0.0229(9) 0.0195(9) 0.0061(7) 0.0057(7) 0.0006(7)
    C63 0.0237(10) 0.0277(10) 0.0207(9) 0.0078(8) 0.0058(8) 0.0001(8)
    C64 0.0257(10) 0.0277(10) 0.0261(10) 0.0035(8) 0.0080(8) -0.0053(8)
    C65 0.0299(11) 0.0222(10) 0.0343(11) 0.0043(8) 0.0125(9) 0.0009(8)
    C66 0.0260(10) 0.0257(10) 0.0293(10) 0.0068(8) 0.0101(8) 0.0068(8)
    C67 0.0194(9) 0.0236(9) 0.0230(9) 0.0059(7) 0.0076(7) 0.0031(7)
    C68 0.0214(9) 0.0270(10) 0.0209(9) 0.0097(8) 0.0063(7) 0.0071(7)
    C69 0.0184(9) 0.0316(10) 0.0173(9) 0.0069(8) 0.0030(7) 0.0033(8)
    C70 0.0281(11) 0.0350(11) 0.0241(10) 0.0106(9) 0.0016(8) 0.0074(9)
    C71 0.0327(12) 0.0464(14) 0.0218(10) 0.0137(10) -0.0020(9) 0.0083(9)
    C72 0.0258(11) 0.0457(13) 0.0197(10) 0.0089(9) -0.0015(8) -0.0002(9)
    C73 0.0214(10) 0.0351(11) 0.0208(9) 0.0075(8) 0.0019(8) -0.0011(8)
    C74 0.0174(9) 0.0315(10) 0.0182(9) 0.0071(8) 0.0036(7) 0.0027(8)
    C75 0.0231(10) 0.0290(10) 0.0194(9) 0.0057(8) 0.0036(7) -0.0010(8)
    C76 0.0245(10) 0.0251(10) 0.0240(10) 0.0075(8) 0.0059(8) 0.0019(8)
    C77 0.0328(11) 0.0277(11) 0.0289(11) 0.0086(9) 0.0056(9) -0.0025(8)
    C78 0.0386(13) 0.0240(10) 0.0405(13) 0.0118(9) 0.0082(10) 0.0005(9)
    C79 0.0308(11) 0.0266(10) 0.0344(11) 0.0105(9) 0.0060(9) 0.0090(9)
    C80 0.0251(10) 0.0254(10) 0.0252(10) 0.0056(8) 0.0034(8) 0.0052(8)
    C81 0.0238(10) 0.0235(10) 0.0243(10) 0.0068(8) 0.0048(8) 0.0040(8)
    C82 0.0391(13) 0.0318(12) 0.0307(12) 0.0076(10) -0.0074(10) 0.0110(9)
    C91 0.0268(10) 0.0187(9) 0.0299(10) 0.0098(8) 0.0077(8) 0.0036(8)
    C92 0.0475(15) 0.0749(19) 0.0237(11) 0.0415(14) 0.0138(10) 0.0202(12)
    C93 0.0250(12) 0.0307(13) 0.108(3) 0.0047(10) 0.0126(14) -0.0171(15)
    C101 0.0227(10) 0.0243(10) 0.0259(10) 0.0037(8) 0.0061(8) 0.0016(8)
    C102 0.068(2) 0.0219(12) 0.081(2) 0.0044(12) 0.0373(17) 0.0059(13)
    C103 0.0339(14) 0.0588(18) 0.0582(18) -0.0103(12) 0.0206(13) 0.0121(14)
    C110 0.0610(18) 0.0378(14) 0.0460(16) 0.0085(13) 0.0150(13) 0.0151(12)
    C111 0.055(2) 0.120(3) 0.063(2) 0.011(2) 0.0313(18) 0.032(2)
    C112 0.063(2) 0.0597(19) 0.0393(15) -0.0102(15) 0.0151(14) 0.0039(13)
    C121 0.0257(10) 0.0320(11) 0.0178(9) 0.0088(8) 0.0072(8) 0.0050(8)
    C131 0.0194(9) 0.0208(9) 0.0205(9) 0.0063(7) 0.0046(7) 0.0026(7)
    C141 0.0299(11) 0.0188(9) 0.0167(9) 0.0037(8) 0.0019(8) 0.0025(7)
    C151 0.0466(14) 0.0459(14) 0.0160(9) 0.0193(11) 0.0061(9) 0.0082(9)
    C161 0.058(5) 0.035(4) 0.0200(16) 0.028(3) 0.004(3) 0.006(2)
    C961 0.023(5) 0.012(4) 0.0205(18) 0.001(3) 0.000(3) 0.004(2)
    N1 0.0218(8) 0.0227(8) 0.0208(8) 0.0079(6) 0.0090(6) 0.0104(6)
    N2 0.0185(8) 0.0181(7) 0.0229(8) 0.0034(6) 0.0060(6) 0.0082(6)
    N31 0.0142(7) 0.0173(7) 0.0264(8) 0.0021(6) 0.0060(6) 0.0021(6)
    N32 0.0154(7) 0.0196(8) 0.0230(8) 0.0003(6) 0.0061(6) -0.0034(6)
    N51 0.0190(8) 0.0264(8) 0.0175(7) 0.0057(6) 0.0025(6) 0.0019(6)
    N52 0.0186(8) 0.0264(8) 0.0173(7) 0.0066(6) 0.0032(6) 0.0039(6)
    N91 0.0232(9) 0.0289(9) 0.0323(10) 0.0107(7) 0.0026(7) -0.0065(7)
    N101 0.0271(9) 0.0283(9) 0.0315(9) -0.0031(7) 0.0113(8) 0.0045(7)
    N110 0.0518(14) 0.0428(12) 0.0386(12) 0.0103(10) 0.0170(10) 0.0082(9)
    N121 0.0223(9) 0.0261(9) 0.0289(9) 0.0065(7) 0.0105(7) 0.0110(7)
    N131 0.0180(8) 0.0192(8) 0.0199(8) 0.0015(6) 0.0050(6) 0.0013(6)
    N141 0.0318(10) 0.0248(9) 0.0227(8) 0.0073(7) 0.0092(7) 0.0053(7)
    N151 0.0349(10) 0.0315(10) 0.0240(9) 0.0115(8) 0.0014(8) 0.0066(7)
    N161 0.0470(12) 0.0336(10) 0.0224(8) 0.0123(9) 0.0039(8) 0.0024(7)
    O1 0.0206(6) 0.0190(6) 0.0178(6) 0.0053(5) 0.0029(5) 0.0052(5)
    O2 0.0179(6) 0.0157(6) 0.0153(6) 0.0012(5) 0.0044(5) 0.0028(5)
    O3 0.0223(6) 0.0178(6) 0.0129(6) 0.0039(5) 0.0056(5) 0.0038(5)
    O4 0.0261(7) 0.0173(6) 0.0156(6) 0.0064(5) 0.0066(5) 0.0033(5)
    O31 0.0312(7) 0.0205(7) 0.0172(6) 0.0104(6) 0.0088(5) 0.0076(5)
    O32 0.0177(6) 0.0195(6) 0.0130(6) 0.0040(5) 0.0043(5) 0.0035(5)
    O33 0.0178(6) 0.0226(6) 0.0152(6) 0.0058(5) 0.0042(5) 0.0040(5)
    O34 0.0266(7) 0.0283(7) 0.0208(7) 0.0098(6) 0.0054(6) -0.0005(6)
    O61 0.0418(9) 0.0290(8) 0.0188(7) 0.0112(7) -0.0050(6) -0.0029(6)
    O62 0.0295(8) 0.0216(7) 0.0193(7) 0.0064(6) -0.0015(6) 0.0023(5)
    O63 0.0347(8) 0.0217(7) 0.0203(7) 0.0092(6) -0.0016(6) 0.0023(5)
    O64 0.0382(9) 0.0243(7) 0.0240(7) 0.0072(6) -0.0024(6) 0.0073(6)
    O91 0.0223(7) 0.0218(7) 0.0211(7) 0.0077(5) 0.0059(5) 0.0050(5)
    O101 0.0267(7) 0.0197(7) 0.0252(7) 0.0010(5) 0.0093(6) 0.0047(5)
    O110 0.0822(17) 0.0565(14) 0.0609(15) 0.0144(12) 0.0128(13) 0.0216(11)
    O971 0.032(3) 0.026(3) 0.031(3) 0.004(2) 0.004(2) 0.001(2)
    S121 0.0194(3) 0.0920(6) 0.0300(3) 0.0114(3) 0.0091(2) -0.0001(3)
    S131 0.0325(3) 0.0404(3) 0.0586(4) -0.0051(3) 0.0200(3) 0.0198(3)
    S141 0.0280(3) 0.0428(3) 0.0449(3) 0.0059(2) 0.0148(3) 0.0029(3)
    S151 0.0513(5) 0.1423(9) 0.0340(4) 0.0500(5) 0.0135(3) 0.0104(5)
    S161 0.1116(17) 0.0738(13) 0.0242(5) 0.0725(14) 0.0286(7) 0.0186(6)
    S961 0.0349(12) 0.0298(12) 0.0178(8) 0.0150(10) 0.0082(7) 0.0042(7)
    Sm1 0.01849(5) 0.01405(4) 0.01404(4) 0.00403(3) 0.00687(3) 0.00452(3)
    Zn1 0.01724(10) 0.01703(10) 0.01765(10) 0.00387(8) 0.00633(8) 0.00702(8)
    Zn31 0.01394(10) 0.01608(10) 0.01577(10) 0.00152(7) 0.00384(7) 0.00109(7)
    Zn61 0.03172(13) 0.02864(12) 0.01707(11) 0.00918(10) -0.00126(9) 0.00330(9)
    Zn62 0.02403(11) 0.02136(11) 0.01524(10) 0.00642(9) 0.00265(8) 0.00237(8)
_geom_special_details
;
 All esds (except the esd in the dihedral angle between two l.s. planes)
 are estimated using the full covariance matrix.  The cell esds are taken
 into account individually in the estimation of esds in distances, angles
 and torsion angles; correlations between esds in cell parameters are only
 used when they are defined by crystal symmetry.  An approximate (isotropic)
 treatment of cell esds is used for estimating esds involving l.s. planes.
;
loop_
    _geom_bond_atom_site_label_1
    _geom_bond_atom_site_label_2
    _geom_bond_site_symmetry_2
    _geom_bond_distance
    _geom_bond_publ_flag
    C1 H1A . 0.9800 ?
    C1 H1B . 0.9800 ?
    C1 H1C . 0.9800 ?
    C1 O1 . 1.431(2) ?
    C2 C3 . 1.421(2) ?
    C2 C7 . 1.415(3) ?
    C2 O2 . 1.329(2) ?
    C3 C4 . 1.379(3) ?
    C3 O1 . 1.367(2) ?
    C4 H4 . 0.9500 ?
    C4 C5 . 1.400(3) ?
    C5 H5 . 0.9500 ?
    C5 C6 . 1.367(3) ?
    C6 H6 . 0.9500 ?
    C6 C7 . 1.415(3) ?
    C7 C8 . 1.444(3) ?
    C8 H8 . 0.9500 ?
    C8 N2 . 1.285(3) ?
    C9 C10 . 1.400(3) ?
    C9 C14 . 1.405(3) ?
    C9 N2 . 1.420(2) ?
    C10 H10 . 0.9500 ?
    C10 C11 . 1.380(3) ?
    C11 H11 . 0.9500 ?
    C11 C12 . 1.384(4) ?
    C12 H12 . 0.9500 ?
    C12 C13 . 1.386(3) ?
    C13 H13 . 0.9500 ?
    C13 C14 . 1.397(3) ?
    C14 N1 . 1.417(2) ?
    C15 H15 . 0.9500 ?
    C15 C16 . 1.445(3) ?
    C15 N1 . 1.283(3) ?
    C16 C17 . 1.412(3) ?
    C16 C21 . 1.411(3) ?
    C17 H17 . 0.9500 ?
    C17 C18 . 1.369(3) ?
    C18 H18 . 0.9500 ?
    C18 C19 . 1.402(3) ?
    C19 H19 . 0.9500 ?
    C19 C20 . 1.378(3) ?
    C20 C21 . 1.406(3) ?
    C20 O4 . 1.381(2) ?
    C21 O3 . 1.333(2) ?
    C22 H22A . 0.9800 ?
    C22 H22B . 0.9800 ?
    C22 H22C . 0.9800 ?
    C22 O4 . 1.436(2) ?
    C31 H31A . 0.9800 ?
    C31 H31B . 0.9800 ?
    C31 H31C . 0.9800 ?
    C31 O31 . 1.429(2) ?
    C32 C33 . 1.409(3) ?
    C32 C37 . 1.415(3) ?
    C32 O32 . 1.321(2) ?
    C33 C34 . 1.378(3) ?
    C33 O31 . 1.376(2) ?
    C34 H34 . 0.9500 ?
    C34 C35 . 1.402(3) ?
    C35 H35 . 0.9500 ?
    C35 C36 . 1.367(3) ?
    C36 H36 . 0.9500 ?
    C36 C37 . 1.416(3) ?
    C37 C38 . 1.449(3) ?
    C38 H38 . 0.9500 ?
    C38 N32 . 1.282(3) ?
    C39 C40 . 1.401(3) ?
    C39 C44 . 1.401(3) ?
    C39 N32 . 1.417(2) ?
    C40 H40 . 0.9500 ?
    C40 C41 . 1.383(3) ?
    C41 H41 . 0.9500 ?
    C41 C42 . 1.377(4) ?
    C42 H42 . 0.9500 ?
    C42 C43 . 1.385(3) ?
    C43 H43 . 0.9500 ?
    C43 C44 . 1.399(3) ?
    C44 N31 . 1.424(2) ?
    C45 H45 . 0.9500 ?
    C45 C46 . 1.442(3) ?
    C45 N31 . 1.286(3) ?
    C46 C47 . 1.416(3) ?
    C46 C51 . 1.414(3) ?
    C47 H47 . 0.9500 ?
    C47 C48 . 1.366(3) ?
    C48 H48 . 0.9500 ?
    C48 C49 . 1.399(3) ?
    C49 H49 . 0.9500 ?
    C49 C50 . 1.382(3) ?
    C50 C51 . 1.412(3) ?
    C50 O34 . 1.366(2) ?
    C51 O33 . 1.329(2) ?
    C52 H52A . 0.9800 ?
    C52 H52B . 0.9800 ?
    C52 H52C . 0.9800 ?
    C52 O34 . 1.432(2) ?
    C61 H61A . 0.9800 ?
    C61 H61B . 0.9800 ?
    C61 H61C . 0.9800 ?
    C61 O61 . 1.418(3) ?
    C62 C63 . 1.419(3) ?
    C62 C67 . 1.408(3) ?
    C62 O62 . 1.321(2) ?
    C63 C64 . 1.372(3) ?
    C63 O61 . 1.369(3) ?
    C64 H64 . 0.9500 ?
    C64 C65 . 1.399(3) ?
    C65 H65 . 0.9500 ?
    C65 C66 . 1.373(3) ?
    C66 H66 . 0.9500 ?
    C66 C67 . 1.414(3) ?
    C67 C68 . 1.452(3) ?
    C68 H68 . 0.9500 ?
    C68 N52 . 1.284(3) ?
    C69 C70 . 1.396(3) ?
    C69 C74 . 1.408(3) ?
    C69 N52 . 1.417(2) ?
    C70 H70 . 0.9500 ?
    C70 C71 . 1.386(3) ?
    C71 H71 . 0.9500 ?
    C71 C72 . 1.386(3) ?
    C72 H72 . 0.9500 ?
    C72 C73 . 1.379(3) ?
    C73 H73 . 0.9500 ?
    C73 C74 . 1.396(3) ?
    C74 N51 . 1.418(2) ?
    C75 H75 . 0.9500 ?
    C75 C76 . 1.451(3) ?
    C75 N51 . 1.287(3) ?
    C76 C77 . 1.417(3) ?
    C76 C81 . 1.410(3) ?
    C77 H77 . 0.9500 ?
    C77 C78 . 1.369(3) ?
    C78 H78 . 0.9500 ?
    C78 C79 . 1.400(3) ?
    C79 H79 . 0.9500 ?
    C79 C80 . 1.374(3) ?
    C80 C81 . 1.420(3) ?
    C80 O64 . 1.365(3) ?
    C81 O63 . 1.317(2) ?
    C82 H82A . 0.9800 ?
    C82 H82B . 0.9800 ?
    C82 H82C . 0.9800 ?
    C82 O64 . 1.421(2) ?
    C91 H91 . 0.9500 ?
    C91 N91 . 1.317(3) ?
    C91 O91 . 1.241(2) ?
    C92 H92A . 0.9800 ?
    C92 H92B . 0.9800 ?
    C92 H92C . 0.9800 ?
    C92 N91 . 1.452(3) ?
    C93 H93A . 0.9800 ?
    C93 H93B . 0.9800 ?
    C93 H93C . 0.9800 ?
    C93 N91 . 1.451(3) ?
    C101 H101 . 0.9500 ?
    C101 N101 . 1.305(3) ?
    C101 O101 . 1.243(2) ?
    C102 H10A . 0.9800 ?
    C102 H10B . 0.9800 ?
    C102 H10C . 0.9800 ?
    C102 N101 . 1.446(3) ?
    C103 H10D . 0.9800 ?
    C103 H10E . 0.9800 ?
    C103 H10F . 0.9800 ?
    C103 N101 . 1.461(3) ?
    C110 H110 . 0.9500 ?
    C110 N110 . 1.347(4) ?
    C110 O110 . 1.235(4) ?
    C111 H11A . 0.9800 ?
    C111 H11B . 0.9800 ?
    C111 H11C . 0.9800 ?
    C111 N110 . 1.424(4) ?
    C112 H11D . 0.9800 ?
    C112 H11E . 0.9800 ?
    C112 H11F . 0.9800 ?
    C112 N110 . 1.437(4) ?
    C121 N121 . 1.159(3) ?
    C121 S121 . 1.626(2) ?
    C131 N131 . 1.157(3) ?
    C131 S131 . 1.620(2) ?
    C141 N141 . 1.158(3) ?
    C141 S141 . 1.619(2) ?
    C151 N151 . 1.150(3) ?
    C151 S151 . 1.624(3) ?
    C161 N161 . 1.203(7) ?
    C161 S161 . 1.635(6) ?
    C961 N161 . 1.070(14) ?
    C961 S961 . 1.626(13) ?
    N1 Zn1 . 2.0863(16) y
    N2 Zn1 . 2.0451(16) y
    N31 Zn31 . 2.0534(16) y
    N32 Zn31 . 2.0644(16) y
    N51 Zn62 . 2.0508(16) ?
    N52 Zn62 . 2.0486(16) ?
    N121 Zn1 . 1.9842(17) y
    N131 Zn31 . 1.9786(16) y
    N141 Zn62 . 1.9687(18) ?
    N151 Zn61 . 1.949(2) ?
    N161 Zn61 . 1.943(2) ?
    O2 Sm1 . 2.4417(12) y
    O2 Zn1 . 2.0395(12) y
    O3 Sm1 . 2.3348(12) y
    O3 Zn1 . 1.9985(13) y
    O4 Sm1 . 2.6707(13) y
    O31 Sm1 . 2.6934(13) y
    O32 Sm1 . 2.3599(12) y
    O32 Zn31 . 2.0143(13) y
    O33 Sm1 . 2.4038(13) y
    O33 Zn31 . 2.0175(13) 3
    O62 Zn61 . 2.0267(14) ?
    O62 Zn62 . 2.0132(14) ?
    O63 Zn61 . 2.0135(14) ?
    O63 Zn62 . 2.0073(14) ?
    O91 Sm1 . 2.3831(13) y
    O101 Sm1 . 2.3476(13) y
    O971 H97A . 0.8700 ?
    O971 H97B . 0.8699 ?
    Sm1 Zn1 . 3.5372(2) ?
    Sm1 Zn31 . 3.5444(2) ?
    Zn61 Zn62 . 3.1201(3) ?
loop_
    _geom_angle_atom_site_label_1
    _geom_angle_atom_site_label_2
    _geom_angle_atom_site_label_3
    _geom_angle_site_symmetry_1
    _geom_angle_site_symmetry_3
    _geom_angle
    _geom_angle_publ_flag
    H1A C1 H1B . . 109.5 ?
    H1A C1 H1C . . 109.5 ?
    H1B C1 H1C . . 109.5 ?
    O1 C1 H1A . . 109.5 ?
    O1 C1 H1B . . 109.5 ?
    O1 C1 H1C . . 109.5 ?
    C7 C2 C3 . . 117.35(16) ?
    O2 C2 C3 . . 118.66(16) ?
    O2 C2 C7 . . 123.99(16) ?
    C4 C3 C2 . . 121.73(17) ?
    O1 C3 C2 . . 113.53(16) ?
    O1 C3 C4 . . 124.74(17) ?
    C3 C4 H4 . . 120.0 ?
    C3 C4 C5 . . 120.00(18) ?
    C5 C4 H4 . . 120.0 ?
    C4 C5 H5 . . 120.1 ?
    C6 C5 C4 . . 119.80(18) ?
    C6 C5 H5 . . 120.1 ?
    C5 C6 H6 . . 119.3 ?
    C5 C6 C7 . . 121.31(18) ?
    C7 C6 H6 . . 119.3 ?
    C2 C7 C8 . . 124.65(17) ?
    C6 C7 C2 . . 119.60(17) ?
    C6 C7 C8 . . 115.71(17) ?
    C7 C8 H8 . . 117.3 ?
    N2 C8 C7 . . 125.39(17) ?
    N2 C8 H8 . . 117.3 ?
    C10 C9 C14 . . 120.05(18) ?
    C10 C9 N2 . . 123.68(19) ?
    C14 C9 N2 . . 116.17(17) ?
    C9 C10 H10 . . 120.1 ?
    C11 C10 C9 . . 119.8(2) ?
    C11 C10 H10 . . 120.1 ?
    C10 C11 H11 . . 119.8 ?
    C10 C11 C12 . . 120.3(2) ?
    C12 C11 H11 . . 119.8 ?
    C11 C12 H12 . . 119.7 ?
    C11 C12 C13 . . 120.6(2) ?
    C13 C12 H12 . . 119.7 ?
    C12 C13 H13 . . 120.0 ?
    C12 C13 C14 . . 120.1(2) ?
    C14 C13 H13 . . 120.0 ?
    C9 C14 N1 . . 115.65(17) ?
    C13 C14 C9 . . 119.10(19) ?
    C13 C14 N1 . . 125.23(19) ?
    C16 C15 H15 . . 117.6 ?
    N1 C15 H15 . . 117.6 ?
    N1 C15 C16 . . 124.87(17) ?
    C17 C16 C15 . . 117.83(17) ?
    C21 C16 C15 . . 123.11(17) ?
    C21 C16 C17 . . 118.86(18) ?
    C16 C17 H17 . . 119.4 ?
    C18 C17 C16 . . 121.11(18) ?
    C18 C17 H17 . . 119.4 ?
    C17 C18 H18 . . 119.7 ?
    C17 C18 C19 . . 120.54(18) ?
    C19 C18 H18 . . 119.7 ?
    C18 C19 H19 . . 120.5 ?
    C20 C19 C18 . . 118.94(18) ?
    C20 C19 H19 . . 120.5 ?
    C19 C20 C21 . . 121.94(17) ?
    C19 C20 O4 . . 125.38(17) ?
    O4 C20 C21 . . 112.63(15) ?
    C20 C21 C16 . . 118.57(17) ?
    O3 C21 C16 . . 124.27(17) ?
    O3 C21 C20 . . 117.06(16) ?
    H22A C22 H22B . . 109.5 ?
    H22A C22 H22C . . 109.5 ?
    H22B C22 H22C . . 109.5 ?
    O4 C22 H22A . . 109.5 ?
    O4 C22 H22B . . 109.5 ?
    O4 C22 H22C . . 109.5 ?
    H31A C31 H31B . . 109.5 ?
    H31A C31 H31C . . 109.5 ?
    H31B C31 H31C . . 109.5 ?
    O31 C31 H31A . . 109.5 ?
    O31 C31 H31B . . 109.5 ?
    O31 C31 H31C . . 109.5 ?
    C33 C32 C37 . . 118.09(17) ?
    O32 C32 C33 . . 117.14(16) ?
    O32 C32 C37 . . 124.68(17) ?
    C34 C33 C32 . . 122.15(18) ?
    O31 C33 C32 . . 112.33(15) ?
    O31 C33 C34 . . 125.46(18) ?
    C33 C34 H34 . . 120.4 ?
    C33 C34 C35 . . 119.25(19) ?
    C35 C34 H34 . . 120.4 ?
    C34 C35 H35 . . 120.0 ?
    C36 C35 C34 . . 120.03(18) ?
    C36 C35 H35 . . 120.0 ?
    C35 C36 H36 . . 119.2 ?
    C35 C36 C37 . . 121.59(19) ?
    C37 C36 H36 . . 119.2 ?
    C32 C37 C36 . . 118.72(18) ?
    C32 C37 C38 . . 123.00(17) ?
    C36 C37 C38 . . 118.06(18) ?
    C37 C38 H38 . . 118.0 ?
    N32 C38 C37 . . 124.09(17) ?
    N32 C38 H38 . . 118.0 ?
    C40 C39 C44 . . 119.82(19) ?
    C40 C39 N32 . . 124.1(2) ?
    C44 C39 N32 . . 116.04(17) ?
    C39 C40 H40 . . 120.2 ?
    C41 C40 C39 . . 119.6(2) ?
    C41 C40 H40 . . 120.2 ?
    C40 C41 H41 . . 119.7 ?
    C42 C41 C40 . . 120.6(2) ?
    C42 C41 H41 . . 119.7 ?
    C41 C42 H42 . . 119.6 ?
    C41 C42 C43 . . 120.7(2) ?
    C43 C42 H42 . . 119.6 ?
    C42 C43 H43 . . 120.2 ?
    C42 C43 C44 . . 119.6(2) ?
    C44 C43 H43 . . 120.2 ?
    C39 C44 N31 . . 116.47(17) ?
    C43 C44 C39 . . 119.62(19) ?
    C43 C44 N31 . . 123.9(2) ?
    C46 C45 H45 . . 117.3 ?
    N31 C45 H45 . . 117.3 ?
    N31 C45 C46 . . 125.38(18) ?
    C47 C46 C45 . . 116.73(18) ?
    C51 C46 C45 . . 124.06(17) ?
    C51 C46 C47 . . 119.19(19) ?
    C46 C47 H47 . . 119.5 ?
    C48 C47 C46 . . 120.9(2) ?
    C48 C47 H47 . . 119.5 ?
    C47 C48 H48 . . 119.9 ?
    C47 C48 C49 . . 120.27(19) ?
    C49 C48 H48 . . 119.9 ?
    C48 C49 H49 . . 120.0 ?
    C50 C49 C48 . . 119.9(2) ?
    C50 C49 H49 . . 120.0 ?
    C49 C50 C51 . . 121.15(19) ?
    O34 C50 C49 . . 125.60(19) ?
    O34 C50 C51 . . 113.25(16) ?
    C50 C51 C46 . . 118.34(17) ?
    O33 C51 C46 . . 123.33(17) ?
    O33 C51 C50 . . 118.33(17) ?
    H52A C52 H52B . . 109.5 ?
    H52A C52 H52C . . 109.5 ?
    H52B C52 H52C . . 109.5 ?
    O34 C52 H52A . . 109.5 ?
    O34 C52 H52B . . 109.5 ?
    O34 C52 H52C . . 109.5 ?
    H61A C61 H61B . . 109.5 ?
    H61A C61 H61C . . 109.5 ?
    H61B C61 H61C . . 109.5 ?
    O61 C61 H61A . . 109.5 ?
    O61 C61 H61B . . 109.5 ?
    O61 C61 H61C . . 109.5 ?
    C67 C62 C63 . . 118.03(18) ?
    O62 C62 C63 . . 117.98(17) ?
    O62 C62 C67 . . 123.98(17) ?
    C64 C63 C62 . . 121.73(19) ?
    O61 C63 C62 . . 112.25(18) ?
    O61 C63 C64 . . 126.02(19) ?
    C63 C64 H64 . . 120.2 ?
    C63 C64 C65 . . 119.57(19) ?
    C65 C64 H64 . . 120.2 ?
    C64 C65 H65 . . 119.9 ?
    C66 C65 C64 . . 120.1(2) ?
    C66 C65 H65 . . 119.9 ?
    C65 C66 H66 . . 119.4 ?
    C65 C66 C67 . . 121.1(2) ?
    C67 C66 H66 . . 119.4 ?
    C62 C67 C66 . . 119.13(18) ?
    C62 C67 C68 . . 123.64(18) ?
    C66 C67 C68 . . 117.22(18) ?
    C67 C68 H68 . . 117.6 ?
    N52 C68 C67 . . 124.86(18) ?
    N52 C68 H68 . . 117.6 ?
    C70 C69 C74 . . 119.76(19) ?
    C70 C69 N52 . . 124.25(19) ?
    C74 C69 N52 . . 115.97(17) ?
    C69 C70 H70 . . 120.2 ?
    C71 C70 C69 . . 119.7(2) ?
    C71 C70 H70 . . 120.2 ?
    C70 C71 H71 . . 119.8 ?
    C72 C71 C70 . . 120.5(2) ?
    C72 C71 H71 . . 119.8 ?
    C71 C72 H72 . . 119.7 ?
    C73 C72 C71 . . 120.5(2) ?
    C73 C72 H72 . . 119.7 ?
    C72 C73 H73 . . 120.0 ?
    C72 C73 C74 . . 120.0(2) ?
    C74 C73 H73 . . 120.0 ?
    C69 C74 N51 . . 116.15(17) ?
    C73 C74 C69 . . 119.59(18) ?
    C73 C74 N51 . . 124.22(19) ?
    C76 C75 H75 . . 117.3 ?
    N51 C75 H75 . . 117.3 ?
    N51 C75 C76 . . 125.49(18) ?
    C77 C76 C75 . . 117.14(19) ?
    C81 C76 C75 . . 124.22(18) ?
    C81 C76 C77 . . 118.60(19) ?
    C76 C77 H77 . . 119.3 ?
    C78 C77 C76 . . 121.4(2) ?
    C78 C77 H77 . . 119.3 ?
    C77 C78 H78 . . 119.9 ?
    C77 C78 C79 . . 120.2(2) ?
    C79 C78 H78 . . 119.9 ?
    C78 C79 H79 . . 120.2 ?
    C80 C79 C78 . . 119.5(2) ?
    C80 C79 H79 . . 120.2 ?
    C79 C80 C81 . . 121.6(2) ?
    O64 C80 C79 . . 126.19(19) ?
    O64 C80 C81 . . 112.22(18) ?
    C76 C81 C80 . . 118.54(19) ?
    O63 C81 C76 . . 123.47(18) ?
    O63 C81 C80 . . 117.98(18) ?
    H82A C82 H82B . . 109.5 ?
    H82A C82 H82C . . 109.5 ?
    H82B C82 H82C . . 109.5 ?
    O64 C82 H82A . . 109.5 ?
    O64 C82 H82B . . 109.5 ?
    O64 C82 H82C . . 109.5 ?
    N91 C91 H91 . . 117.8 ?
    O91 C91 H91 . . 117.8 ?
    O91 C91 N91 . . 124.34(19) ?
    H92A C92 H92B . . 109.5 ?
    H92A C92 H92C . . 109.5 ?
    H92B C92 H92C . . 109.5 ?
    N91 C92 H92A . . 109.5 ?
    N91 C92 H92B . . 109.5 ?
    N91 C92 H92C . . 109.5 ?
    H93A C93 H93B . . 109.5 ?
    H93A C93 H93C . . 109.5 ?
    H93B C93 H93C . . 109.5 ?
    N91 C93 H93A . . 109.5 ?
    N91 C93 H93B . . 109.5 ?
    N91 C93 H93C . . 109.5 ?
    N101 C101 H101 . . 117.9 ?
    O101 C101 H101 . . 117.9 ?
    O101 C101 N101 . . 124.2(2) ?
    H10A C102 H10B . . 109.5 ?
    H10A C102 H10C . . 109.5 ?
    H10B C102 H10C . . 109.5 ?
    N101 C102 H10A . . 109.5 ?
    N101 C102 H10B . . 109.5 ?
    N101 C102 H10C . . 109.5 ?
    H10D C103 H10E . . 109.5 ?
    H10D C103 H10F . . 109.5 ?
    H10E C103 H10F . . 109.5 ?
    N101 C103 H10D . . 109.5 ?
    N101 C103 H10E . . 109.5 ?
    N101 C103 H10F . . 109.5 ?
    N110 C110 H110 . . 117.8 ?
    O110 C110 H110 . . 117.8 ?
    O110 C110 N110 . . 124.4(3) ?
    H11A C111 H11B . . 109.5 ?
    H11A C111 H11C . . 109.5 ?
    H11B C111 H11C . . 109.5 ?
    N110 C111 H11A . . 109.5 ?
    N110 C111 H11B . . 109.5 ?
    N110 C111 H11C . . 109.5 ?
    H11D C112 H11E . . 109.5 ?
    H11D C112 H11F . . 109.5 ?
    H11E C112 H11F . . 109.5 ?
    N110 C112 H11D . . 109.5 ?
    N110 C112 H11E . . 109.5 ?
    N110 C112 H11F . . 109.5 ?
    N121 C121 S121 . . 178.9(2) ?
    N131 C131 S131 . . 178.92(19) ?
    N141 C141 S141 . . 179.4(2) ?
    N151 C151 S151 . . 177.7(2) ?
    N161 C161 S161 . . 179.4(8) ?
    N161 C961 S961 . . 177.1(16) ?
    C14 N1 Zn1 . . 111.82(13) ?
    C15 N1 C14 . . 123.18(17) ?
    C15 N1 Zn1 . . 124.87(13) ?
    C8 N2 C9 . . 121.74(17) ?
    C8 N2 Zn1 . . 125.65(13) ?
    C9 N2 Zn1 . . 112.50(13) ?
    C44 N31 Zn31 . . 112.56(13) ?
    C45 N31 C44 . . 122.48(17) ?
    C45 N31 Zn31 . . 124.93(14) ?
    C38 N32 C39 . . 123.60(17) ?
    C38 N32 Zn31 . . 123.97(14) ?
    C39 N32 Zn31 . . 112.41(13) ?
    C74 N51 Zn62 . . 110.35(13) ?
    C75 N51 C74 . . 122.96(17) ?
    C75 N51 Zn62 . . 126.57(14) ?
    C68 N52 C69 . . 123.05(17) ?
    C68 N52 Zn62 . . 126.59(14) ?
    C69 N52 Zn62 . . 110.33(13) ?
    C91 N91 C92 . . 121.3(2) ?
    C91 N91 C93 . . 122.6(2) ?
    C93 N91 C92 . . 116.1(2) ?
    C101 N101 C102 . . 121.1(2) ?
    C101 N101 C103 . . 122.1(2) ?
    C102 N101 C103 . . 116.8(2) ?
    C110 N110 C111 . . 121.5(3) ?
    C110 N110 C112 . . 119.5(2) ?
    C111 N110 C112 . . 118.9(3) ?
    C121 N121 Zn1 . . 176.12(18) ?
    C131 N131 Zn31 . . 172.86(16) ?
    C141 N141 Zn62 . . 175.46(17) ?
    C151 N151 Zn61 . . 173.9(2) ?
    C161 N161 Zn61 . . 170.9(5) ?
    C961 N161 Zn61 . . 164.2(7) ?
    C3 O1 C1 . . 116.75(15) ?
    C2 O2 Sm1 . . 130.20(11) ?
    C2 O2 Zn1 . . 122.79(11) ?
    Zn1 O2 Sm1 . . 103.89(5) ?
    C21 O3 Sm1 . . 127.23(11) ?
    C21 O3 Zn1 . . 123.57(11) ?
    Zn1 O3 Sm1 . . 109.18(5) ?
    C20 O4 C22 . . 116.69(14) ?
    C20 O4 Sm1 . . 115.77(10) ?
    C22 O4 Sm1 . . 126.89(11) ?
    C31 O31 Sm1 . . 124.14(11) ?
    C33 O31 C31 . . 117.42(15) ?
    C33 O31 Sm1 . . 118.41(11) ?
    C32 O32 Sm1 . . 130.47(11) ?
    C32 O32 Zn31 . . 120.58(11) ?
    Zn31 O32 Sm1 . . 107.99(5) ?
    C51 O33 Sm1 . . 130.64(11) ?
    C51 O33 Zn31 . . 122.08(11) ?
    Zn31 O33 Sm1 . . 106.25(5) ?
    C50 O34 C52 . . 116.72(17) ?
    C63 O61 C61 . . 117.58(18) ?
    C62 O62 Zn61 . . 132.34(12) ?
    C62 O62 Zn62 . . 125.95(12) ?
    Zn62 O62 Zn61 . . 101.13(6) ?
    C81 O63 Zn61 . . 129.26(13) ?
    C81 O63 Zn62 . . 128.36(13) ?
    Zn62 O63 Zn61 . . 101.79(6) ?
    C80 O64 C82 . . 118.24(17) ?
    C91 O91 Sm1 . . 131.76(12) ?
    C101 O101 Sm1 . . 136.34(13) ?
    H97A O971 H97B . . 109.5 ?
    O2 Sm1 O4 . . 119.60(4) y
    O2 Sm1 O31 . . 111.28(4) y
    O2 Sm1 Zn1 . . 34.04(3) ?
    O2 Sm1 Zn31 . . 75.83(3) ?
    O3 Sm1 O2 . . 66.10(4) y
    O3 Sm1 O4 . . 60.69(4) y
    O3 Sm1 O31 . . 159.39(4) y
    O3 Sm1 O32 . . 134.80(4) y
    O3 Sm1 O33 . . 80.48(4) y
    O3 Sm1 O91 . . 89.74(5) ?
    O3 Sm1 O101 . . 119.90(5) ?
    O3 Sm1 Zn1 . . 32.25(3) ?
    O3 Sm1 Zn31 . . 108.18(3) ?
    O4 Sm1 O31 . . 108.63(4) ?
    O4 Sm1 Zn1 . . 90.48(3) ?
    O4 Sm1 Zn31 . . 146.28(3) ?
    O31 Sm1 Zn1 . . 142.97(3) ?
    O31 Sm1 Zn31 . . 90.16(3) ?
    O32 Sm1 O2 . . 78.61(4) y
    O32 Sm1 O4 . . 161.77(4) y
    O32 Sm1 O31 . . 59.85(4) y
    O32 Sm1 O33 . . 65.80(4) y
    O32 Sm1 O91 . . 114.01(4) ?
    O32 Sm1 Zn1 . . 107.06(3) ?
    O32 Sm1 Zn31 . . 32.72(3) ?
    O33 Sm1 O2 . . 79.92(4) ?
    O33 Sm1 O4 . . 115.61(4) ?
    O33 Sm1 O31 . . 119.80(4) ?
    O33 Sm1 Zn1 . . 75.67(3) ?
    O33 Sm1 Zn31 . . 33.13(3) ?
    O91 Sm1 O2 . . 83.29(4) y
    O91 Sm1 O4 . . 70.36(4) y
    O91 Sm1 O31 . . 69.71(4) y
    O91 Sm1 O33 . . 162.88(5) y
    O91 Sm1 Zn1 . . 88.55(3) ?
    O91 Sm1 Zn31 . . 143.36(3) ?
    O101 Sm1 O2 . . 167.46(5) ?
    O101 Sm1 O4 . . 71.53(4) ?
    O101 Sm1 O31 . . 67.27(5) ?
    O101 Sm1 O32 . . 90.46(5) ?
    O101 Sm1 O33 . . 90.05(5) ?
    O101 Sm1 O91 . . 107.03(5) ?
    O101 Sm1 Zn1 . . 149.69(4) ?
    O101 Sm1 Zn31 . . 91.66(4) ?
    Zn1 Sm1 Zn31 . . 90.491(5) ?
    N1 Zn1 Sm1 . . 117.86(5) ?
    N2 Zn1 N1 . . 79.60(6) ?
    N2 Zn1 Sm1 . . 118.28(4) ?
    N121 Zn1 N1 . . 108.05(7) y
    N121 Zn1 N2 . . 112.95(7) y
    N121 Zn1 O2 . . 104.31(6) y
    N121 Zn1 O3 . . 108.25(6) ?
    N121 Zn1 Sm1 . . 115.01(5) ?
    O2 Zn1 N1 . . 147.54(6) ?
    O2 Zn1 N2 . . 90.27(6) ?
    O2 Zn1 Sm1 . . 42.08(4) ?
    O3 Zn1 N1 . . 87.12(6) ?
    O3 Zn1 N2 . . 138.79(6) ?
    O3 Zn1 O2 . . 80.40(5) ?
    O3 Zn1 Sm1 . . 38.57(4) ?
    N31 Zn31 N32 . . 80.42(7) ?
    N31 Zn31 Sm1 . . 116.69(4) ?
    N32 Zn31 Sm1 . . 120.54(4) ?
    N131 Zn31 N31 . . 120.99(6) ?
    N131 Zn31 N32 . . 104.40(6) ?
    N131 Zn31 O32 . . 102.67(6) ?
    N131 Zn31 O33 . . 105.95(6) ?
    N131 Zn31 Sm1 . . 110.51(5) ?
    O32 Zn31 N31 . . 136.30(6) ?
    O32 Zn31 N32 . . 87.56(6) ?
    O32 Zn31 O33 . . 79.86(5) ?
    O32 Zn31 Sm1 . . 39.29(3) ?
    O33 Zn31 N31 . . 89.29(6) ?
    O33 Zn31 N32 . . 149.00(6) ?
    O33 Zn31 Sm1 . . 40.63(4) ?
    N151 Zn61 O62 . . 114.80(7) ?
    N151 Zn61 O63 . . 112.60(7) ?
    N151 Zn61 Zn62 . . 129.02(5) ?
    N161 Zn61 N151 . . 119.03(8) ?
    N161 Zn61 O62 . . 112.66(7) ?
    N161 Zn61 O63 . . 113.62(8) ?
    N161 Zn61 Zn62 . . 111.94(6) ?
    O62 Zn61 Zn62 . . 39.28(4) ?
    O63 Zn61 O62 . . 76.86(6) ?
    O63 Zn61 Zn62 . . 39.03(4) ?
    N51 Zn62 Zn61 . . 123.45(5) ?
    N52 Zn62 N51 . . 80.67(7) ?
    N52 Zn62 Zn61 . . 125.32(5) ?
    N141 Zn62 N51 . . 110.27(7) ?
    N141 Zn62 N52 . . 106.67(7) ?
    N141 Zn62 O62 . . 111.31(7) ?
    N141 Zn62 O63 . . 108.59(7) ?
    N141 Zn62 Zn61 . . 107.65(5) ?
    O62 Zn62 N51 . . 138.41(6) ?
    O62 Zn62 N52 . . 88.34(6) ?
    O62 Zn62 Zn61 . . 39.59(4) ?
    O63 Zn62 N51 . . 88.94(6) ?
    O63 Zn62 N52 . . 144.69(7) ?
    O63 Zn62 O62 . . 77.30(6) ?
    O63 Zn62 Zn61 . . 39.18(4) ?
loop_
    _geom_torsion_atom_site_label_1
    _geom_torsion_atom_site_label_2
    _geom_torsion_atom_site_label_3
    _geom_torsion_atom_site_label_4
    _geom_torsion_site_symmetry_1
    _geom_torsion_site_symmetry_2
    _geom_torsion_site_symmetry_3
    _geom_torsion_site_symmetry_4
    _geom_torsion
    _geom_torsion_publ_flag
    C2 C3 C4 C5 . . . . 0.6(3) ?
    C2 C3 O1 C1 . . . . 175.17(15) ?
    C2 C7 C8 N2 . . . . -13.1(3) ?
    C3 C2 C7 C6 . . . . -5.3(2) ?
    C3 C2 C7 C8 . . . . 172.50(16) ?
    C3 C2 O2 Sm1 . . . . 53.4(2) ?
    C3 C2 O2 Zn1 . . . . -149.98(13) ?
    C3 C4 C5 C6 . . . . -2.0(3) ?
    C4 C3 O1 C1 . . . . -4.9(3) ?
    C4 C5 C6 C7 . . . . -0.3(3) ?
    C5 C6 C7 C2 . . . . 4.1(3) ?
    C5 C6 C7 C8 . . . . -173.92(17) ?
    C6 C7 C8 N2 . . . . 164.79(18) ?
    C7 C2 C3 C4 . . . . 3.1(3) ?
    C7 C2 C3 O1 . . . . -176.96(15) ?
    C7 C2 O2 Sm1 . . . . -126.30(15) ?
    C7 C2 O2 Zn1 . . . . 30.4(2) ?
    C7 C8 N2 C9 . . . . -176.64(17) ?
    C7 C8 N2 Zn1 . . . . 7.3(3) ?
    C9 C10 C11 C12 . . . . 1.0(4) ?
    C9 C14 N1 C15 . . . . 170.83(18) ?
    C9 C14 N1 Zn1 . . . . -13.1(2) ?
    C10 C9 C14 C13 . . . . -3.9(3) ?
    C10 C9 C14 N1 . . . . 174.41(19) ?
    C10 C9 N2 C8 . . . . 23.7(3) ?
    C10 C9 N2 Zn1 . . . . -159.72(18) ?
    C10 C11 C12 C13 . . . . -2.4(4) ?
    C11 C12 C13 C14 . . . . 0.6(4) ?
    C12 C13 C14 C9 . . . . 2.6(3) ?
    C12 C13 C14 N1 . . . . -175.6(2) ?
    C13 C14 N1 C15 . . . . -10.9(3) ?
    C13 C14 N1 Zn1 . . . . 165.10(17) ?
    C14 C9 C10 C11 . . . . 2.2(4) ?
    C14 C9 N2 C8 . . . . -160.00(18) ?
    C14 C9 N2 Zn1 . . . . 16.6(2) ?
    C15 C16 C17 C18 . . . . -175.54(19) ?
    C15 C16 C21 C20 . . . . 173.49(18) ?
    C15 C16 C21 O3 . . . . -2.8(3) ?
    C16 C15 N1 C14 . . . . -177.64(18) ?
    C16 C15 N1 Zn1 . . . . 6.9(3) ?
    C16 C17 C18 C19 . . . . 1.4(3) ?
    C16 C21 O3 Sm1 . . . . 151.92(14) ?
    C16 C21 O3 Zn1 . . . . -29.7(2) ?
    C17 C16 C21 C20 . . . . -1.3(3) ?
    C17 C16 C21 O3 . . . . -177.59(18) ?
    C17 C18 C19 C20 . . . . -0.4(3) ?
    C18 C19 C20 C21 . . . . -1.5(3) ?
    C18 C19 C20 O4 . . . . 175.67(18) ?
    C19 C20 C21 C16 . . . . 2.3(3) ?
    C19 C20 C21 O3 . . . . 178.87(17) ?
    C19 C20 O4 C22 . . . . 10.7(3) ?
    C19 C20 O4 Sm1 . . . . -160.67(15) ?
    C20 C21 O3 Sm1 . . . . -24.4(2) ?
    C20 C21 O3 Zn1 . . . . 153.97(13) ?
    C21 C16 C17 C18 . . . . -0.5(3) ?
    C21 C20 O4 C22 . . . . -171.90(16) ?
    C21 C20 O4 Sm1 . . . . 16.70(19) ?
    C32 C33 C34 C35 . . . . -2.8(3) ?
    C32 C33 O31 C31 . . . . -176.21(16) ?
    C32 C33 O31 Sm1 . . . . 5.8(2) ?
    C32 C37 C38 N32 . . . . 18.3(3) ?
    C33 C32 C37 C36 . . . . -3.0(3) ?
    C33 C32 C37 C38 . . . . 171.44(17) ?
    C33 C32 O32 Sm1 . . . . -15.5(2) ?
    C33 C32 O32 Zn31 . . . . 151.84(13) ?
    C33 C34 C35 C36 . . . . -1.0(3) ?
    C34 C33 O31 C31 . . . . 6.4(3) ?
    C34 C33 O31 Sm1 . . . . -171.61(15) ?
    C34 C35 C36 C37 . . . . 2.6(3) ?
    C35 C36 C37 C32 . . . . -0.6(3) ?
    C35 C36 C37 C38 . . . . -175.31(19) ?
    C36 C37 C38 N32 . . . . -167.26(19) ?
    C37 C32 C33 C34 . . . . 4.8(3) ?
    C37 C32 C33 O31 . . . . -172.72(16) ?
    C37 C32 O32 Sm1 . . . . 161.14(13) ?
    C37 C32 O32 Zn31 . . . . -31.5(2) ?
    C37 C38 N32 C39 . . . . -173.79(17) ?
    C37 C38 N32 Zn31 . . . . 7.9(3) ?
    C39 C40 C41 C42 . . . . -0.6(3) ?
    C39 C44 N31 C45 . . . . -170.26(18) ?
    C39 C44 N31 Zn31 . . . . 7.9(2) ?
    C40 C39 C44 C43 . . . . 2.0(3) ?
    C40 C39 C44 N31 . . . . -177.82(17) ?
    C40 C39 N32 C38 . . . . -10.1(3) ?
    C40 C39 N32 Zn31 . . . . 168.42(16) ?
    C40 C41 C42 C43 . . . . 1.6(3) ?
    C41 C42 C43 C44 . . . . -0.8(3) ?
    C42 C43 C44 C39 . . . . -1.0(3) ?
    C42 C43 C44 N31 . . . . 178.85(19) ?
    C43 C44 N31 C45 . . . . 9.9(3) ?
    C43 C44 N31 Zn31 . . . . -171.95(15) ?
    C44 C39 C40 C41 . . . . -1.3(3) ?
    C44 C39 N32 C38 . . . . 168.79(18) ?
    C44 C39 N32 Zn31 . . . . -12.7(2) ?
    C45 C46 C47 C48 . . . . -174.4(2) ?
    C45 C46 C51 C50 . . . . 173.08(18) ?
    C45 C46 C51 O33 . . . . -7.2(3) ?
    C46 C45 N31 C44 . . . . -178.56(18) ?
    C46 C45 N31 Zn31 . . . . 3.5(3) ?
    C46 C47 C48 C49 . . . . -0.4(3) ?
    C46 C51 O33 Sm1 . . . . -131.01(16) ?
    C46 C51 O33 Zn31 . . . . 35.7(2) ?
    C47 C46 C51 C50 . . . . -5.1(3) ?
    C47 C46 C51 O33 . . . . 174.67(18) ?
    C47 C48 C49 C50 . . . . -1.9(3) ?
    C48 C49 C50 C51 . . . . 0.6(3) ?
    C48 C49 C50 O34 . . . . -179.11(19) ?
    C49 C50 C51 C46 . . . . 2.9(3) ?
    C49 C50 C51 O33 . . . . -176.88(18) ?
    C49 C50 O34 C52 . . . . -13.0(3) ?
    C50 C51 O33 Sm1 . . . . 48.7(2) ?
    C50 C51 O33 Zn31 . . . . -144.55(14) ?
    C51 C46 C47 C48 . . . . 3.9(3) ?
    C51 C50 O34 C52 . . . . 167.24(17) ?
    C62 C63 C64 C65 . . . . -3.9(3) ?
    C62 C63 O61 C61 . . . . -166.0(2) ?
    C62 C67 C68 N52 . . . . 15.0(3) ?
    C63 C62 C67 C66 . . . . -2.9(3) ?
    C63 C62 C67 C68 . . . . 175.68(18) ?
    C63 C62 O62 Zn61 . . . . -10.8(3) ?
    C63 C62 O62 Zn62 . . . . 158.78(14) ?
    C63 C64 C65 C66 . . . . -1.3(3) ?
    C64 C63 O61 C61 . . . . 14.7(3) ?
    C64 C65 C66 C67 . . . . 4.3(3) ?
    C65 C66 C67 C62 . . . . -2.1(3) ?
    C65 C66 C67 C68 . . . . 179.25(19) ?
    C66 C67 C68 N52 . . . . -166.43(19) ?
    C67 C62 C63 C64 . . . . 5.9(3) ?
    C67 C62 C63 O61 . . . . -173.43(17) ?
    C67 C62 O62 Zn61 . . . . 167.78(14) ?
    C67 C62 O62 Zn62 . . . . -22.6(3) ?
    C67 C68 N52 C69 . . . . -177.88(18) ?
    C67 C68 N52 Zn62 . . . . -0.1(3) ?
    C69 C70 C71 C72 . . . . 0.1(4) ?
    C69 C74 N51 C75 . . . . -159.30(19) ?
    C69 C74 N51 Zn62 . . . . 17.0(2) ?
    C70 C69 C74 C73 . . . . 1.4(3) ?
    C70 C69 C74 N51 . . . . -176.47(18) ?
    C70 C69 N52 C68 . . . . -23.3(3) ?
    C70 C69 N52 Zn62 . . . . 158.57(17) ?
    C70 C71 C72 C73 . . . . 0.6(4) ?
    C71 C72 C73 C74 . . . . -0.3(3) ?
    C72 C73 C74 C69 . . . . -0.7(3) ?
    C72 C73 C74 N51 . . . . 177.04(19) ?
    C73 C74 N51 C75 . . . . 22.9(3) ?
    C73 C74 N51 Zn62 . . . . -160.84(16) ?
    C74 C69 C70 C71 . . . . -1.2(3) ?
    C74 C69 N52 C68 . . . . 158.65(19) ?
    C74 C69 N52 Zn62 . . . . -19.5(2) ?
    C75 C76 C77 C78 . . . . 179.7(2) ?
    C75 C76 C81 C80 . . . . -177.5(2) ?
    C75 C76 C81 O63 . . . . 2.0(3) ?
    C76 C75 N51 C74 . . . . 178.54(19) ?
    C76 C75 N51 Zn62 . . . . 2.9(3) ?
    C76 C77 C78 C79 . . . . -2.4(4) ?
    C76 C81 O63 Zn61 . . . . -153.77(16) ?
    C76 C81 O63 Zn62 . . . . 15.7(3) ?
    C77 C76 C81 C80 . . . . 0.0(3) ?
    C77 C76 C81 O63 . . . . 179.5(2) ?
    C77 C78 C79 C80 . . . . 0.7(4) ?
    C78 C79 C80 C81 . . . . 1.4(3) ?
    C78 C79 C80 O64 . . . . -179.9(2) ?
    C79 C80 C81 C76 . . . . -1.7(3) ?
    C79 C80 C81 O63 . . . . 178.8(2) ?
    C79 C80 O64 C82 . . . . 2.3(3) ?
    C80 C81 O63 Zn61 . . . . 25.7(3) ?
    C80 C81 O63 Zn62 . . . . -164.81(15) ?
    C81 C76 C77 C78 . . . . 2.0(3) ?
    C81 C80 O64 C82 . . . . -178.91(19) ?
    N1 C15 C16 C17 . . . . -170.43(19) ?
    N1 C15 C16 C21 . . . . 14.8(3) ?
    N2 C9 C10 C11 . . . . 178.3(2) ?
    N2 C9 C14 C13 . . . . 179.61(18) ?
    N2 C9 C14 N1 . . . . -2.0(3) ?
    N31 C45 C46 C47 . . . . 163.73(19) ?
    N31 C45 C46 C51 . . . . -14.5(3) ?
    N32 C39 C40 C41 . . . . 177.57(18) ?
    N32 C39 C44 C43 . . . . -176.90(17) ?
    N32 C39 C44 N31 . . . . 3.3(2) ?
    N51 C75 C76 C77 . . . . 170.7(2) ?
    N51 C75 C76 C81 . . . . -11.7(3) ?
    N52 C69 C70 C71 . . . . -179.1(2) ?
    N52 C69 C74 C73 . . . . 179.59(18) ?
    N52 C69 C74 N51 . . . . 1.7(3) ?
    N91 C91 O91 Sm1 . . . . 159.59(15) ?
    N101 C101 O101 Sm1 . . . . -165.90(15) ?
    O1 C3 C4 C5 . . . . -179.35(17) ?
    O2 C2 C3 C4 . . . . -176.60(16) ?
    O2 C2 C3 O1 . . . . 3.3(2) ?
    O2 C2 C7 C6 . . . . 174.33(16) ?
    O2 C2 C7 C8 . . . . -7.8(3) ?
    O4 C20 C21 C16 . . . . -175.19(16) ?
    O4 C20 C21 O3 . . . . 1.4(2) ?
    O31 C33 C34 C35 . . . . 174.34(18) ?
    O32 C32 C33 C34 . . . . -178.39(17) ?
    O32 C32 C33 O31 . . . . 4.1(2) ?
    O32 C32 C37 C36 . . . . -179.60(17) ?
    O32 C32 C37 C38 . . . . -5.1(3) ?
    O34 C50 C51 C46 . . . . -177.34(16) ?
    O34 C50 C51 O33 . . . . 2.9(2) ?
    O61 C63 C64 C65 . . . . 175.4(2) ?
    O62 C62 C63 C64 . . . . -175.42(19) ?
    O62 C62 C63 O61 . . . . 5.2(3) ?
    O62 C62 C67 C66 . . . . 178.57(18) ?
    O62 C62 C67 C68 . . . . -2.9(3) ?
    O64 C80 C81 C76 . . . . 179.37(18) ?
    O64 C80 C81 O63 . . . . -0.1(3) ?
    O91 C91 N91 C92 . . . . -2.5(3) ?
    O91 C91 N91 C93 . . . . 178.8(2) ?
    O101 C101 N101 C102 . . . . 0.1(4) ?
    O101 C101 N101 C103 . . . . -179.0(2) ?
    O110 C110 N110 C111 . . . . -1.3(5) ?
    O110 C110 N110 C112 . . . . 176.7(3) ?
_shelx_space_group_comment
;
The symmetry employed for this shelxl refinement is uniquely defined
by the following loop, which should always be used as a source of
symmetry information in preference to the above space-group names.
They are only intended as comments.
;
_shelx_estimated_absorpt_T_min     ?
_shelx_estimated_absorpt_T_max     ?
_shelx_hkl_file
;
   0   0   2 7160.16 244.114  11
   0   0   2 7658.65 244.388  19
   0   0   2 8071.81 244.800   9
   0   0   2 8082.82 245.112  10
   0   0   2 6687.95 241.970  18
   0   0   2 6912.75 243.437   8
   0   0  -2 6973.50 248.242   3
   0   0   2 6969.53 243.455  20
   0   0   2 6629.17 242.999  16
   0   0  -2 6731.53 241.111   5
   0   0   2 6712.67 243.903  12
   0   0  -2 6825.90 247.216  15
   0   0   2 6364.75 237.234  14
   0   0   3 18423.4 547.567  20
   0   0   3 15954.3 544.516  18
   0   0  -3 15603.4 543.069  11
   0   0   3 17419.5 545.615   9
   0   0   3 15912.5 551.874  15
   0   0  -3 16187.2 543.665  10
   0   0  -3 15606.6 541.851  18
   0   0   3 15283.0 545.251  16
   0   0  -3 15593.0 544.194  16
   0   0  -3 16074.0 536.192  14
   0   0   3 15645.2 545.282   8
   0   0   3 15719.6 546.294  12
   0   0   3 15902.9 541.407   2
   0   0  -3 16536.7 544.824   8
   0   0   3 16103.3 552.425   3
   0   0  -3 15934.9 543.953  20
   0   0  -3 15432.2 541.945   5
   0   0  -3 15480.8 531.966  17
   0   0  -3 16147.4 548.745   7
   0   0  -3 15108.5 550.921   3
   0   0   3 17090.4 545.368  19
   0   0  -3 15820.9 543.478  19
   0   0   3 19295.1 548.601  10
   0   0  -3 15714.1 550.800  15
   0   0  -3 15835.1 545.315  12
   0   0  -3 16092.7 530.200   6
   0   0  -3 16040.6 543.171   9
   0   0   3 16276.3 538.414  14
   0   0  -4 39710.9 1282.52  11
   0   0   4 38805.0 1282.10  19
   0   0  -4 39993.8 1282.50  10
   0   0   4 39128.1 1279.40   2
   0   0   4 38540.8 1285.53  16
   0   0  -4 39914.8 1282.84  19
   0   0   4 38000.0 1284.99   8
   0   0  -4 37787.4 1281.04   5
   0   0  -4 39159.0 1281.75   9
   0   0  -4 39641.7 1283.42  16
   0   0  -4 41651.5 1282.79  18
   0   0  -4 40351.3 1272.47  14
   0   0  -4 39518.6 1293.35  15
   0   0  -4 40151.2 1285.73  12
   0   0  -4 36813.3 1292.21   3
   0   0  -4 40182.9 1283.12  20
   0   0  -4 40109.5 1289.89   7
   0   0   4 39743.1 1282.84  10
   0   0   4 38583.7 1293.13   3
   0   0   4 37416.8 1283.40  18
   0   0   4 39776.1 1283.33  20
   0   0  -4 40357.7 1283.63   8
   0   0   4 39427.0 1283.05  11
   0   0   4 36469.3 1292.03  15
   0   0  -4 38614.2 1263.74   6
   0   0  -4 38595.9 1266.97  17
   0   0   4 39667.0 1282.38   9
   0   0   4 38577.6 1286.63  12
   0   0  -5 7719.34 291.346   5
   0   0   5 7756.64 297.395  16
   0   0  -5 7349.02 277.619  14
   0   0  -5 7856.94 296.467  11
   0   0   5 7386.54 293.635  18
   0   0  -5 7854.85 293.967  19
   0   0   5 7101.16 302.726  15
   0   0  -5 7844.62 292.745   8
   0   0  -5 8394.67 309.830  15
   0   0  -5 7029.69 292.424  20
   0   0  -5 7554.94 293.602  10
   0   0  -5 7481.05 300.410   7
   0   0  -5 7227.34 270.948  17
   0   0  -5 7481.56 292.266   9
   0   0  -5 7529.06 267.322   6
   0   0   5 8033.51 299.993   8
   0   0   5 7692.95 307.022   3
   0   0   5 8155.82 301.410  12
   0   0  -5 7379.49 294.471  12
   0   0  -5 7153.87 288.687  18
   0   0  -5 7845.05 308.928   3
   0   0  -5 7990.86 295.239  16
   0   0   6 496.853 97.9609  18
   0   0   6 527.254 93.4389   8
   0   0  -6 546.413 59.4579   6
   0   0  -6 372.804 106.251   3
   0   0  -6 331.352 73.4274  14
   0   0  -6 237.713 62.6543  17
   0   0  -6 410.972 93.2316  16
   0   0  -6 528.322 93.9769  18
   0   0   6 700.657 111.880  15
   0   0   6 517.035 106.165   3
   0   0  -6 516.612 95.4003  12
   0   0  -6 489.085 93.8868   9
   0   0  -6 419.991 95.5005  19
   0   0  -6 335.757 87.1452  10
   0   0  -6 409.148 89.7046   8
   0   0   6 507.800 55.5530   4
   0   0  -6 395.530 98.7038   7
   0   0   6 632.414 100.976  12
   0   0  -6 430.424 88.9920  11
   0   0   6 698.239 99.0034  16
   0   0  -6 488.080 100.839  15
   0   0  -6 514.132 90.2767   5
   0   0  -6 480.977 90.9008  20
   0   0  -7 156.437 98.4908  16
   0   0   7 328.423 107.586  16
   0   0  -7 412.780 104.303  18
   0   0   7 202.329 113.559  15
   0   0  -7 158.773 115.878  15
   0   0  -7 271.178 106.626  11
   0   0  -7 317.673 122.206   3
   0   0   7 237.609 72.5173   6
   0   0  -7 141.920 101.676  20
   0   0   7 301.739 99.4850   8
   0   0  -7 290.149 108.162  12
   0   0   7 182.659 109.541  12
   0   0  -7 152.296 100.805  19
   0   0   7 435.515 61.1290   4
   0   0  -7 276.654 63.9783   6
   0   0   7 339.459 72.6317  17
   0   0  -7 110.493 102.687   9
   0   0   7 234.894 117.849   3
   0   0  -7 229.641 101.340  10
   0   0  -7 171.816 95.6664   5
   0   0  -7 358.202 108.463   8
   0   0  -7 245.590 119.255   7
   0   0  -7 377.266 83.5376  14
   0   0  -7 249.523 65.3507  17
   0   0  -8 180.762 125.888  19
   0   0  -8 442.300 131.029  10
   0   0   8 200.480 85.2931  17
   0   0  -8 338.907 72.7442   6
   0   0  -8 235.261 93.8037  14
   0   0   8 234.983 138.015   3
   0   0  -8 208.331 122.540   5
   0   0  -8 330.805 144.124  15
   0   0   8 356.859 108.308  14
   0   0  -8 481.888 129.390  16
   0   0   8 269.445 70.7068   4
   0   0  -8 224.798 121.595  18
   0   0  -8 213.149 134.392   7
   0   0  -8 186.957 115.510   8
   0   0   8 362.789 131.190  15
   0   0   8 257.262 89.0661   6
   0   0   8 481.249 130.470  12
   0   0   8 215.475 127.215   8
   0   0  -8 269.119 78.7623  17
   0   0  -8 246.878 126.924  20
   0   0  -8 246.672 126.242   9
   0   0   8 104.271 125.777  16
   0   0  -8 407.210 125.441  11
   0   0  -8 177.752 139.382   3
   0   0  -9 10923.2 426.082  16
   0   0   9 10204.8 413.709   2
   0   0  -9 10150.4 421.133  11
   0   0  -9 10835.3 425.410  10
   0   0   9 9955.26 436.027  16
   0   0  -9 10562.1 452.485   3
   0   0  -9 10587.9 425.890  20
   0   0  -9 10554.5 423.934   8
   0   0  -9 9318.98 376.915  17
   0   0  -9 9726.07 414.836   9
   0   0   9 10889.7 386.225   6
   0   0   9 10348.5 409.706  14
   0   0   9 9931.15 432.225   8
   0   0  -9 10217.5 414.815  18
   0   0   9 10326.3 448.853   3
   0   0   9 10291.9 385.004  17
   0   0  -9 9569.96 445.665  15
   0   0   9 10497.8 364.146   4
   0   0   9 10233.6 445.728  15
   0   0  -9 10018.1 370.356   6
   0   0  -9 10272.1 424.771  19
   0   0  -9 10382.3 394.657  14
   0   0  -9 9840.35 415.729   5
   0   0   9 9890.25 433.593  12
   0   0  10 143478. 4775.06  12
   0   0 -10 148949. 4760.56   9
   0   0 -10 149325. 4753.28  18
   0   0  10 138993. 4782.03   3
   0   0  10 143879. 4763.09  11
   0   0  10 153154. 4748.94  14
   0   0 -10 148634. 4708.71   6
   0   0 -10 150370. 4763.04  20
   0   0  10 142437. 4759.63  10
   0   0 -10 152679. 4795.10   3
   0   0 -10 149773. 4759.89  16
   0   0  10 141171. 4775.50   8
   0   0 -10 150796. 4762.49  11
   0   0 -10 139980. 4784.97  15
   0   0  10 143722. 4758.33   9
   0   0 -10 151875. 4763.04  19
   0   0 -10 140158. 4717.40  17
   0   0  10 139923. 4774.22  16
   0   0 -10 147456. 4728.97  14
   0   0  10 148940. 4700.65   4
   0   0  10 143165. 4784.83  15
   0   0  10 142502. 4758.58  19
   0   0 -10 151633. 4756.32   5
   0   0  10 150356. 4756.14   2
   0   0  10 146714. 4723.10  17
   0   0 -10 150635. 4758.32   8
   0   0 -10 148125. 4760.94  10
   0   0  10 150593. 4724.05   6
   0   0  10 143368. 4761.12  20
   0   0 -11 6863.65 328.637   5
   0   0 -11 6174.42 335.786  19
   0   0 -11 6747.53 327.021  18
   0   0 -11 6736.39 377.073   3
   0   0 -11 6677.05 371.723  15
   0   0 -11 6933.85 301.554  14
   0   0 -11 7082.44 350.146  20
   0   0 -11 7054.56 349.238  11
   0   0  11 5911.25 348.679  12
   0   0 -11 6876.10 335.645   9
   0   0 -11 6510.51 336.117  16
   0   0  11 6609.51 287.544  17
   0   0  11 6590.17 336.570  11
   0   0 -11 6228.99 279.495  17
   0   0  11 6320.16 353.491  16
   0   0  11 6666.46 289.465   6
   0   0  11 6855.48 323.658  14
   0   0  11 7176.53 347.128  10
   0   0  11 6739.93 334.669  19
   0   0  11 6466.13 354.027   8
   0   0  11 6656.70 365.779   3
   0   0 -11 6475.88 337.908  10
   0   0  11 6750.70 332.240   2
   0   0  11 6457.27 337.750   9
   0   0  11 6166.02 358.409  15
   0   0 -11 6579.01 269.477   6
   0   0  11 7043.93 261.013   4
   0   0  11 6906.95 341.908  20
   0   0 -12 223316. 7310.36   6
   0   0  12 231494. 7379.88  20
   0   0  12 228377. 7301.03   4
   0   0 -12 232620. 7376.35   9
   0   0 -12 233882. 7339.62  14
   0   0  12 239139. 7376.14   2
   0   0  12 236624. 7333.99   6
   0   0  12 226006. 7377.40   9
   0   0 -12 208506. 7322.75  17
   0   0  12 228610. 7400.91  16
   0   0 -12 222916. 7362.47  18
   0   0 -12 231502. 7376.86  10
   0   0  12 234139. 7334.05  17
   0   0  12 226819. 7376.10  19
   0   0  12 231157. 7362.46  14
   0   0 -12 231516. 7380.74  19
   0   0  12 233841. 7380.65  11
   0   0 -12 232816. 7380.89  20
   0   0 -12 232614. 7379.44  11
   0   0 -12 230310. 7412.65  15
   0   0  12 223314. 7398.95   8
   0   0  12 222582. 7408.65  15
   0   0 -12 227432. 7413.91   3
   0   0  12 221540. 7395.73  12
   0   0 -12 232311. 7374.88  16
   0   0 -12 231169. 7372.17   5
   0   0  12 234687. 7380.88  10
   0   0 -13 17922.7 747.825   3
   0   0 -13 17421.0 688.365  18
   0   0  13 17912.1 612.031   4
   0   0  13 17920.6 731.377  12
   0   0  13 17166.2 708.391  20
   0   0 -13 18305.9 659.076  14
   0   0 -13 18723.8 710.376  19
   0   0  13 18026.0 709.333  10
   0   0 -13 18238.8 709.254   9
   0   0  13 17190.6 729.774   8
   0   0  13 17224.6 704.622  19
   0   0  13 18730.4 709.661   9
   0   0  13 19368.3 706.744   2
   0   0 -13 18515.8 709.492  11
   0   0  13 19471.3 692.547  14
   0   0  13 17850.8 739.849  15
   0   0 -13 18025.4 750.192  15
   0   0 -13 17281.1 624.533   6
   0   0 -13 19267.6 716.140  20
   0   0 -13 16683.9 697.480   5
   0   0  13 17687.7 650.457  17
   0   0  13 17243.3 730.138  16
   0   0 -13 17531.1 703.254  10
   0   0  13 17865.1 711.650  11
   0   0 -13 18402.5 705.737  16
   0   0 -13 16649.5 640.383  17
   0   0  13 17811.6 719.568  18
   0   0 -14 5357.43 241.752   6
   0   0 -14 4768.40 380.279   3
   0   0  14 5410.15 341.985  10
   0   0 -14 5358.52 347.097   9
   0   0  14 5416.23 352.760  11
   0   0 -14 5092.55 351.497  20
   0   0 -14 5659.17 331.725  18
   0   0 -14 5184.35 351.744  10
   0   0  14 5751.05 341.721   2
   0   0  14 4930.35 333.413  19
   0   0  14 6025.60 367.207  18
   0   0 -14 5072.75 285.185  14
   0   0 -14 5094.59 343.975  12
   0   0  14 4807.68 339.475  20
   0   0 -14 4985.35 341.492  19
   0   0  14 5148.02 218.853   4
   0   0  14 5338.76 372.953  16
   0   0 -14 5055.06 259.189  17
   0   0  14 5016.05 316.241  14
   0   0  14 5333.18 366.662   8
   0   0  14 4748.63 267.043  17
   0   0  14 4705.51 359.897  12
   0   0 -14 5038.79 330.414   5
   0   0  14 4869.75 336.300   9
   0   0 -14 5424.03 344.183  16
   0   0 -14 5266.82 385.174  15
   0   0  14 5327.77 376.562  15
   0   0 -14 5005.70 349.337  11
   0   0  15 2730.10 285.258  20
   0   0  15 2424.18 310.977  16
   0   0 -15 2485.16 167.900   6
   0   0  15 2613.03 286.795  11
   0   0  15 2442.94 141.183   4
   0   0 -15 2356.31 187.861  17
   0   0 -15 2519.14 265.968  18
   0   0 -15 2944.27 288.517   9
   0   0 -15 2812.86 292.801  16
   0   0 -15 2566.11 297.489  19
   0   0  15 2479.38 265.924   2
   0   0 -15 2874.64 344.170  15
   0   0 -15 2534.37 280.013   5
   0   0  15 2409.67 284.306   9
   0   0 -15 2837.36 308.436   7
   0   0  15 2455.77 295.094  10
   0   0  15 2555.33 313.356  15
   0   0 -15 2255.18 288.393  10
   0   0 -15 2586.99 297.032  20
   0   0  15 2140.68 288.144  18
   0   0  15 2205.93 302.575  12
   0   0 -15 2265.08 281.909  12
   0   0  15 2842.61 267.635  14
   0   0 -15 2561.47 293.258  11
   0   0  15 3079.82 319.404   8
   0   0  15 2412.38 274.256  19
   0   0  15 2524.99 207.857  17
   0   0 -16 65329.4 2152.03  11
   0   0  16 63559.8 2151.95  10
   0   0  16 62230.2 2079.54  17
   0   0  16 60463.7 2140.84  19
   0   0 -16 66006.2 2144.77  16
   0   0 -16 63432.7 2146.11   9
   0   0 -16 64199.0 2152.88  19
   0   0  16 60025.5 2185.34  15
   0   0  16 62571.5 2151.88   9
   0   0  16 60191.2 2182.46  16
   0   0  16 64045.1 2153.61  11
   0   0  16 64003.0 2008.78   4
   0   0  16 62025.7 2015.26   4
   0   0 -16 61092.4 2045.25   6
   0   0 -16 65503.2 2149.01  12
   0   0  16 59474.1 2168.56  18
   0   0 -16 63853.7 2137.65   5
   0   0 -16 64224.2 2165.88   7
   0   0 -16 64536.9 2150.97  20
   0   0  16 62900.8 2127.98  14
   0   0 -16 61566.1 2128.19  18
   0   0 -16 54780.8 2061.75  17
   0   0  16 60976.9 2187.11   8
   0   0 -16 61427.8 2196.18  15
   0   0  16 63896.9 2140.27   2
   0   0  16 60648.0 2181.24  12
   0   0  16 64404.8 2153.59  20
   0   0 -16 67609.0 2156.08  10
   0   0 -17 10935.0 409.217   6
   0   0  17 10614.5 540.157  20
   0   0 -17 10804.0 533.118  10
   0   0 -17 10981.8 559.183   7
   0   0 -17 11093.9 596.279  15
   0   0  17 11411.8 546.199  11
   0   0  17 10267.2 518.206   2
   0   0  17 10610.4 538.139  10
   0   0  17 9570.01 443.377  17
   0   0 -17 11407.8 545.570  19
   0   0  17 9871.80 558.977  12
   0   0 -17 8732.02 424.871  17
   0   0 -17 10362.0 516.611   5
   0   0 -17 10654.1 531.515   9
   0   0  17 10322.1 575.449  16
   0   0  17 9870.95 569.273   8
   0   0  17 10609.6 534.805  19
   0   0 -17 10416.9 530.309  11
   0   0 -17 11589.0 593.236   1
   0   0 -17 10606.5 534.234  20
   0   0  17 10651.3 514.487  14
   0   0 -17 10227.2 526.827  16
   0   0 -17 10910.4 528.944  12
   0   0  17 11259.9 577.610  15
   0   0  17 10273.9 539.228   9
   0   0  17 10150.5 560.041  18
   0   0 -17 10530.1 509.245  18
   0   0  18 600.491 277.135   2
   0   0 -18 189.128 278.564  11
   0   0 -18 917.574 279.066   5
   0   0 -18 61.8114 271.102  18
   0   0  18 590.204 267.197   2
   0   0 -18 218.923 325.554   1
   0   0  18 269.421 280.306  10
   0   0  18 17.5641 312.543  18
   0   0  18 113.600 310.908  16
   0   0  18 486.024 320.308  12
   0   0 -18 379.988 272.294  20
   0   0  18 188.958 271.093  19
   0   0 -18 433.673 282.520  12
   0   0  18 622.896 281.438   9
   0   0  18 300.095 285.018  11
   0   0 -18 401.570 353.192  15
   0   0 -18 101.501 268.185  19
   0   0 -18 219.992 155.052  17
   0   0  18 18.9523 302.769   8
   0   0  18 472.631 184.670  17
   0   0 -18 303.593 278.174  10
   0   0  18 180.923 249.671  14
   0   0 -18 213.198 284.730   9
   0   0  18 255.303 290.360  20
   0   0 -18 368.134 139.689   6
   0   0  19 290.099 274.832   2
   0   0 -19-91.6639 285.358  19
   0   0 -19-228.583 305.388  10
   0   0 -19 334.195 156.914  17
   0   0  19 78.5434 273.939   9
   0   0  19 76.2109 318.133  12
   0   0  19-149.118 320.377  18
   0   0 -19-74.8824 306.010   9
   0   0  19-81.5376 254.629  14
   0   0  19 324.374 309.759   2
   0   0 -19 536.494 316.165  11
   0   0  19-95.3086 308.445  11
   0   0  19-40.3633 331.702   8
   0   0  19-222.683 344.952  16
   0   0  19 429.619 304.499  20
   0   0  19 396.297 302.454  10
   0   0 -19 228.216 142.294   6
   0   0  19 100.094 191.698  17
   0   0 -19-123.261 307.379  20
   0   0 -19 243.490 346.611  15
   0   0 -19 284.523 356.357   1
   0   0 -19 210.030 276.028   5
   0   0  20 4661.93 481.306  16
   0   0 -20 4020.98 456.887   1
   0   0 -20 4752.29 422.237  19
   0   0  20 4137.91 413.331  20
   0   0  20 4533.16 295.771  17
   0   0 -20 4124.98 471.114  15
   0   0 -20 4373.12 427.323  20
   0   0  20 4338.03 451.019   8
   0   0 -20 5400.33 413.602   5
   0   0  20 4257.26 453.395  12
   0   0 -20 4624.38 431.697  11
   0   0 -20 4538.59 429.895  10
   0   0  20 4834.36 384.703  14
   0   0  20 4527.97 417.536   9
   0   0  20 5181.08 433.608  11
   0   0 -20 3866.17 263.356  17
   0   0  20 4539.18 416.639  10
   0   0  20 4961.11 456.425  18
   0   0 -20 4641.92 437.852   9
   0   0  20 4069.90 400.778   2
   0   0  20 4446.42 427.690   2
   0   0  21 6076.45 485.443  11
   0   0 -21 4904.63 457.970   9
   0   0  21 6211.79 539.079  16
   0   0  21 5737.56 513.141  18
   0   0 -21 7600.99 469.330   5
   0   0  21 4750.11 512.328   8
   0   0  21 5598.05 433.172  14
   0   0  21 5944.80 474.001  20
   0   0  21 5789.54 471.180   2
   0   0 -21 6233.41 521.206   1
   0   0 -21 6123.73 486.923  10
   0   0  21 5019.84 452.404   9
   0   0 -21 5699.19 470.166  11
   0   0 -21 6673.81 487.309  20
   0   0  21 6265.03 509.135  12
   0   0 -21 5703.34 531.939  15
   0   0  21 6087.34 340.217  17
   0   0  21 5943.04 476.196  10
   0   0 -21 5979.25 476.383  19
   0   0 -22 10474.8 603.485  20
   0   0 -22 8881.63 579.583  11
   0   0 -22 8055.20 634.505  15
   0   0 -22 8447.67 571.227  10
   0   0 -22 9230.58 622.655   1
   0   0 -22 9517.35 584.118  19
   0   0  22 10408.3 548.213  14
   0   0  22 8952.31 576.287   2
   0   0  22 8758.20 424.881  17
   0   0  22 8747.62 617.463  18
   0   0  22 8770.15 622.713   8
   0   0 -22 8625.16 567.616   9
   0   0 -22 9979.11 562.463   5
   0   0  22 8981.83 657.093  16
   0   0 -23 3108.15 506.668  15
   0   0 -23 3260.55 437.145  19
   0   0  23 4191.75 511.276  16
   0   0 -23 2357.35 425.272   9
   0   0  23 3530.45 393.521  14
   0   0 -23 3314.84 483.523   1
   0   0 -23 2620.07 430.094  11
   0   0 -23 3457.27 452.045  20
   0   0 -23 2808.57 435.722  10
   0   0  23 3303.85 415.920   2
   0   0  23 2477.32 487.951   8
   0   0  23 3583.18 481.926  18
   0   0 -23 3497.49 418.893   5
   0   0 -24 3454.99 477.777  20
   0   0 -24 4314.94 543.291   1
   0   0  24 4192.66 514.925  18
   0   0  24 4019.93 470.769   2
   0   0  24 4852.85 438.407  14
   0   0 -24 4247.17 435.477   5
   0   0 -24 4999.74 570.744  15
   0   0 -24 4699.35 488.526  11
   0   0  24 3767.22 521.862   8
   0   0 -24 4356.10 488.344  10
   0   0 -24 4234.42 482.702  19
   0   0 -24 3950.54 566.458   3
   0   1 -24 2276.71 423.206  20
   0  -1  24 1763.27 459.793   8
   0   1 -24 2613.18 419.577  19
   0   1 -24 1696.97 431.337  11
   0   1 -24 2377.57 426.857   5
   0   1 -24 2032.13 515.210  15
   0  -1  24 1612.85 348.849  14
   0  -1  24 1311.57 425.966  18
   0  -1  24 2086.24 449.185   9
   0   1 -24 1832.65 490.485   1
   0  -1  24 1597.58 387.767   2
   0   1 -24 1476.83 494.210   3
   0   1 -24 1935.85 426.037  10
   0   1 -23 23146.8 1032.57  11
   0  -1  23 25033.0 1086.69  18
   0  -1  23 23376.9 980.397  14
   0   1 -23 26940.2 1060.97  19
   0   1 -23 26972.6 1045.80   5
   0  -1  23 23756.8 1099.13   8
   0   1 -23 26397.1 1106.24   1
   0  -1  23 25328.8 1065.68   2
   0   1 -23 25491.2 1042.82  20
   0   1 -23 23992.0 1116.65  15
   0  -1  23 23894.8 1094.41  12
   0   1 -23 23114.4 1124.31   3
   0   1 -23 24390.4 1041.60  10
   0   1 -22 4285.34 441.592  20
   0   1 -22 5091.75 525.063  15
   0  -1  22 3530.31 417.066   2
   0  -1  22 4121.32 455.650  18
   0   1 -22 4106.59 499.993   1
   0  -1  22 3156.93 478.426   8
   0   1 -22 4129.40 434.126  10
   0  -1  22 4133.22 299.535  17
   0  -1  22 2974.66 448.089  12
   0  -1  22 3412.05 363.729  14
   0   1 -22 4386.53 432.221   5
   0   1 -22 3989.36 432.834  11
   0   1 -22 4208.67 447.932  19
   0   1 -21 3429.39 379.467   5
   0   1 -21 2548.50 237.113  17
   0  -1  21 3020.55 387.766  10
   0  -1  21 3168.43 400.689  20
   0   1 -21 2467.88 474.422  15
   0   1 -21 2867.21 406.302   9
   0  -1  21 3302.25 406.198   2
   0  -1  21 2967.99 422.969   8
   0  -1  21 2797.99 416.795  12
   0   1 -21 2734.25 406.473  20
   0   1 -21 2897.13 397.951  10
   0   1 -21 3019.79 443.533   1
   0  -1  21 3210.33 280.711  17
   0  -1  21 3093.80 398.777   9
   0  -1  21 2510.42 395.938  18
   0   1 -21 3027.98 403.843  19
   0  -1  21 2815.46 376.897  19
   0  -1  21 3077.83 326.863  14
   0   1 -21 2642.23 409.508  11
   0  -1  21 3822.71 400.328  11
   0  -1  20 11305.7 603.480  19
   0   1 -20 11010.7 606.888  19
   0   1 -20 11970.8 608.784  10
   0  -1  20 11350.6 557.346  14
   0   1 -20 11464.4 606.422  20
   0  -1  20 11595.7 652.916  12
   0   1 -20 9873.35 476.426  17
   0   1 -20 12483.9 666.945   1
   0  -1  20 11601.8 602.210   9
   0  -1  20 11887.4 638.834  18
   0  -1  20 11917.8 623.016  11
   0  -1  20 11783.1 509.316  17
   0  -1  20 12214.5 625.119  20
   0  -1  20 11618.7 613.860  10
   0  -1  20 11249.2 653.800   8
   0   1 -20 12624.9 610.656   5
   0  -1  20 12313.7 606.822   2
   0   1 -20 11439.2 603.476  11
   0   1 -20 11660.9 685.478  15
   0   1 -20 11890.9 604.368   9
   0  -1  19 16121.0 731.106  11
   0   1 -19 15338.7 557.432   6
   0  -1  19 16970.0 738.033  10
   0   1 -19 16422.4 728.541   9
   0  -1  19 15413.0 710.000  19
   0   1 -19 15801.4 732.884  10
   0   1 -19 15930.7 736.295  20
   0  -1  19 16803.9 729.958  20
   0   1 -19 16778.0 728.507   5
   0   1 -19 16329.4 771.164   1
   0  -1  19 15432.5 746.103  18
   0  -1  19 16524.5 730.499   9
   0  -1  19 16022.4 761.356  12
   0   1 -19 13454.7 605.775  17
   0  -1  19 17336.8 718.092   2
   0  -1  19 16511.1 776.805   8
   0  -1  19 16020.6 633.207  17
   0   1 -19 16481.7 796.221  15
   0   1 -19 16664.0 689.296  18
   0   1 -19 16351.5 725.193  19
   0   1 -19 15805.1 729.236  11
   0  -1  19 15564.2 676.368  14
   0  -1  18 11516.1 571.148  18
   0   1 -18 10329.2 541.985  19
   0   1 -18 10265.1 524.917  12
   0   1 -18 9801.29 534.709  20
   0  -1  18 9047.93 564.031  16
   0  -1  18 10148.7 527.911   2
   0   1 -18 9801.31 589.695  15
   0   1 -18 8502.54 420.199  17
   0  -1  18 9710.93 520.135  10
   0  -1  18 9946.31 533.171   9
   0  -1  18 10093.0 572.822   8
   0  -1  18 9080.51 513.729  19
   0   1 -18 10050.7 373.900   6
   0  -1  18 10086.0 563.159  12
   0   1 -18 9887.09 528.036  11
   0  -1  18 9724.98 479.209  14
   0  -1  18 9456.97 445.419  17
   0   1 -18 9977.48 522.391   9
   0  -1  18 9354.16 520.557  20
   0   1 -18 10420.2 550.499   7
   0   1 -18 10358.2 534.916   5
   0  -1  18 10631.9 532.666  11
   0   1 -18 10665.7 508.669  18
   0   1 -18 9470.56 520.942  10
   0  -1  17 10993.2 560.311   9
   0   1 -17 11313.4 549.789  18
   0  -1  17 11219.6 598.669  12
   0  -1  17 11677.3 528.316  14
   0   1 -17 12063.7 637.064  15
   0   1 -17 11055.7 478.511  17
   0   1 -17 11505.0 585.687   7
   0   1 -17 12548.6 573.235  12
   0  -1  17 11872.9 587.430  18
   0  -1  17 12937.5 584.167  10
   0   1 -17 12040.2 572.408  11
   0   1 -17 11553.0 568.914  10
   0   1 -17 12061.0 576.289  20
   0   1 -17 11348.3 568.616  19
   0   1 -17 12477.9 581.520   5
   0  -1  17 11853.6 608.802  15
   0  -1  17 12282.8 566.265   2
   0  -1  17 11328.7 577.296  20
   0   1 -17 11045.3 566.902   9
   0  -1  17 11643.5 613.421  16
   0   1 -17 12030.1 430.438   6
   0  -1  17 10473.0 595.151   8
   0  -1  17 11665.1 496.546  17
   0   1 -17 12718.2 568.610  16
   0  -1  17 11363.7 575.228  11
   0  -1  17 11507.4 571.269  19
   0   1 -16 1517.71 191.743  17
   0  -1  16 1587.00 303.912  12
   0   1 -16 1890.83 270.827  18
   0   1 -16 1553.20 337.871  15
   0  -1  16 1656.51 275.650  11
   0   1 -16 1726.21 285.796  11
   0   1 -16 1674.26 290.283  16
   0  -1  16 1927.54 266.484  19
   0  -1  16 1968.43 308.291  18
   0  -1  16 1766.90 281.815   2
   0  -1  16 1550.99 297.790  15
   0   1 -16 1890.63 286.634  20
   0   1 -16 1558.25 288.222   9
   0  -1  16 2035.57 285.082   9
   0  -1  16 1435.44 265.460  20
   0  -1  16 1740.07 306.508   8
   0   1 -16 1383.32 274.579  19
   0   1 -16 2439.85 303.563  10
   0   1 -16 2069.26 147.551   6
   0   1 -16 1674.83 283.763  12
   0  -1  16 1847.05 285.106  10
   0   1 -16 1834.59 292.861   7
   0  -1  16 2071.99 244.981  14
   0  -1  16 1082.24 293.078  16
   0   1 -16 2033.29 288.228   5
   0  -1  16 1826.82 209.756  17
   0   1 -15 28831.7 1036.33  10
   0   1 -15 27878.3 1040.08   7
   0  -1  15 26660.0 987.857  14
   0  -1  15 28188.4 1026.62   9
   0  -1  15 27468.9 1025.29  10
   0  -1  15 27473.1 1031.09  20
   0   1 -15 28144.8 1034.42  11
   0  -1  15 27429.3 1028.70  19
   0  -1  15 27559.4 1021.43   2
   0  -1  15 26776.5 1039.60  18
   0  -1  15 27505.4 1030.25  11
   0   1 -15 26005.3 1021.91   9
   0   1 -15 26148.8 1069.59  15
   0  -1  15 28161.7 1059.06  12
   0   1 -15 27428.1 1022.96   5
   0   1 -15 26356.5 1026.09  20
   0   1 -15 27851.8 917.045   6
   0  -1  15 28546.2 1067.98  15
   0  -1  15 25892.9 1049.93   8
   0   1 -15 26144.1 956.632  17
   0   1 -15 27408.7 1018.11  16
   0   1 -15 27729.5 1028.62  19
   0   1 -15 29247.3 1007.13  18
   0   1 -15 26784.6 1016.10  12
   0  -1  15 26669.4 967.588  17
   0  -1  15 26214.7 1052.88  16
   0   1 -14 131326. 4167.98  19
   0   1 -14 126601. 4165.36  11
   0   1 -14 125810. 4163.31   9
   0  -1  14 125857. 4164.98   9
   0   1 -14 129052. 4174.36   7
   0  -1  14 120007. 4185.03   8
   0   1 -14 125436. 4165.10  10
   0  -1  14 126904. 4176.51  18
   0  -1  14 127994. 4167.16  11
   0  -1  14 126779. 4116.53  17
   0  -1  14 127216. 4163.48  19
   0  -1  14 128189. 4167.59  10
   0   1 -14 128413. 4163.02   5
   0   1 -14 119688. 4105.12  17
   0   1 -14 125788. 4070.12   6
   0  -1  14 128949. 4135.00  14
   0   1 -14 131011. 4159.59  12
   0  -1  14 126312. 4200.10  15
   0  -1  14 121106. 4185.48  16
   0   1 -14 133461. 4147.65  18
   0   1 -14 126917. 4206.49  15
   0   1 -14 127502. 4165.22  20
   0   1 -14 130240. 4158.17  16
   0  -1  14 129380. 4162.27   2
   0  -1  14 121638. 4185.42  12
   0  -1  14 130917. 4170.27  20
   0  -1  13 55633.4 1939.71  16
   0   1 -13 56889.2 1920.40  19
   0   1 -13 60959.2 1920.72  16
   0  -1  13 53868.5 1938.14   8
   0   1 -13 57158.1 1921.12  20
   0   1 -13 57332.0 1922.57   9
   0   1 -13 56527.8 1899.32  18
   0  -1  13 56319.0 1925.27  11
   0   1 -13 54555.2 1866.95  17
   0  -1  13 55899.6 1875.65  17
   0   1 -13 54895.4 1830.89   6
   0  -1  13 53890.2 1947.06  15
   0  -1  13 55527.6 1924.80  18
   0  -1  13 56292.5 1889.41  14
   0   1 -13 57261.5 1919.86   5
   0   1 -13 58137.9 1922.02  11
   0   1 -13 57345.2 1959.85  15
   0  -1  13 57298.1 1926.91  20
   0  -1  13 57658.2 1921.04   9
   0  -1  13 57836.3 1917.02   2
   0  -1  13 58281.5 1926.15  10
   0  -1  13 55033.6 1943.27  12
   0   1 -13 57567.3 1920.92  10
   0  -1  13 55459.2 1920.45  19
   0  -1  12-37.7730 178.340   2
   0   1 -12 47.5808 172.283   9
   0   1 -12 262.592 186.107  16
   0   1 -12 544.274 173.436  18
   0  -1  12 729.583 197.017  12
   0   1 -12 217.595 127.395  17
   0  -1  12 269.288 146.685  14
   0   1 -12 370.035 194.215  11
   0  -1  12 599.515 186.346  11
   0   1 -12 290.302 174.022   5
   0  -1  12 580.666 190.500  20
   0  -1  12 395.387 109.329   6
   0  -1  12 417.552 195.948  15
   0   1 -12 126.218 191.346  19
   0   1 -12 96.7089 173.724  10
   0  -1  12 243.397 180.664  19
   0   1 -12-50.1402 213.710  15
   0  -1  12 137.187 186.774   8
   0  -1  12-20.4061 182.649  18
   0  -1  12 225.129 188.087  16
   0  -1  12-45.7616 139.975  17
   0   1 -12 283.649 181.119  20
   0   1 -12 401.885 193.638   8
   0  -1  12 232.061 175.049   9
   0   1 -12 169.610 81.2980   6
   0  -1  12 175.999 169.028  10
   0   1 -12 267.559 228.268   3
   0   1 -11 38854.4 1376.76   9
   0   1 -11 41360.6 1376.54  16
   0  -1  11 40723.1 1381.19  11
   0  -1  11 38388.5 1401.59  15
   0  -1  11 39239.1 1381.05  18
   0  -1  11 41853.4 1382.89   2
   0  -1  11 40144.4 1379.69  19
   0   1 -11 40892.3 1365.00  18
   0  -1  11 39700.9 1348.79  14
   0  -1  11 37623.1 1388.01  16
   0  -1  11 41301.3 1382.43  20
   0   1 -11 38933.0 1411.78   3
   0   1 -11 40704.1 1374.30   8
   0  -1  11 40353.0 1345.22  17
   0   1 -11 39554.2 1380.55   5
   0  -1  11 38587.2 1375.88   9
   0   1 -11 39714.0 1412.39  15
   0  -1  11 39217.9 1394.26  12
   0   1 -11 39218.2 1305.14   6
   0   1 -11 39691.8 1338.82  17
   0  -1  11 38493.2 1392.77   8
   0   1 -11 40923.3 1383.61  20
   0  -1  11 39437.8 1288.54   4
   0   1 -11 41252.9 1382.11  19
   0  -1  11 39641.3 1319.29   6
   0  -1  11 41167.9 1284.66   4
   0   1 -11 38419.2 1379.06  10
   0   1 -11 39609.3 1381.00  11
   0  -1  11 40796.2 1381.09  10
   0  -1  10 14409.7 552.527   2
   0   1 -10 15203.0 568.479   5
   0  -1  10 14153.4 555.522  11
   0   1 -10 14235.7 556.978   9
   0  -1  10 13990.7 469.627   4
   0  -1  10 14259.6 556.637  20
   0  -1  10 13786.3 555.864  19
   0   1 -10 15167.3 556.537   8
   0  -1  10 14146.4 566.376  16
   0   1 -10 13795.0 483.879   6
   0  -1  10 14294.8 557.120  10
   0   1 -10 14656.6 555.278  16
   0  -1  10 13971.1 554.881   9
   0  -1  10 13946.3 569.752  12
   0   1 -10 13433.7 583.250   3
   0   1 -10 14502.6 540.940  18
   0  -1  10 14077.2 521.780  17
   0   1 -10 14048.0 557.595  20
   0  -1  10 13137.9 570.992  15
   0  -1  10 14231.4 568.683   8
   0  -1  10 13486.7 495.644   6
   0   1 -10 14493.7 518.677  17
   0   1 -10 14462.3 560.771  11
   0  -1  10 14233.5 465.025   4
   0  -1  10 13663.5 525.763  14
   0   1 -10 15162.1 561.416  19
   0   1 -10 14027.1 558.915  10
   0   1 -10 14961.8 591.375  15
   0  -1   9 17623.3 624.043  14
   0   1  -9 17281.9 654.648  10
   0  -1   9 16696.2 657.153   8
   0  -1   9 17532.0 578.181   4
   0   1  -9 17685.0 656.092  11
   0   1  -9 17427.1 613.218  14
   0   1  -9 17717.3 655.426  20
   0   1  -9 18273.2 652.677  16
   0   1  -9 17431.4 620.366  17
   0   1  -9 18639.4 683.235  15
   0   1  -9 17315.7 652.246   9
   0   1  -9 17601.1 589.770   6
   0   1  -9 18178.7 640.780  18
   0   1  -9 18065.3 684.089   3
   0  -1   9 16947.3 660.976  12
   0   1  -9 18325.4 657.460  19
   0   1  -9 17222.1 653.877   5
   0  -1   9 16222.3 667.857  15
   0  -1   9 17944.4 600.387   6
   0  -1   9 17871.8 661.649  16
   0  -1   9 17957.0 625.404  17
   0   1  -9 17701.0 649.096   8
   0   1  -8 151626. 4899.28   5
   0  -1   8 147061. 4904.59  12
   0   1  -8 152618. 4919.28  15
   0   1  -8 153871. 4896.37   9
   0   1  -8 153355. 4893.38   8
   0  -1   8 151473. 4874.10  17
   0   1  -8 155039. 4894.30  16
   0   1  -8 148964. 4897.64  20
   0  -1   8 149930. 4903.80   8
   0   1  -8 154140. 4897.80  10
   0  -1   8 145553. 4900.83  16
   0   1  -8 148949. 4862.94  14
   0  -1   8 145356. 4912.94  15
   0  -1   8 154786. 4872.54  14
   0   1  -8 152201. 4921.14   3
   0   1  -8 152341. 4845.02   6
   0   1  -8 151822. 4898.30  19
   0   1  -8 150494. 4884.17  18
   0   1  -8 154990. 4899.19  11
   0  -1   8 155300. 4852.77   6
   0   1  -8 151823. 4871.62  17
   0  -1   7 80384.3 2607.31   7
   0   1  -7 75386.8 2612.02   3
   0  -1   7 79999.8 2577.06  17
   0   1  -7 79719.1 2593.48  12
   0   1  -7 77646.1 2593.94  10
   0   1  -7 81113.0 2549.13   6
   0  -1   7 81253.0 2554.61   6
   0   1  -7 81011.1 2566.01  14
   0  -1   7 77068.1 2599.10   8
   0  -1   7 76154.7 2608.54  15
   0   1  -7 81574.2 2593.11   8
   0   1  -7 79051.3 2593.01   2
   0   1  -7 79178.2 2596.14  20
   0   1  -7 79728.3 2574.02  17
   0  -1   7 77246.2 2600.79  12
   0   1  -7 81880.2 2593.09  16
   0   1  -7 79663.6 2614.28  15
   0   1  -7 78914.2 2584.03  18
   0  -1   7 77710.0 2597.76  16
   0   1  -7 78394.0 2595.61  11
   0  -1   7 79914.5 2571.01  14
   0   1  -7 77444.6 2597.89   5
   0   1  -7 81530.9 2596.85  19
   0   1  -7 79664.6 2594.63   9
   0   1  -6 159289. 5089.78  14
   0   1  -6 162605. 5117.18  19
   0   1  -6 160547. 5116.85  11
   0   1  -6 160150. 5133.83   3
   0   1  -6 162611. 5134.07  15
   0   1  -6 163532. 5116.41  12
   0  -1   6 152474. 5128.02  15
   0   1  -6 160289. 5115.22   2
   0   1  -6 153143. 5105.32  18
   0  -1   6 162399. 5079.91   6
   0   1  -6 161437. 5117.54  20
   0  -1   6 154141. 5120.15  12
   0  -1   6 156923. 5125.78   7
   0   1  -6 165746. 5115.43   8
   0   1  -6 160870. 5121.00   7
   0   1  -6 158189. 5075.56   6
   0   1  -6 157231. 5114.72   9
   0   1  -6 159832. 5116.13  10
   0  -1   6 159335. 5119.25  16
   0   1  -6 159319. 5099.34  17
   0   1  -6 156244. 5119.75   5
   0  -1   6 155309. 5118.40   8
   0   1  -6 160867. 5114.25  16
   0  -1   5 22451.1 785.209  16
   0   1  -5 24392.2 785.464  16
   0   1  -5 23055.6 786.325  20
   0   1  -5 22693.9 785.289   2
   0  -1   5 22615.9 783.741  10
   0   1  -5 23287.5 785.310   9
   0   1  -5 23050.8 798.739   3
   0  -1   5 22255.8 795.578  15
   0   1  -5 23996.7 784.264   8
   0   1  -5 23450.7 789.849   7
   0   1  -5 23980.0 773.725  17
   0  -1   5 22259.9 784.654  19
   0   1  -5 23553.1 786.566  19
   0   1  -5 23277.6 784.314  12
   0  -1   5 22520.0 786.841   8
   0  -1   5 22911.9 792.820   7
   0   1  -5 23467.8 776.411  18
   0   1  -5 22987.4 786.619  11
   0   1  -5 23224.9 799.561  15
   0  -1   5 22478.1 784.681  20
   0   1  -5 23678.4 786.955  10
   0  -1   5 23085.3 784.520   9
   0  -1   5 22863.2 788.794  12
   0   1  -5 23435.6 749.937   6
   0  -1   5 23410.6 785.945  11
   0  -1   4 109588. 3475.82  10
   0  -1   4 103405. 3478.37   7
   0   1  -4 112802. 3475.07  12
   0   1  -4 106943. 3475.64  20
   0  -1   4 102745. 3467.64  18
   0   1  -4 112163. 3467.72  17
   0   1  -4 109240. 3472.92  16
   0   1  -4 110958. 3474.14   8
   0  -1   4 111031. 3476.71   8
   0   1  -4 111929. 3467.51  18
   0  -1   4 109766. 3476.44   2
   0   1  -4 111702. 3478.22   7
   0   1  -4 106748. 3475.73   2
   0   1  -4 111483. 3487.61  15
   0  -1   4 108499. 3476.13  20
   0  -1   4 103968. 3483.19  15
   0  -1   4 107548. 3475.31  19
   0  -1   4 109348. 3475.99  11
   0   1  -4 105924. 3475.40  19
   0   1  -4 107420. 3474.44   9
   0  -1   4 102048. 3474.73  12
   0  -1   4 106398. 3474.14  16
   0  -1   4 109031. 3474.77   9
   0   1  -4 106680. 3475.11  10
   0   1  -4 106953. 3475.21  11
   0   1  -4 108986. 3485.93   3
   0  -1   3 45350.8 1448.22  20
   0  -1   3 43159.3 1448.26   2
   0   1  -3 44858.1 1448.13  11
   0  -1   3 43429.7 1448.47   7
   0   1  -3 45644.7 1448.55  20
   0  -1   3 44837.2 1447.22   9
   0   1  -3 44088.1 1445.16  12
   0  -1   3 44523.1 1453.83  15
   0   1  -3 45248.7 1444.71  16
   0  -1   3 43851.1 1445.87   8
   0  -1   3 45317.3 1448.07  19
   0   1  -3 44080.0 1448.21   2
   0  -1   3 45068.6 1443.20  17
   0  -1   3 45621.6 1440.02  18
   0  -1   3 43715.9 1444.76  16
   0  -1   3 44776.4 1447.46  10
   0   1  -3 45621.9 1448.05   7
   0  -1   3 42188.0 1446.18  12
   0   1  -3 45579.8 1448.08  19
   0   1  -3 43404.5 1454.22  15
   0   1  -3 45046.4 1439.04  18
   0   1  -3 44848.3 1442.88  17
   0   1  -3 44763.3 1446.87   9
   0   1  -3 45733.8 1448.29  10
   0  -1   3 44419.8 1447.29  11
   0   1  -3 44254.2 1445.43   8
   0  -1   2 206631. 6837.70  18
   0  -1   2 225564. 6848.20  13
   0  -1   2 216089. 6847.23  10
   0  -1   2 209157. 6844.67   8
   0  -1   2 221810. 6845.93   7
   0  -1   2 211680. 6844.69  12
   0  -1   2 216343. 6847.30  11
   0  -1   2 218737. 6847.79  20
   0   1  -2 218409. 6848.85   2
   0  -1   2 211660. 6843.25  16
   0  -1   2 213974. 6847.22  19
   0   1  -2 216888. 6845.44  17
   0   1   1 48180.8 1549.47   4
   0   1   1 48282.6 1550.91   6
   0   1   2 334359. 10458.7   8
   0   1   2 327642. 10456.2  11
   0  -1  -2 314941. 10452.5   1
   0   1   2 332646. 10456.0   9
   0  -1  -2 328036. 10460.6   3
   0   1   2 336986. 10458.5  16
   0   1   2 301151. 10456.8  18
   0   1   2 334878. 10452.5   4
   0  -1  -2 333856. 10458.0   8
   0  -1  -2 328398. 10456.9  16
   0   1   2 328722. 10452.7   2
   0   1   2 325469. 10456.2  10
   0   1   2 331451. 10456.0   6
   0   1   2 329969. 10456.5  20
   0  -1  -2 322662. 10459.9  15
   0   1   2 340123. 10458.8  14
   0   1   2 337309. 10460.1  15
   0   1   3 38105.8 1236.32  18
   0  -1  -3 35693.7 1231.50  18
   0   1   3 37579.9 1231.49  20
   0   1   3 37579.6 1231.44  10
   0   1   3 37630.6 1239.49   3
   0   1   3 37317.7 1230.82   9
   0  -1  -3 38478.7 1230.94  19
   0  -1  -3 37643.5 1238.15  15
   0  -1  -3 38519.7 1235.48  12
   0   1   3 37176.4 1231.34  11
   0   1   3 37404.2 1235.65  16
   0  -1  -3 36798.0 1233.95   8
   0  -1  -3 37223.6 1220.90   4
   0  -1  -3 37189.6 1230.73   9
   0   1   3 37585.2 1227.98   2
   0  -1  -3 38275.6 1231.68  11
   0  -1  -3 37933.0 1217.38  17
   0   1   3 38753.4 1229.72   6
   0  -1  -3 37708.6 1231.60  10
   0   1   3 38178.2 1233.46  14
   0  -1  -3 37529.9 1219.02   5
   0  -1  -3 38597.9 1231.98  20
   0   1   3 38179.5 1236.13   8
   0  -1  -3 38560.2 1226.92   6
   0   1   3 37854.5 1237.93  15
   0  -1  -3 38205.7 1231.21  14
   0  -1  -3 36120.4 1231.49  16
   0  -1  -3 38618.6 1239.92   3
   0  -1  -4 152089. 4668.18   6
   0  -1  -4 143847. 4676.10  11
   0  -1  -4 152470. 4679.55   8
   0  -1  -4 147780. 4675.97  19
   0   1   4 147439. 4681.85   8
   0   1   4 142548. 4675.62  10
   0   1   4 142684. 4675.40  11
   0  -1  -4 150500. 4681.67  12
   0  -1  -4 151898. 4678.97  18
   0  -1  -4 149086. 4660.20   4
   0   1   4 140997. 4674.70   9
   0   1   4 148044. 4687.97   3
   0  -1  -4 143718. 4685.68  15
   0  -1  -4 145751. 4676.15  10
   0  -1  -4 147310. 4675.80   9
   0   1   4 141553. 4675.45  14
   0  -1  -4 148298. 4673.18  14
   0   1   4 149564. 4687.08  15
   0  -1  -4 150994. 4678.84  16
   0  -1  -4 145360. 4657.51  17
   0   1   4 147409. 4682.07  12
   0   1   4 134438. 4678.68  18
   0   1   4 140178. 4681.26  16
   0  -1  -4 146293. 4676.31  20
   0  -1  -4 146765. 4664.38   5
   0  -1  -4 146015. 4686.96   3
   0   1   4 142652. 4675.01  20
   0   1   4 139994. 4673.15  19
   0  -1  -5 883.740 90.8548  14
   0  -1  -5 1047.60 96.9554  11
   0  -1  -5 913.477 96.0611  10
   0  -1  -5 882.470 93.2596   9
   0  -1  -5 1041.25 97.7746  19
   0  -1  -5 925.353 108.920   3
   0  -1  -5 826.008 97.6794  12
   0  -1  -5 911.782 71.3812   4
   0   1   5 752.272 102.618   3
   0  -1  -5 883.940 84.0053   6
   0  -1  -5 900.537 80.4193   5
   0   1   5 830.814 101.484  16
   0  -1  -5 1107.81 70.5860  17
   0   1   5 910.612 100.038  12
   0   1   5 902.627 105.073  15
   0   1   5 859.750 99.5482  18
   0   1   5 1041.43 101.233   8
   0  -1  -5 1185.12 112.079  15
   0  -1  -5 987.674 96.4001  16
   0  -1  -5 922.188 98.6495  18
   0  -1  -5 864.738 97.0840   8
   0  -1  -5 996.459 96.8166  20
   0  -1  -6 261190. 8340.72  10
   0  -1  -6 265668. 8342.36  20
   0   1   6 258176. 8351.35  16
   0  -1  -6 264473. 8329.15   5
   0   1   6 275844. 8315.31  17
   0  -1  -6 266223. 8341.71  19
   0  -1  -6 255205. 8355.39  15
   0  -1  -6 267595. 8343.68  16
   0   1   6 253683. 8349.71   8
   0  -1  -6 262107. 8341.43  11
   0  -1  -6 259584. 8345.85  12
   0  -1  -6 260903. 8342.30  18
   0  -1  -6 247455. 8313.08  17
   0  -1  -6 268421. 8333.42  14
   0  -1  -6 250688. 8356.66   3
   0   1   6 264544. 8357.27  15
   0  -1  -6 267362. 8323.42   6
   0  -1  -6 261341. 8312.03   4
   0   1   6 253748. 8357.22   3
   0   1   6 252817. 8348.88  18
   0   1   6 252784. 8317.11   4
   0   1   6 257963. 8350.74  12
   0  -1  -6 263372. 8341.00   9
   0  -1  -6 263284. 8343.28   8
   0   1   7 2024.27 160.699  16
   0  -1  -7 1648.18 144.553  19
   0  -1  -7 1762.71 146.265  18
   0  -1  -7 1805.32 150.781  11
   0  -1  -7 1887.22 149.018   9
   0   1   7 1698.89 164.780  15
   0  -1  -7 1732.80 160.349  15
   0   1   7 1922.17 110.819  17
   0  -1  -7 1916.76 154.060  12
   0  -1  -7 1928.15 153.016  20
   0  -1  -7 1717.73 135.719  14
   0   1   7 1941.29 157.047  18
   0  -1  -7 1881.36 149.271  10
   0  -1  -7 1836.40 147.406  16
   0  -1  -7 1600.97 117.235   6
   0  -1  -7 1631.60 157.607   3
   0   1   7 1828.71 155.166   8
   0  -1  -7 1820.96 109.098  17
   0   1   7 1887.03 167.819   3
   0  -1  -7 1595.62 144.324   8
   0   1   7 1853.60 131.823   6
   0  -1  -7 1431.22 128.808   5
   0   1   7 1709.45 115.242   4
   0  -1  -8 228.164 132.866  20
   0   1   8 216.218 105.731   6
   0  -1  -8 302.759 111.474  14
   0  -1  -8 174.820 125.104  18
   0   1   8 158.089 132.538   8
   0  -1  -8 345.123 132.135  10
   0   1   8 78.6530 128.103  12
   0  -1  -8 209.663 128.895   9
   0   1   8 319.513 144.042  16
   0  -1  -8 166.489 92.0820   6
   0  -1  -8 267.646 134.539  11
   0  -1  -8 164.693 146.971   3
   0   1   8 200.886 153.568   3
   0   1   8 353.941 123.238   2
   0   1   8 279.716 140.744  18
   0  -1  -8 171.861 80.2502  17
   0  -1  -8 85.7032 128.841   8
   0   1   8 468.613 94.1506   4
   0  -1  -8 186.378 123.263  16
   0  -1  -8 451.936 154.634   7
   0  -1  -8 270.950 140.660  15
   0   1   8 238.988 75.9627  17
   0  -1  -8 309.613 112.926   5
   0  -1  -8 186.754 137.423  19
   0   1   8 261.818 146.589  15
   0   1   9 24472.6 850.064   2
   0  -1  -9 24355.0 856.674   9
   0  -1  -9 24385.8 886.175   3
   0  -1  -9 24636.3 839.430  14
   0   1   9 23399.9 881.301  15
   0  -1  -9 24808.5 859.130  10
   0  -1  -9 22180.9 811.395  17
   0   1   9 24107.5 815.541   4
   0  -1  -9 23695.3 881.042  15
   0   1   9 23270.1 882.235   3
   0  -1  -9 23744.9 858.154  16
   0  -1  -9 24496.4 843.902   5
   0  -1  -9 24134.3 858.969  19
   0  -1  -9 23966.5 854.193  18
   0  -1  -9 23433.0 818.050   6
   0   1   9 24840.6 816.537  17
   0   1   9 24219.6 874.574  12
   0   1   9 23048.4 873.549  16
   0   1   9 24063.0 834.641   6
   0   1   9 23602.7 854.076  14
   0  -1  -9 25113.7 861.698  20
   0  -1  -9 24466.2 876.478   7
   0  -1  -9 25904.1 863.220  11
   0   1   9 23836.0 873.211   8
   0   1  10 143434. 4669.47  20
   0  -1 -10 142690. 4652.05   5
   0  -1 -10 146989. 4665.23  18
   0  -1 -10 129222. 4617.10  17
   0  -1 -10 145184. 4698.18   3
   0   1  10 152523. 4661.35   2
   0   1  10 141457. 4667.94  11
   0   1  10 142992. 4666.18  19
   0  -1 -10 145633. 4667.94  10
   0   1  10 145506. 4694.34  15
   0   1  10 142460. 4666.73   9
   0   1  10 142491. 4688.01  16
   0   1  10 141277. 4666.80  10
   0   1  10 148017. 4665.16  14
   0  -1 -10 147199. 4645.08  14
   0   1  10 148244. 4699.84   3
   0   1  10 142378. 4684.20  12
   0  -1 -10 141056. 4694.96  15
   0  -1 -10 135949. 4621.75   6
   0  -1 -10 146498. 4669.03  11
   0   1  10 145742. 4642.39   6
   0   1  10 144306. 4620.44   4
   0  -1 -10 145114. 4668.33  20
   0  -1 -10 147209. 4668.24  19
   0   1  10 140774. 4684.37   8
   0   1  10 151577. 4625.22  17
   0  -1 -10 146521. 4667.19  16
   0  -1 -10 150219. 4668.76   9
   0  -1 -11 18456.8 695.366  16
   0  -1 -11 17954.0 695.862  11
   0   1  11 17662.2 692.305  19
   0   1  11 18307.9 641.458  17
   0   1  11 19153.3 687.236   2
   0  -1 -11 18097.7 690.687  18
   0  -1 -11 17673.2 640.810   6
   0   1  11 17347.6 710.546  12
   0   1  11 19311.8 730.084  15
   0  -1 -11 18603.6 697.680  20
   0   1  11 18481.8 698.302  10
   0  -1 -11 17092.3 636.512  17
   0  -1 -11 19283.4 699.668   9
   0   1  11 17982.7 694.576   9
   0   1  11 18642.3 693.021  14
   0   1  11 19413.1 668.588   6
   0  -1 -11 18386.5 678.153   5
   0  -1 -11 18601.7 731.179   3
   0   1  11 16534.7 714.403  16
   0   1  11 18446.7 699.268  20
   0  -1 -11 16929.3 717.589  15
   0   1  11 16983.3 710.947   8
   0  -1 -11 19384.7 699.388  19
   0  -1 -11 17962.8 695.273  10
   0  -1 -11 17978.3 666.210  14
   0   1  11 18452.4 638.270   4
   0   1  11 17432.1 726.506   3
   0   1  11 18576.5 697.850  11
   0   1  12 13461.3 600.403   3
   0  -1 -12 14199.8 577.990  16
   0   1  12 14504.1 612.234  15
   0   1  12 13720.4 600.464  16
   0   1  12 12432.5 591.375  12
   0  -1 -12 14295.8 616.838   3
   0  -1 -12 14629.5 583.347  11
   0  -1 -12 14360.8 582.744  20
   0   1  12 13135.9 597.455   8
   0   1  12 13439.9 573.574  11
   0   1  12 14408.2 567.672   2
   0   1  12 13848.7 583.441  10
   0  -1 -12 14604.1 556.819   5
   0  -1 -12 13231.7 512.338   6
   0   1  12 14407.5 580.468  20
   0   1  12 14070.9 571.778  19
   0  -1 -12 15318.5 582.522  19
   0   1  12 13310.3 576.829   9
   0   1  12 14442.8 516.380  17
   0  -1 -12 13569.9 608.185  15
   0  -1 -12 14537.7 546.285  14
   0  -1 -12 12067.1 505.875  17
   0   1  12 14444.6 575.758  14
   0  -1 -12 14622.0 580.225  10
   0   1  12 14769.8 544.608   6
   0   1  12 14163.9 509.901   4
   0  -1 -12 14794.0 580.586   9
   0  -1 -12 12991.6 563.582  18
   0  -1 -13 5013.74 250.666   6
   0  -1 -13 5581.68 330.579  10
   0   1  13 4733.00 343.316   8
   0  -1 -13 5736.04 343.968  19
   0  -1 -13 5284.28 334.087  16
   0   1  13 4652.42 320.304  11
   0  -1 -13 5126.55 250.731  17
   0   1  13 4546.91 320.983   9
   0   1  13 4658.02 317.124  19
   0   1  13 5388.43 331.709  20
   0  -1 -13 5560.47 369.799   3
   0   1  13 4782.01 325.137   2
   0   1  13 5223.96 314.537   2
   0  -1 -13 4364.19 348.818  15
   0  -1 -13 5864.18 328.753  18
   0  -1 -13 5035.01 329.778  20
   0  -1 -13 5527.99 331.959  11
   0   1  13 5093.05 355.294   3
   0  -1 -13 5136.63 327.137   9
   0  -1 -13 5369.61 292.865  14
   0   1  13 5975.30 371.775  15
   0   1  13 5292.80 324.643  14
   0   1  13 5440.23 247.210   4
   0   1  13 5373.81 363.719  16
   0   1  13 4994.68 347.437  12
   0   1  13 5315.70 258.055  17
   0  -1 -13 5610.27 316.641   5
   0   1  13 5382.84 328.141  10
   0   1  14 202493. 6180.81   2
   0   1  14 192771. 6191.02  11
   0  -1 -14 194370. 6167.19   5
   0  -1 -14 194481. 6182.03  16
   0   1  14 191902. 6191.42  20
   0   1  14 189404. 6187.40   9
   0   1  14 185382. 6222.93   3
   0   1  14 186207. 6182.86  19
   0   1  14 189890. 6107.02   4
   0  -1 -14 205074. 6193.92  12
   0  -1 -14 194243. 6145.30  14
   0  -1 -14 199749. 6190.90  19
   0  -1 -14 196449. 6208.06   1
   0  -1 -14 185823. 6224.16   3
   0  -1 -14 173822. 6114.40  17
   0  -1 -14 185605. 6221.18  15
   0   1  14 191672. 6123.17  17
   0   1  14 195784. 6193.24   2
   0  -1 -14 187394. 6171.47  18
   0  -1 -14 195658. 6188.66  20
   0  -1 -14 185880. 6113.36   6
   0  -1 -14 195488. 6186.42   9
   0   1  14 182114. 6215.18   8
   0   1  14 185518. 6221.18  16
   0   1  14 188486. 6179.63  14
   0  -1 -14 191452. 6184.60  10
   0   1  14 190843. 6188.83  10
   0   1  14 194330. 6225.60  15
   0   1  14 182559. 6211.51  12
   0  -1 -14 196705. 6188.31  11
   0   1  15 22604.5 889.269  20
   0   1  15 22988.3 881.285  14
   0  -1 -15 23630.7 888.618  16
   0   1  15 21913.1 924.021  16
   0  -1 -15 22408.9 866.127   5
   0   1  15 23549.3 929.155  15
   0  -1 -15 22521.5 876.815  18
   0  -1 -15 22525.9 890.581  19
   0  -1 -15 23878.0 888.381   9
   0   1  15 23875.5 814.500  17
   0  -1 -15 22248.0 799.553   6
   0   1  15 22413.7 789.330   4
   0  -1 -15 21930.3 834.204  14
   0  -1 -15 22635.7 931.303  15
   0  -1 -15 21165.5 801.948  17
   0   1  15 24290.2 898.194   2
   0   1  15 22520.8 925.277   8
   0   1  15 22457.7 924.302   3
   0   1  15 23479.1 895.407  11
   0   1  15 22797.3 922.382  18
   0  -1 -15 24451.2 894.201  12
   0   1  15 21693.7 913.605  12
   0   1  15 24598.9 879.942   2
   0   1  15 23362.0 891.384  10
   0  -1 -15 22347.1 890.870  20
   0  -1 -15 21894.5 928.831   3
   0  -1 -15 22364.8 890.138  11
   0  -1 -15 23118.0 890.853  10
   0   1  15 23187.0 891.832   9
   0  -1 -15 23373.6 911.025   1
   0  -1 -16 63450.2 2111.90  18
   0   1  16 60035.1 2160.24   8
   0  -1 -16 64107.8 2117.83  16
   0  -1 -16 64379.4 2125.17  19
   0  -1 -16 64766.9 2122.73  12
   0   1  16 61274.2 2042.14  17
   0   1  16 61238.3 2160.39  15
   0   1  16 62432.2 2126.05  11
   0  -1 -16 61039.4 2117.99   9
   0   1  16 60357.6 2013.86   4
   0   1  16 61000.3 2113.43  14
   0   1  16 61964.9 2124.10  10
   0  -1 -16 62147.1 2144.11   7
   0  -1 -16 65247.4 2128.48  10
   0  -1 -16 63469.9 2147.59   1
   0   1  16 61629.8 2126.38  20
   0  -1 -16 59628.8 2062.98  14
   0   1  16 61437.3 2152.96  12
   0   1  16 63082.1 2109.77   2
   0   1  16 62740.0 2159.57  18
   0  -1 -16 60527.2 2163.57  15
   0  -1 -16 62784.4 2098.75   5
   0   1  16 60433.2 2163.52  16
   0   1  16 62515.7 2124.00   2
   0  -1 -16 56702.6 2033.14  17
   0   1  16 62865.7 2127.84   9
   0  -1 -16 62922.3 2123.50  20
   0  -1 -16 60927.1 2029.09   6
   0  -1 -16 61185.0 2118.43  11
   0   1  17 2430.53 207.997  17
   0  -1 -17 2717.52 345.981   7
   0   1  17 2436.79 310.103  11
   0   1  17 1888.92 287.911   2
   0  -1 -17 1817.30 358.864  15
   0   1  17 1715.55 330.357  18
   0   1  17 2671.27 290.630  14
   0   1  17 2767.00 354.815  15
   0  -1 -17 2644.19 314.469  10
   0  -1 -17 2388.51 348.543   1
   0  -1 -17 2505.60 314.740  18
   0   1  17 1762.70 327.110  12
   0  -1 -17 2263.15 275.672   5
   0   1  17 2130.25 312.955  10
   0   1  17 3063.05 367.754   8
   0  -1 -17 2672.70 199.653   6
   0  -1 -17 2022.57 327.427  20
   0  -1 -17 2505.01 339.367  19
   0   1  17 2280.75 308.244  20
   0  -1 -17 2340.82 314.889   8
   0  -1 -17 2288.95 321.220  16
   0  -1 -17 1776.63 298.152   9
   0   1  17 2529.51 167.946   4
   0  -1 -17 2033.98 188.754  17
   0  -1 -17 2307.83 315.109  12
   0   1  17 2742.59 319.365   2
   0   1  17 2282.37 322.845   9
   0   1  17 1773.79 343.178  16
   0  -1 -17 2315.80 322.392  11
   0   1  18-42.6188 268.874  14
   0   1  18 235.857 297.374  12
   0   1  18 92.1260 311.197  18
   0  -1 -18 175.931 298.238  11
   0  -1 -18 43.8473 281.050  19
   0   1  18-13.4520 248.625   2
   0  -1 -18 545.530 317.474  20
   0   1  18 19.3156 320.822   8
   0   1  18-153.455 123.705   4
   0  -1 -18 286.404 294.343   9
   0   1  18 336.104 295.489  10
   0  -1 -18 164.619 164.183   6
   0  -1 -18 215.331 264.109   5
   0   1  18-331.551 341.680  16
   0  -1 -18 424.094 277.367  18
   0   1  18-61.1979 291.309  11
   0   1  18 60.5203 274.267   9
   0   1  18 15.3179 287.565  20
   0  -1 -18 519.403 338.746   1
   0   1  18 67.9779 177.076  17
   0  -1 -18 203.927 287.920  10
   0  -1 -18-109.082 144.151  17
   0   1  18 317.874 283.875   2
   0  -1 -18 58.0045 323.654  15
   0  -1 -19 829.671 317.402   9
   0   1  19 386.447 301.869  20
   0  -1 -19 846.751 319.648  19
   0  -1 -19 705.892 309.958  10
   0  -1 -19 672.115 366.396   1
   0  -1 -19 838.186 318.460  20
   0  -1 -19 1127.43 310.560  11
   0   1  19 429.845 298.480   2
   0  -1 -19 863.912 169.481   6
   0  -1 -19 428.887 161.157  17
   0   1  19 1098.03 308.598   9
   0  -1 -19 1185.40 375.595  15
   0   1  19 197.800 285.764   2
   0   1  19 605.751 193.717  17
   0   1  19 965.909 302.733  11
   0   1  19 924.114 355.789   8
   0   1  19 544.249 95.9330   4
   0  -1 -19 1346.97 303.236   5
   0   1  19 941.229 361.954  18
   0   1  19 820.552 296.553  14
   0   1  19 729.068 360.005  16
   0   1  19 793.416 87.2510   4
   0   1  19 449.417 286.338  10
   0  -1 -20 2791.59 419.964   1
   0   1  20 2215.25 408.228  18
   0   1  20 2637.09 244.357  17
   0  -1 -20 3435.73 392.704  10
   0  -1 -20 4087.70 405.241  11
   0   1  20 2663.54 372.137  20
   0   1  20 2947.72 380.677   2
   0   1  20 2859.97 449.709  16
   0   1  20 3222.91 366.716  14
   0  -1 -20 3415.21 362.362   5
   0   1  20 2410.33 334.515   2
   0   1  20 2663.98 376.257   9
   0   1  20 3261.62 400.729  10
   0  -1 -20 3272.59 445.638  15
   0   1  20 2435.90 415.226   8
   0  -1 -20 3231.12 378.913   9
   0  -1 -20 3180.46 403.664  19
   0  -1 -20 3830.19 409.661  20
   0   1  20 3336.32 386.020  11
   0  -1 -20 2675.41 221.249  17
   0  -1 -21 7028.49 506.459  19
   0  -1 -21 7205.40 515.155  11
   0   1  21 7143.54 491.093   2
   0   1  21 7554.09 490.528  14
   0   1  21 7844.39 583.645   8
   0  -1 -21 6476.05 543.244   1
   0   1  21 5874.44 559.749  16
   0  -1 -21 8760.11 592.736  15
   0  -1 -21 6437.38 509.664  10
   0   1  21 7264.54 359.620  17
   0  -1 -21 8069.49 483.201   5
   0  -1 -21 7156.89 516.443  20
   0  -1 -21 7299.21 510.846   9
   0   1  21 7595.72 571.314  18
   0   1  22 67.3971 322.757  14
   0  -1 -22 193.819 354.051  19
   0   1  22-48.2059 415.275   8
   0  -1 -22 123.876 338.317  11
   0  -1 -22 237.756 427.675  15
   0  -1 -22 316.786 353.001  10
   0  -1 -22 159.962 351.015  20
   0  -1 -22 142.825 411.075   1
   0  -1 -22 365.719 327.889   5
   0   1  22 72.9962 343.667   2
   0   1  22-46.1526 386.305  18
   0  -1 -22-189.966 363.088   9
   0   1  22 173.147 420.953  16
   0   1  22 240.568 191.302  17
   0  -1 -23 1183.48 374.569   9
   0  -1 -23 936.979 389.995  11
   0  -1 -23 1187.59 386.613  10
   0  -1 -23 620.021 458.235  15
   0  -1 -23 1702.17 454.811   1
   0  -1 -23 622.110 398.255  19
   0   1  23 624.090 369.531   2
   0   1  23 682.461 426.701   8
   0   1  23 2140.53 475.500  16
   0   1  23 1230.57 352.748  14
   0   1  23 746.828 434.240  18
   0  -1 -23 1421.02 418.155  20
   0  -1 -23 1377.56 357.705   5
   0   2 -24 1079.48 385.078   5
   0  -2  24-25.7222 433.005   8
   0   2 -24 57.6374 387.302  11
   0  -2  24 751.747 298.332  14
   0   2 -24 229.341 506.658   3
   0  -2  24 71.8755 395.565  12
   0   2 -24 228.727 371.398  19
   0  -2  24-61.9031 403.548   9
   0   2 -24 565.851 477.574  15
   0   2 -24 427.106 437.508   1
   0  -2  24 314.575 375.411  18
   0   2 -24 611.943 381.373  10
   0   2 -24 577.732 387.178  20
   0  -2  24 1098.32 402.979   2
   0  -2  23 98.0668 397.174   8
   0   2 -23 1242.07 386.015   5
   0  -2  23 85.8480 379.754  18
   0  -2  23 642.364 389.605   2
   0   2 -23 370.836 386.196  11
   0   2 -23 18.5999 382.536  20
   0   2 -23 221.643 465.814  15
   0   2 -23 681.040 387.191  19
   0  -2  23 179.158 392.605   9
   0   2 -23 779.125 449.951   1
   0   2 -23 997.215 388.778  10
   0  -2  23 257.370 276.763  14
   0  -2  23 391.388 398.791  12
   0   2 -23 49.0389 461.434   3
   0   2 -22 24638.5 1007.05  19
   0   2 -22 23494.2 995.960  20
   0   2 -22 23831.0 999.321  11
   0  -2  22 21804.6 1028.95  12
   0   2 -22 24664.6 999.366  10
   0   2 -22 22929.9 1090.97   3
   0   2 -22 23010.2 1082.98  15
   0  -2  22 22954.9 923.998  14
   0  -2  22 23967.0 1060.84   8
   0  -2  22 22118.0 1019.86  18
   0  -2  22 23731.9 1015.08   9
   0   2 -22 23303.8 1043.51   1
   0   2 -22 26495.4 1020.97   5
   0  -2  22 24197.7 894.774  17
   0  -2  21 2604.39 269.916  17
   0   2 -21 2136.63 390.634   5
   0  -2  21 2288.24 358.460   9
   0   2 -21 2000.43 458.231  15
   0   2 -21 2174.91 375.015  20
   0  -2  21 1963.17 376.831  18
   0   2 -21 1757.26 372.528  11
   0  -2  21 2767.49 381.189  11
   0  -2  21 2343.92 299.392  14
   0  -2  21 2136.60 413.558   8
   0   2 -21 2054.37 373.592  10
   0  -2  21 2206.51 418.283  12
   0  -2  21 2221.96 368.303  19
   0   2 -21 2474.77 376.602  19
   0  -2  21 2652.51 378.515  10
   0   2 -21 2231.89 239.432  17
   0   2 -21 2144.14 433.633   1
   0  -2  21 2764.47 394.479   9
   0  -2  21 2285.19 378.951  20
   0  -2  20 55836.8 1895.02  10
   0  -2  20 52836.4 1887.41  19
   0  -2  20 54423.2 1918.25  18
   0  -2  20 52530.6 1929.93  12
   0   2 -20 53130.2 1888.15  19
   0   2 -20 52758.5 1893.87  11
   0   2 -20 52074.8 1889.81  10
   0  -2  20 54360.5 1890.34  11
   0  -2  20 54359.6 1895.36  20
   0  -2  20 53513.0 1942.70   8
   0  -2  20 52131.7 1884.72   9
   0   2 -20 48872.7 1786.64  17
   0  -2  20 53541.0 1809.51  17
   0  -2  20 55376.9 1887.56   2
   0   2 -20 50300.8 1886.05  20
   0  -2  20 52731.3 1825.18  14
   0   2 -20 54322.7 1891.23   5
   0   2 -20 52967.7 1961.92  15
   0  -2  19 38826.8 1267.79  17
   0  -2  19 36316.6 1339.93   9
   0   2 -19 35813.5 1341.64  10
   0   2 -19 32845.7 1235.34  17
   0  -2  19 38390.1 1337.36  19
   0  -2  19 36061.4 1378.40  12
   0  -2  19 37753.0 1334.02   2
   0   2 -19 35864.3 1334.27   5
   0  -2  19 38832.9 1349.30  11
   0  -2  19 37749.3 1346.12  10
   0   2 -19 36716.2 1338.28  19
   0   2 -19 37335.3 1298.57  18
   0  -2  19 38711.2 1363.22  18
   0  -2  19 36735.6 1277.93  14
   0   2 -19 32690.7 1153.90   6
   0  -2  19 35869.9 1378.99   8
   0   2 -19 38743.7 1418.62  15
   0   2 -19 36320.6 1343.18  11
   0  -2  19 37400.2 1337.17  20
   0   2 -19 36209.2 1343.99  20
   0   2 -18 398.027 281.883  11
   0  -2  18 476.354 285.598  18
   0   2 -18 263.975 281.533  19
   0   2 -18 880.393 316.023   7
   0   2 -18 562.587 284.759  20
   0   2 -18 713.445 197.788  17
   0   2 -18 641.394 249.444  18
   0  -2  18 192.942 285.462  11
   0   2 -18 574.408 98.2060   6
   0  -2  18 803.130 306.521   8
   0  -2  18 650.944 293.844  10
   0  -2  18 766.716 283.121   2
   0   2 -18 322.944 294.228  10
   0   2 -18 600.952 302.378   5
   0   2 -18 495.936 275.919  12
   0  -2  18 906.607 298.952  20
   0  -2  18 554.909 273.388  19
   0  -2  18 884.971 220.771  17
   0   2 -18 1115.46 378.147  15
   0  -2  18 615.149 276.450   9
   0  -2  18 746.523 313.064  12
   0  -2  18 373.182 219.462  14
   0  -2  17 88422.4 3046.11  18
   0   2 -17 94488.2 3098.21  15
   0  -2  17 86499.9 3070.86   8
   0  -2  17 93216.0 3039.98   9
   0   2 -17 95366.2 3028.10  12
   0  -2  17 89917.5 2980.78  17
   0   2 -17 91139.5 3038.13  19
   0   2 -17 86938.7 2965.33  17
   0   2 -17 92744.0 3045.11   5
   0   2 -17 91783.8 3038.88  10
   0  -2  17 90731.6 2985.94  14
   0   2 -17 88273.2 2898.28   6
   0  -2  17 89549.7 3035.70  19
   0   2 -17 95268.6 3026.99  16
   0  -2  17 91254.2 3043.99  11
   0  -2  17 91098.7 3041.37  10
   0  -2  17 87114.4 3063.08  12
   0   2 -17 94629.7 3046.14   7
   0  -2  17 89314.4 3038.53  20
   0   2 -17 88412.1 3033.63  20
   0  -2  17 89113.3 3074.52  15
   0  -2  17 91697.5 3040.60   2
   0   2 -17 90055.8 3036.02  11
   0   2 -17 93125.0 3005.06  18
   0   2 -17 87606.9 3028.83   9
   0  -2  16 3977.40 358.927  15
   0   2 -16 3807.84 338.982   7
   0  -2  16 4050.04 326.451   9
   0   2 -16 3745.02 250.312  17
   0   2 -16 3492.95 340.545  11
   0  -2  16 3619.99 330.355  18
   0   2 -16 3711.87 319.222  12
   0  -2  16 3837.08 326.700  19
   0   2 -16 3549.22 171.222   6
   0   2 -16 4087.95 341.495   5
   0  -2  16 3397.00 340.968   8
   0   2 -16 3580.22 326.040  16
   0  -2  16 3878.73 274.649  14
   0   2 -16 3124.13 334.418  10
   0  -2  16 4219.97 327.298   2
   0  -2  16 4341.60 342.763  20
   0  -2  16 4038.85 277.764  17
   0  -2  16 3430.52 347.559  12
   0   2 -16 3601.64 293.678  18
   0   2 -16 3764.81 397.551  15
   0   2 -16 3906.24 341.409   9
   0  -2  16 3580.61 325.524  10
   0  -2  16 3478.46 332.036  11
   0   2 -16 3993.92 347.509  20
   0   2 -16 3149.16 328.173  19
   0  -2  15 37153.0 1291.06  20
   0   2 -15 35997.3 1285.65   5
   0   2 -15 37412.6 1276.59  16
   0  -2  15 34820.7 1306.03  12
   0   2 -15 35167.8 1224.61  17
   0   2 -15 35627.7 1282.53  10
   0  -2  15 35481.0 1279.81   9
   0  -2  15 35771.3 1280.54   2
   0  -2  15 34519.0 1279.57  18
   0  -2  15 35931.2 1287.19  10
   0   2 -15 35084.6 1282.34  11
   0  -2  15 36069.7 1287.42  11
   0   2 -15 35432.5 1160.65   6
   0   2 -15 35716.4 1273.52  12
   0  -2  15 34477.8 1278.66  19
   0   2 -15 36499.8 1337.39  15
   0   2 -15 35421.7 1254.77  18
   0   2 -15 35700.9 1284.03  20
   0  -2  15 34607.7 1230.19  14
   0  -2  15 34611.5 1234.10  17
   0   2 -15 36433.3 1289.62  19
   0  -2  15 34243.0 1311.72  15
   0   2 -15 35308.3 1281.27   9
   0   2 -15 37678.4 1297.86   7
   0  -2  15 33014.3 1298.85   8
   0  -2  14 10516.0 494.283  18
   0  -2  14 10280.3 497.952  10
   0   2 -14 9928.32 480.585  16
   0   2 -14 10489.4 494.063  19
   0   2 -14 10416.1 368.846   6
   0  -2  14 10434.7 495.340  20
   0   2 -14 10348.5 437.554  17
   0  -2  14 9975.11 516.410  15
   0   2 -14 10273.2 496.250  10
   0  -2  14 9726.41 443.210  17
   0   2 -14 10772.6 545.073  15
   0   2 -14 10886.4 498.898  20
   0  -2  14 10716.2 489.538  19
   0   2 -14 10059.1 494.694   9
   0  -2  14 9994.56 486.797   9
   0  -2  14 11158.3 502.937  11
   0   2 -14 10890.7 463.479  18
   0   2 -14 10853.4 506.005   7
   0  -2  14 9597.73 484.220   2
   0  -2  14 9591.74 509.234   8
   0   2 -14 12173.1 515.821   5
   0  -2  14 10544.7 440.596  14
   0   2 -14 10101.3 491.390  11
   0  -2  14 9908.22 506.365  12
   0   2 -14 10789.8 483.483   8
   0   2 -14 10306.1 486.430  12
   0  -2  13 18476.5 767.869  15
   0   2 -13 18328.6 747.631   5
   0  -2  13 19014.8 703.053  17
   0   2 -13 19189.2 741.559   9
   0   2 -13 19772.8 788.313  15
   0  -2  13 18407.7 755.198   8
   0   2 -13 19928.1 747.244  19
   0  -2  13 18559.6 691.075  14
   0   2 -13 18569.3 634.856   6
   0   2 -13 19737.0 747.209  11
   0   2 -13 20280.1 738.874  16
   0  -2  13 18291.1 735.469   9
   0  -2  13 18936.3 740.144  11
   0  -2  13 19214.3 742.094  10
   0  -2  13 18512.1 739.849  20
   0   2 -13 18499.1 693.460  17
   0  -2  13 18250.6 733.666  18
   0  -2  13 18750.7 741.167  19
   0   2 -13 19690.8 747.606  10
   0  -2  13 19429.3 761.488  12
   0   2 -13 20173.6 736.481   8
   0   2 -13 19519.9 747.809  20
   0   2 -13 19312.8 752.742   7
   0  -2  13 19131.2 744.440   2
   0   2 -13 18828.8 713.440  18
   0  -2  12 55469.3 1864.15  17
   0   2 -12 56188.6 1896.77  10
   0   2 -12 57230.5 1889.01   8
   0  -2  12 55841.3 1895.45  10
   0  -2  12 57428.4 1899.34  20
   0  -2  12 54184.2 1919.76  15
   0   2 -12 54760.5 1868.75  18
   0   2 -12 58202.8 1889.81  16
   0  -2  12 56206.6 1896.03  11
   0  -2  12 54836.3 1887.30  18
   0  -2  12 55689.0 1813.87   6
   0  -2  12 55007.8 1906.16  16
   0  -2  12 55778.5 1895.71   9
   0   2 -12 56338.6 1900.55  19
   0  -2  12 54930.6 1911.38  12
   0   2 -12 54921.5 1902.26   5
   0   2 -12 55847.7 1858.58  17
   0  -2  12 57425.2 1898.67  19
   0  -2  12 54417.8 1895.76   2
   0  -2  12 55434.1 1851.02  14
   0   2 -12 57552.8 1937.11  15
   0   2 -12 55468.2 1897.70  20
   0   2 -12 54432.8 1896.07  11
   0   2 -12 56675.1 1804.14   6
   0  -2  12 55841.3 1910.65   8
   0   2 -12 56929.8 1895.47   9
   0  -2  11 18381.6 689.452  11
   0  -2  11 18165.3 687.735  10
   0  -2  11 17243.0 683.338   9
   0  -2  11 18478.2 689.043  19
   0  -2  11 18515.0 689.217  20
   0  -2  11 17639.8 698.246  12
   0  -2  11 18092.7 688.070   2
   0  -2  11 17766.8 657.428  17
   0  -2  11 17263.8 606.057   6
   0  -2  11 18406.4 644.011  14
   0   2 -11 18315.4 680.874   8
   0   2 -11 17322.3 681.892   9
   0   2 -11 18669.3 691.253  20
   0  -2  11 16678.3 692.646  16
   0   2 -11 18004.9 687.056  11
   0   2 -11 17835.6 680.493  16
   0   2 -11 18456.3 688.150  19
   0   2 -11 18835.3 657.049  17
   0   2 -11 18050.1 695.535   5
   0   2 -11 18556.6 729.464   3
   0   2 -11 18808.6 691.422  10
   0  -2  11 16761.8 702.596  15
   0   2 -11 19192.6 667.746  18
   0  -2  11 17489.2 676.202  18
   0   2 -11 18151.9 598.168   6
   0  -2  11 16496.4 690.578   8
   0   2 -11 18210.8 720.778  15
   0   2 -10 81815.2 2753.56   3
   0   2 -10 80309.4 2730.99   5
   0   2 -10 81099.2 2723.22  10
   0  -2  10 82130.9 2715.68  18
   0   2 -10 84718.4 2756.49  15
   0  -2  10 82277.5 2742.45   7
   0   2 -10 83793.5 2724.45   9
   0  -2  10 79782.7 2723.25   2
   0   2 -10 82717.1 2726.19  11
   0  -2  10 79946.5 2732.03  12
   0  -2  10 81858.5 2700.73  17
   0   2 -10 80881.2 2714.56  16
   0  -2  10 83337.3 2683.07  14
   0   2 -10 83952.7 2727.14  19
   0   2 -10 84735.5 2698.43  17
   0  -2  10 80295.7 2743.26  15
   0   2 -10 83343.2 2727.09  20
   0   2 -10 81198.9 2725.59   2
   0  -2  10 78321.3 2726.87  16
   0   2 -10 88098.8 2706.63  18
   0   2 -10 84014.1 2718.89   8
   0   2 -10 84402.8 2648.20   6
   0  -2  10 78971.9 2729.34   8
   0  -2  10 83013.8 2654.60   6
   0   2  -9 47001.5 1573.66   8
   0   2  -9 47239.3 1578.59   9
   0  -2   9 47016.1 1513.93   6
   0  -2   9 45133.2 1580.12  16
   0  -2   9 46570.1 1559.84  17
   0  -2   9 45582.2 1587.84  12
   0   2  -9 46177.2 1554.77  17
   0   2  -9 46529.0 1579.41   2
   0   2  -9 49201.2 1561.77  18
   0   2  -9 47048.9 1588.18   5
   0  -2   9 46722.2 1538.79  14
   0   2  -9 49164.6 1576.60  16
   0   2  -9 45594.8 1603.59  15
   0   2  -9 48296.8 1583.03  19
   0  -2   9 45197.1 1582.95   8
   0   2  -9 47689.6 1581.59  10
   0   2  -9 46679.7 1580.90  11
   0   2  -9 47645.2 1509.26   6
   0   2  -9 47606.7 1609.23   3
   0  -2   9 47180.1 1593.88   7
   0  -2   9 44737.7 1595.12  15
   0  -2   9 43585.5 1563.87  18
   0   2  -9 47891.3 1583.39  20
   0  -2   8 168214. 5739.32  15
   0   2  -8 169954. 5723.63   9
   0  -2   8 180512. 5667.53   6
   0   2  -8 182765. 5752.07   3
   0   2  -8 175464. 5727.45  11
   0   2  -8 182575. 5664.76   6
   0  -2   8 174795. 5725.81  16
   0  -2   8 177954. 5688.36  14
   0  -2   8 173732. 5711.37  17
   0   2  -8 175921. 5728.15  20
   0   2  -8 177759. 5706.46  18
   0   2  -8 180129. 5751.62  15
   0   2  -8 176185. 5727.59  10
   0   2  -8 181689. 5720.65  16
   0   2  -8 178000. 5727.55  19
   0   2  -8 169024. 5731.53   5
   0   2  -8 183290. 5709.96  17
   0  -2   8 174321. 5731.15  12
   0   2  -8 175922. 5727.71   2
   0   2  -8 176908. 5721.75   8
   0  -2   8 170472. 5728.02   8
   0  -2   8 183052. 5740.05   7
   0   2  -7 117370. 3994.62   5
   0   2  -7 118647. 3989.65  10
   0  -2   7 125384. 3935.83   6
   0   2  -7 126216. 3934.87   6
   0   2  -7 121854. 4011.61  15
   0   2  -7 119723. 3991.02  20
   0   2  -7 121982. 4008.47   3
   0   2  -7 123580. 3991.61  19
   0  -2   7 118002. 3976.45  17
   0   2  -7 121020. 3992.02  11
   0   2  -7 125395. 3986.42   8
   0   2  -7 129670. 3974.43  18
   0   2  -7 125823. 3984.42  16
   0   2  -7 122061. 3989.15   9
   0  -2   7 123708. 3988.98  16
   0   2  -7 123907. 3992.63   2
   0  -2   7 119670. 3996.59   7
   0   2  -7 124407. 3977.01  17
   0  -2   7 120609. 3992.61  12
   0   2  -7 129522. 3988.00  12
   0  -2   7 120681. 4002.73  15
   0  -2   7 122567. 3952.64  14
   0  -2   7 118977. 3990.60   8
   0  -2   6 49355.8 1671.08   7
   0   2  -6 51121.6 1663.53  12
   0   2  -6 50794.3 1650.10  18
   0   2  -6 49646.2 1669.90  20
   0  -2   6 50282.9 1668.76  12
   0   2  -6 49839.6 1668.87  11
   0  -2   6 48520.4 1677.05  15
   0   2  -6 51390.4 1686.31  15
   0   2  -6 52703.0 1672.32   2
   0   2  -6 51306.1 1661.28  16
   0  -2   6 50759.2 1667.59   8
   0   2  -6 48989.8 1673.28  13
   0   2  -6 50507.9 1669.02  19
   0   2  -6 51759.6 1660.02  17
   0   2  -6 51423.5 1663.49   8
   0  -2   6 51129.6 1631.73  14
   0   2  -6 48967.4 1667.47  10
   0  -2   6 50294.9 1664.94  16
   0   2  -5 22832.6 752.937   2
   0   2  -5 22018.2 740.086  16
   0  -2   5 21523.3 745.734  12
   0  -2   5 21134.0 745.849  10
   0  -2   5 22066.5 749.685   9
   0  -2   5 20811.8 742.961   8
   0   2  -5 23143.2 763.143  15
   0  -2   5 20883.4 746.392   7
   0  -2   5 20806.3 745.094  19
   0   2  -5 22100.8 749.202  11
   0  -2   5 20347.3 744.258  11
   0   2  -5 22500.6 749.695  10
   0   2  -5 21963.6 751.656  13
   0   2  -5 21521.0 741.579  12
   0  -2   5 22675.4 752.415   2
   0   2  -5 21564.0 741.728  17
   0   2  -5 22680.3 745.077   7
   0  -2   5 20370.5 743.644   9
   0  -2   5 22091.7 742.681  16
   0   2  -5 22659.0 730.625  18
   0   2  -5 21365.0 748.306  19
   0   2  -5 22792.2 743.934   8
   0   2  -5 22183.7 750.410  20
   0  -2   5 21627.5 747.273  20
   0  -2   4 70645.0 2246.99  19
   0   2  -4 70129.0 2247.23  10
   0   2  -4 66669.8 2242.41  17
   0   2  -4 71220.7 2229.57  18
   0   2  -4 65603.4 2215.77   4
   0   2  -4 69715.7 2241.18  12
   0  -2   4 70651.9 2246.64  10
   0  -2   4 65745.2 2242.98   7
   0   2  -4 68950.3 2241.19   7
   0  -2   4 71522.9 2247.75  20
   0  -2   4 69529.3 2239.58  16
   0   2  -4 68974.7 2238.90  16
   0   2  -4 70242.9 2247.75  20
   0  -2   4 71606.6 2247.42  11
   0  -2   4 66007.4 2241.81   8
   0   2  -4 71683.1 2242.00   8
   0   2  -4 71358.9 2248.34  11
   0  -2   4 69934.8 2245.36   9
   0  -2   4 67527.5 2242.75  12
   0   2  -4 68731.4 2249.17   2
   0   2  -4 71388.9 2246.83  13
   0  -2   4 71304.4 2249.92   2
   0  -2   4 70448.9 2248.32   9
   0   2  -4 70965.4 2256.58  15
   0   2  -4 69733.7 2247.30  19
   0  -2   3 2961.92 141.059   9
   0   2  -3 3111.26 139.571  20
   0   2  -3 2908.68 140.625   9
   0   2  -3 2845.88 130.470  12
   0   2  -3 2840.64 129.970   7
   0   2  -3 2812.33 116.462   4
   0  -2   3 2931.96 141.601   2
   0   2  -3 2974.80 138.477  11
   0  -2   3 2706.32 129.405   8
   0   2  -3 2668.35 134.915  19
   0   2  -3 2755.85 136.187  10
   0  -2   3 2999.57 132.163   7
   0   2  -3 2620.38 127.742   8
   0  -2   3 2911.79 138.376  19
   0   2  -3 2846.95 140.679   2
   0  -2   3 2899.55 126.419  16
   0  -2   3 3106.56 134.836  13
   0  -2   3 2984.65 139.541  20
   0  -2   3 3107.89 140.567  11
   0  -2   3 2875.53 138.476  10
   0   2  -3 2941.22 138.651  17
   0  -2   3 2881.55 131.562  12
   0  -2   3 2586.89 136.434  17
   0   2  -3 2841.74 125.747  16
   0   2  -3 3077.08 135.067  13
   0  -2   2 426.892 60.8606  20
   0  -2   2 493.597 49.7511   8
   0   2  -2 302.873 55.2206  19
   0  -2   2 372.019 59.3384  19
   0  -2   2 532.555 52.4636   4
   0  -2   2 323.023 47.3935  13
   0   2  -2 386.624 49.1220  13
   0  -2   2 459.551 61.4342  10
   0   2  -2 342.626 56.1801  11
   0  -2   2 491.823 46.8560  16
   0   2  -2 390.230 46.5586   7
   0   2  -2 241.751 59.9147  17
   0  -2   2 455.537 59.3900   9
   0  -2   2 357.988 46.2869   7
   0   2  -2 436.482 61.5254   9
   0  -2   2 576.841 66.2430  17
   0   2  -2 333.935 56.0599  10
   0   2  -2 452.566 49.9789   4
   0   2  -2 390.973 53.6585   1
   0   2  -2 424.728 50.6034   8
   0   2  -2 399.412 58.9882  20
   0  -2   2 564.817 63.9133  11
   0  -2   2 366.570 60.9194   2
   0  -2   2 446.529 51.5673  12
   0   2  -2 440.332 48.2278  12
   0   2  -2 346.671 59.0513   2
   0  -2   1 273.179 34.1747  18
   0   2  -1 363.484 43.1365  12
   0   2  -1 331.796 40.0921  14
   0  -2   1 315.734 51.0415  11
   0   2  -1 320.674 51.9953  17
   0  -2   1 366.829 45.5864   3
   0  -2   1 217.036 47.2043  10
   0  -2   1 312.432 50.2534   9
   0  -2   1 528.575 42.6129   7
   0   2  -1 283.654 47.1374   4
   0   2  -1 332.259 45.1450   3
   0   2  -1 299.180 48.6960   2
   0   2  -1 401.148 53.1576  10
   0  -2   1 290.384 39.7339  14
   0   2  -1 406.729 40.4197   7
   0   2  -1 298.202 51.8420   9
   0   2  -1 391.343 37.5955  13
   0  -2   1 390.035 37.0600  13
   0  -2   1 356.892 47.8646   4
   0  -2   1 258.356 34.8953   1
   0  -2   1 308.724 40.5175   8
   0  -2   1 326.247 50.7187  19
   0   2  -1 324.772 36.7352   1
   0  -2   1 325.130 49.6467  20
   0  -2   1 311.520 41.6341  12
   0  -2   0 221268. 6796.79   6
   0   2   0 208781. 6797.78  20
   0   2   0 214939. 6796.48   9
   0  -2   0 207153. 6797.10  11
   0   2   0 211011. 6794.08   2
   0  -2   0 209704. 6796.14   4
   0   2   0 209508. 6793.67  14
   0  -2   0 210092. 6797.00  19
   0   2   0 220152. 6790.61  18
   0   2   0 217039. 6795.13  15
   0   2   0 212068. 6791.23   7
   0   2   0 212336. 6785.92  13
   0   2   0 215102. 6797.37   4
   0  -2   0 212826. 6793.65  12
   0  -2   0 214944. 6795.27   3
   0  -2   0 211277. 6794.82  15
   0  -2   0 212002. 6797.72  20
   0   2   0 206651. 6797.08  19
   0  -2   0 214968. 6790.06  18
   0  -2   0 214668. 6793.53  14
   0  -2   0 215556. 6786.16  13
   0   2   0 212071. 6796.77  10
   0   2   0 213278. 6795.32   3
   0  -2   0 215077. 6791.18   7
   0   2   1 5675.25 205.857  16
   0   2   1 5557.06 211.907   4
   0   2   1 5537.20 209.898  19
   0  -2  -1 5406.77 208.268  10
   0   2   1 5591.22 211.560  14
   0  -2  -1 5653.50 205.807  16
   0   2   1 5642.06 204.830   2
   0   2   1 5786.04 210.081   9
   0   2   1 5527.66 193.724   1
   0  -2  -1 5225.84 209.018   4
   0  -2  -1 5635.97 201.094  13
   0  -2  -1 5551.19 209.292   3
   0   2   1 5338.08 207.986  15
   0  -2  -1 5258.52 207.441  15
   0   2   1 5548.35 209.638  10
   0  -2  -1 5435.69 207.920   9
   0   2   1 5387.75 209.365  11
   0   2   1 5739.79 201.129  13
   0   2   1 5478.63 209.445  20
   0  -2  -1 5460.09 204.844   2
   0  -2  -1 5281.12 209.491  20
   0   2   1 5943.86 215.496   6
   0  -2  -1 5121.25 193.477   1
   0   2   1 5931.82 209.094  18
   0  -2  -1 5368.76 205.231  18
   0   2   1 5601.74 209.854   3
   0  -2  -1 5542.53 210.829   6
   0  -2  -1 5251.94 207.339  11
   0  -2  -1 5693.11 206.561   7
   0  -2  -1 5592.07 210.137  14
   0  -2  -1 5522.01 210.288  19
   0   2   2 1134.82 79.6228   9
   0  -2  -2 1053.39 66.1356   1
   0   2   2 958.080 80.8975  18
   0   2   2 1042.38 79.6679  16
   0   2   2 1245.94 78.2677   2
   0  -2  -2 1107.73 83.6704  19
   0  -2  -2 853.283 81.5701   6
   0   2   2 1109.85 80.3893  11
   0   2   2 1042.31 79.7164  10
   0  -2  -2 1156.77 80.1632  11
   0   2   2 920.679 86.6663  14
   0   2   2 1014.17 66.2911   1
   0   2   2 1113.88 86.6078   4
   0  -2  -2 1105.03 82.9241  15
   0  -2  -2 1248.96 84.8477   4
   0  -2  -2 1353.91 82.9714  20
   0   2   2 937.511 78.6980  15
   0  -2  -2 952.986 84.5141  14
   0   2   2 1016.58 81.0865   3
   0  -2  -2 1036.01 82.6369  18
   0  -2  -2 976.938 70.4895   2
   0  -2  -2 981.803 79.4846   8
   0  -2  -2 898.001 80.1069   3
   0  -2  -2 1437.27 78.7124  13
   0  -2  -2 1146.88 79.8893  16
   0  -2  -2 1018.53 80.2179  10
   0  -2  -2 997.273 81.1212   9
   0   2   2 1172.50 88.7615   6
   0   2   3 34657.2 1149.27  16
   0   2   3 33953.8 1151.75   3
   0  -2  -3 34987.4 1146.81   9
   0   2   3 35107.6 1147.17   9
   0  -2  -3 34016.3 1139.44   2
   0  -2  -3 36056.0 1147.35  16
   0   2   3 33865.0 1143.51   4
   0  -2  -3 34195.0 1146.07  10
   0   2   3 33730.6 1150.43  18
   0   2   3 36332.2 1154.15  14
   0  -2  -3 34008.1 1119.82   5
   0  -2  -3 36057.1 1149.31  14
   0  -2  -3 33557.3 1152.13   3
   0   2   3 34410.4 1150.81  15
   0  -2  -3 36537.6 1147.58   6
   0  -2  -3 35803.9 1149.32   8
   0   2   3 34956.1 1148.00  20
   0  -2  -3 35233.9 1148.68  18
   0  -2  -3 34491.7 1146.45  20
   0  -2  -3 34822.3 1140.59   4
   0  -2  -3 34844.3 1152.48  15
   0  -2  -3 34720.8 1137.82   1
   0   2   3 33641.7 1148.98   8
   0  -2  -3 34635.6 1146.54  11
   0   2   3 35126.2 1149.80   6
   0   2   3 35237.8 1147.69  10
   0   2   3 34162.1 1146.85  11
   0  -2  -4 257218. 8422.50   3
   0   2   4 259856. 8421.12   3
   0  -2  -4 265995. 8417.13  12
   0   2   4 260348. 8419.38  16
   0  -2  -4 258849. 8412.01   9
   0  -2  -4 263327. 8387.18   5
   0  -2  -4 270941. 8409.54   6
   0  -2  -4 266245. 8407.37   1
   0  -2  -4 254691. 8412.49  10
   0  -2  -4 260608. 8421.73  15
   0  -2  -4 268032. 8412.84  14
   0  -2  -4 270970. 8402.15   4
   0  -2  -4 262695. 8414.83  18
   0  -2  -4 267903. 8415.33   8
   0   2   4 264367. 8418.67  14
   0   2   4 268186. 8418.98   8
   0  -2  -4 263345. 8413.04  16
   0   2   4 268338. 8420.99  15
   0  -2  -4 269263. 8407.11   2
   0   2   4 252339. 8418.62  18
   0  -2  -4 255290. 8412.42  11
   0  -2  -4 260570. 8412.42  20
   0  -2  -5 329.814 77.0526   4
   0  -2  -5 456.330 105.289   3
   0   2   5 267.424 97.1798  14
   0  -2  -5 310.773 62.2827  17
   0  -2  -5 320.065 85.9441  19
   0  -2  -5 362.971 78.1264   6
   0  -2  -5 379.057 87.2170  20
   0  -2  -5 335.685 86.7732  16
   0   2   5 403.066 99.5491  18
   0  -2  -5 448.439 87.7069   9
   0  -2  -5 329.578 94.5636  15
   0  -2  -5 354.688 93.0641  12
   0  -2  -5 380.902 93.8717  14
   0   2   5 691.641 106.988  15
   0  -2  -5 403.661 87.0717   1
   0  -2  -5 337.712 95.6640  18
   0  -2  -5 379.427 96.6468   8
   0   2   5 410.237 96.7747   8
   0   2   5 497.273 99.3573  16
   0   2   5 423.482 107.562   3
   0  -2  -5 418.732 61.1195   5
   0  -2  -5 428.483 90.2601  11
   0  -2  -5 452.509 93.3961  10
   0  -2  -6 20006.4 708.734  10
   0   2   6 20527.8 727.298   3
   0  -2  -6 21771.4 716.167  18
   0   2   6 20121.6 723.710  18
   0   2   6 19888.0 721.942  15
   0  -2  -6 19720.3 682.805   5
   0  -2  -6 20031.5 709.236  16
   0  -2  -6 19669.3 707.132   1
   0   2   6 21115.3 679.045  17
   0  -2  -6 19932.4 725.045   3
   0  -2  -6 20255.7 709.110  11
   0  -2  -6 19878.7 679.659  17
   0  -2  -6 21028.3 699.458   6
   0  -2  -6 19327.4 706.322   9
   0  -2  -6 19904.2 722.260  15
   0  -2  -6 19716.7 713.206  12
   0  -2  -6 20027.7 710.538   8
   0  -2  -6 20187.5 703.819  14
   0  -2  -6 20423.2 708.113  19
   0  -2  -6 20034.8 685.388   4
   0   2   6 19346.3 718.145  16
   0   2   6 18777.8 717.049   8
   0  -2  -6 20648.5 709.927  20
   0   2   7 95271.7 3089.88   8
   0   2   7 91413.0 3090.81  18
   0   2   7 92486.5 3090.13  16
   0  -2  -7 93175.2 3075.69  19
   0   2   7 96287.8 3071.60   6
   0  -2  -7 93937.0 3051.18   5
   0  -2  -7 94342.6 3077.14  10
   0  -2  -7 92399.1 3095.23   3
   0  -2  -7 96828.8 3076.83   9
   0   2   7 97036.5 3099.18   3
   0  -2  -7 93402.3 3077.98  20
   0  -2  -7 94044.2 3046.10   4
   0  -2  -7 95280.9 3060.15   6
   0  -2  -7 92006.8 3092.32  15
   0  -2  -7 96189.4 3070.10  14
   0  -2  -7 94406.5 3077.94  18
   0  -2  -7 92804.8 3077.36  11
   0   2   7 99875.0 3042.67  17
   0  -2  -7 93639.5 3077.84   1
   0  -2  -7 94698.8 3077.67  16
   0  -2  -7 89304.2 3041.95  17
   0   2   7 95618.8 3057.58   4
   0   2   7 98271.6 3095.74  15
   0  -2  -8 211101. 6665.52  10
   0   2   8 201891. 6681.70  18
   0  -2  -8 207564. 6667.85   1
   0  -2  -8 201663. 6686.81   3
   0  -2  -8 207887. 6639.63   5
   0   2   8 208657. 6689.24   3
   0   2   8 206661. 6659.15   2
   0  -2  -8 212697. 6666.29  20
   0   2   8 204600. 6680.17   8
   0  -2  -8 210420. 6629.22   4
   0  -2  -8 199492. 6662.46  16
   0  -2  -8 206792. 6664.08   9
   0  -2  -8 198972. 6683.14  15
   0   2   8 212467. 6687.07  15
   0   2   8 203569. 6680.64  16
   0  -2  -8 207173. 6643.05   6
   0  -2  -8 196678. 6626.32  17
   0   2   8 204596. 6640.26   4
   0  -2  -8 207271. 6654.24  14
   0   2   8 211846. 6658.82   6
   0  -2  -8 211312. 6666.13  11
   0  -2  -8 205450. 6663.85  18
   0   2   8 219276. 6626.70  17
   0  -2  -8 210661. 6664.94  19
   0   2   9 28667.2 909.230  17
   0  -2  -9 27007.2 926.286   6
   0  -2  -9 27427.9 958.308  19
   0  -2  -9 26398.3 953.640  16
   0  -2  -9 27028.4 953.386  18
   0   2   9 25719.6 954.805  20
   0   2   9 26994.3 951.327   2
   0   2   9 25859.9 972.012  18
   0   2   9 26036.6 957.572  10
   0  -2  -9 26557.5 956.772  11
   0  -2  -9 27137.9 959.097   1
   0   2   9 27329.4 975.287   8
   0   2   9 26816.8 975.613  16
   0  -2  -9 28244.3 955.421   9
   0   2   9 26823.2 924.185   4
   0  -2  -9 26492.1 908.974  17
   0  -2  -9 27680.6 983.498   3
   0   2   9 24696.7 953.438  11
   0   2   9 25949.4 953.922   9
   0   2   9 27902.8 944.408   6
   0   2   9 26817.5 959.018  14
   0   2   9 26872.4 985.057   3
   0   2   9 27032.9 979.649  15
   0  -2  -9 27349.8 981.660  15
   0  -2  -9 27878.1 928.644   5
   0  -2  -9 26309.6 956.343  20
   0  -2  -9 26510.4 939.652  14
   0  -2  -9 27274.3 956.239  10
   0   2  10 24086.0 911.343   8
   0   2  10 23714.4 891.972  10
   0  -2 -10 23682.6 839.111  17
   0  -2 -10 24294.2 922.148   3
   0  -2 -10 24934.9 855.618   6
   0   2  10 24030.1 892.279  14
   0  -2 -10 23614.3 916.558  15
   0   2  10 23163.1 883.026   2
   0   2  10 23111.2 888.642   9
   0   2  10 23475.2 892.573  20
   0  -2 -10 24939.2 894.151  10
   0  -2 -10 25023.6 897.867  20
   0  -2 -10 25890.3 899.531  19
   0  -2 -10 25103.0 901.563   1
   0  -2 -10 24719.2 873.163  14
   0  -2 -10 24959.2 890.657   9
   0   2  10 26514.9 841.571  17
   0  -2 -10 27270.1 898.371  18
   0   2  10 24805.3 877.739   6
   0   2  10 22889.4 909.598  16
   0   2  10 24223.3 896.018  11
   0   2  10 25986.6 925.373  15
   0   2  10 24165.5 853.293   4
   0   2  10 25175.0 924.872   3
   0  -2 -10 25131.3 862.282   5
   0  -2 -10 25203.6 892.874  16
   0  -2 -10 23640.1 892.171  11
   0  -2 -11 8504.10 435.515   3
   0   2  11 8171.35 404.853  11
   0  -2 -11 8208.78 404.416  11
   0  -2 -11 8409.23 405.276   9
   0   2  11 9124.39 388.837   6
   0   2  11 8730.18 404.801  14
   0  -2 -11 8200.26 356.710   6
   0  -2 -11 8945.05 406.606  19
   0   2  11 8464.43 402.049  10
   0  -2 -11 8540.71 372.572   5
   0  -2 -11 10158.8 414.882  18
   0   2  11 8390.89 403.185   2
   0  -2 -11 8046.52 404.387   1
   0  -2 -11 8282.85 404.968  10
   0   2  11 8437.15 429.046  16
   0  -2 -11 8430.23 383.325  14
   0   2  11 8227.43 419.237   8
   0  -2 -11 7990.64 429.818  15
   0  -2 -11 8112.69 338.168  17
   0   2  11 8196.84 354.005   4
   0  -2 -11 8429.97 403.812  20
   0   2  11 8790.56 386.566   2
   0   2  11 8426.10 399.719   9
   0   2  11 8189.22 428.783   3
   0   2  11 9255.11 343.893  17
   0   2  11 8136.37 404.199  20
   0  -2 -11 8976.69 403.050  16
   0   2  11 9078.08 437.970  15
   0   2  12 59427.3 2051.57  20
   0   2  12 58670.5 2078.65  16
   0  -2 -12 63497.1 2052.53  16
   0  -2 -12 59638.3 2024.02  14
   0  -2 -12 59157.9 2082.54  15
   0  -2 -12 61689.0 2004.69   6
   0   2  12 58668.7 2051.61  10
   0  -2 -12 60121.1 2086.93   3
   0   2  12 59153.8 2050.80  11
   0  -2 -12 61219.1 2054.60  11
   0  -2 -12 59405.0 2051.95  20
   0   2  12 60375.3 2078.77   8
   0   2  12 60115.1 2052.83  14
   0   2  12 62766.1 2087.62  15
   0  -2 -12 59840.5 2043.36  18
   0  -2 -12 61048.5 2050.16   9
   0  -2 -12 56826.5 1988.22  17
   0   2  12 63783.3 2034.79   6
   0   2  12 64680.2 2037.91   2
   0   2  12 63057.6 1991.87  17
   0  -2 -12 62259.3 2053.25  19
   0   2  12 60458.8 2087.50   3
   0  -2 -12 58752.0 2058.77   1
   0  -2 -12 61248.1 2054.57  10
   0  -2 -12 62790.5 2023.08   5
   0   2  12 60492.1 2002.13   4
   0   2  12 59969.2 2044.68   2
   0   2  12 58220.5 2051.11   9
   0   2  13 42980.8 1532.42   9
   0  -2 -13 45329.2 1538.11  19
   0  -2 -13 45522.9 1531.14   9
   0  -2 -13 46024.8 1503.89   5
   0   2  13 44854.9 1476.36   4
   0   2  13 47751.7 1519.99   2
   0  -2 -13 43000.8 1526.12  18
   0  -2 -13 43247.3 1498.25  14
   0   2  13 42280.5 1530.44  11
   0   2  13 43060.6 1565.34  16
   0   2  13 43147.4 1531.47  10
   0   2  13 41772.2 1563.22   3
   0  -2 -13 46148.8 1535.37  16
   0   2  13 45710.0 1464.95  17
   0  -2 -13 41200.9 1470.62   6
   0   2  13 43344.9 1533.35  20
   0  -2 -13 41202.2 1460.99  17
   0  -2 -13 44219.3 1534.82  20
   0  -2 -13 46010.6 1536.15  11
   0   2  13 45752.4 1541.81  14
   0   2  13 43568.0 1565.09  15
   0  -2 -13 43841.3 1544.74   1
   0  -2 -13 45028.4 1531.64  10
   0   2  13 41932.3 1556.08   8
   0  -2 -13 42785.9 1568.53   3
   0  -2 -13 43820.7 1565.43  15
   0   2  13 42277.4 1526.71   2
   0  -2 -14 16003.8 678.700  18
   0  -2 -14 16832.3 693.410   9
   0   2  14 15424.6 712.514   8
   0   2  14 16520.6 683.106   2
   0  -2 -14 16650.7 694.817  10
   0  -2 -14 16898.6 731.941  15
   0   2  14 16443.1 691.291  14
   0   2  14 17629.1 677.224   2
   0  -2 -14 16413.1 621.305   6
   0   2  14 17724.7 614.349  17
   0   2  14 16312.5 620.502   4
   0   2  14 16755.5 695.527  10
   0   2  14 16248.8 693.507   9
   0  -2 -14 17541.8 693.527  16
   0   2  14 16773.1 694.333  11
   0  -2 -14 15896.8 608.145  17
   0   2  14 16559.6 730.868   3
   0   2  14 16506.0 729.570  16
   0  -2 -14 17074.8 699.518  11
   0  -2 -14 17060.8 699.194  20
   0  -2 -14 17453.0 702.400  12
   0  -2 -14 16360.1 648.741  14
   0  -2 -14 17512.1 742.089   3
   0  -2 -14 16812.1 709.546   1
   0  -2 -14 17315.8 659.631   5
   0  -2 -14 16826.9 691.155  19
   0   2  14 16212.3 690.580  20
   0   2  14 16704.8 730.146  15
   0   2  15 837.796 296.238  16
   0   2  15 759.145 245.084  20
   0  -2 -15 1195.99 213.740   5
   0  -2 -15 1237.10 182.348   6
   0  -2 -15 1045.50 269.584  16
   0   2  15 1217.78 163.392  17
   0  -2 -15 1295.75 261.367  18
   0   2  15 1127.28 289.534   8
   0  -2 -15 956.013 258.654  12
   0  -2 -15 1845.12 276.179   9
   0   2  15 961.573 258.188   9
   0  -2 -15 1671.03 272.315  11
   0   2  15 1153.11 265.734  10
   0  -2 -15 1621.43 276.937  10
   0   2  15 1150.12 250.462  11
   0  -2 -15 1166.94 279.425   1
   0   2  15 1005.92 246.801   2
   0   2  15 1339.08 236.634   2
   0   2  15 1240.26 288.378   3
   0  -2 -15 1225.21 265.620  20
   0  -2 -15 1240.80 209.231  14
   0  -2 -15 738.948 287.111   3
   0  -2 -15 1122.92 295.793  15
   0   2  15 1516.62 182.939   4
   0  -2 -15 911.986 156.448  17
   0   2  15 1605.17 280.282  14
   0  -2 -15 1041.32 258.207  19
   0  -2 -16 9618.57 512.747   8
   0  -2 -16 10689.1 518.394  19
   0  -2 -16 10179.6 512.910  11
   0   2  16 10059.0 417.099   4
   0   2  16 9808.80 488.625   2
   0   2  16 10349.0 515.205  10
   0   2  16 9231.85 548.536   3
   0  -2 -16 9860.87 515.637   9
   0   2  16 9523.98 551.311   8
   0  -2 -16 10070.4 460.942  14
   0   2  16 10282.0 414.030  17
   0   2  16 10019.2 570.031  16
   0   2  16 10998.5 521.916   9
   0   2  16 9436.99 519.739  20
   0  -2 -16 8962.79 563.193   3
   0  -2 -16 10709.8 516.577  16
   0  -2 -16 9827.37 500.935  18
   0   2  16 8833.26 546.831  18
   0  -2 -16 9667.91 423.502   6
   0  -2 -16 9571.82 533.105   1
   0  -2 -16 9251.96 510.251  10
   0  -2 -16 9547.38 559.000  15
   0  -2 -16 10816.1 523.373  12
   0   2  16 9644.72 497.035   2
   0   2  16 10517.9 525.742  11
   0  -2 -16 10122.7 476.816   5
   0  -2 -16 9220.58 403.895  17
   0  -2 -16 10445.4 515.410  20
   0   2  16 9421.42 522.710  14
   0   2  17 26338.9 1114.51  18
   0   2  17 30001.1 1056.85   2
   0  -2 -17 27309.7 1065.76  20
   0  -2 -17 28394.8 1069.45  11
   0  -2 -17 28984.4 1072.02  19
   0  -2 -17 28265.1 1013.51  14
   0   2  17 28831.9 1082.88  11
   0   2  17 27044.3 1076.58  10
   0  -2 -17 26648.8 1062.11  10
   0  -2 -17 26538.9 1117.71  15
   0  -2 -17 27527.1 1031.21   5
   0   2  17 26938.6 1072.75  14
   0  -2 -17 26887.5 1065.44   9
   0  -2 -17 30001.5 1079.59  12
   0   2  17 27772.7 1067.79   2
   0  -2 -17 29778.9 1066.06   8
   0  -2 -17 29963.8 1112.69   7
   0   2  17 26493.6 1116.84   8
   0   2  17 27569.9 1129.71  16
   0  -2 -17 28688.9 1059.91  18
   0  -2 -17 26318.0 971.847   6
   0   2  17 28323.1 1077.48   9
   0   2  17 27403.9 964.120   4
   0   2  17 27411.6 1075.21  20
   0  -2 -17 25415.1 961.874  17
   0  -2 -17 29611.3 1101.35   1
   0   2  17 27962.5 971.230  17
   0  -2 -18 10288.9 604.975   1
   0   2  18 11090.7 577.479  20
   0   2  18 11831.4 586.110  11
   0   2  18 9338.38 615.573  16
   0   2  18 10879.1 625.951   8
   0   2  18 10890.0 581.499  10
   0   2  18 10851.2 445.835   4
   0  -2 -18 10840.9 629.013  15
   0   2  18 10399.7 574.953  14
   0   2  18 11877.0 553.566   2
   0  -2 -18 9855.08 444.776  17
   0  -2 -18 11373.9 468.659   6
   0  -2 -18 12044.0 592.893  20
   0  -2 -18 11916.8 544.162   5
   0  -2 -18 11904.7 586.077  11
   0   2  18 11662.8 590.780   9
   0   2  18 11067.8 634.075  18
   0   2  18 10719.8 569.804   2
   0  -2 -18 11497.1 581.283  10
   0  -2 -18 12042.1 518.334  14
   0  -2 -18 11691.7 583.181   9
   0   2  18 11775.3 463.242  17
   0  -2 -18 11830.7 581.878  19
   0  -2 -19 5600.46 387.017   5
   0  -2 -19 5515.40 449.141  20
   0   2  19 5600.53 298.760  17
   0  -2 -19 5615.99 439.700   9
   0  -2 -19 5172.73 302.631   6
   0   2  19 5117.60 443.356   9
   0  -2 -19 5939.26 451.963  11
   0   2  19 6365.11 515.103  16
   0  -2 -19 5565.27 473.662   1
   0   2  19 5996.65 438.105  11
   0   2  19 5353.80 422.699   2
   0   2  19 5259.24 421.255  20
   0   2  19 5201.21 270.571   4
   0   2  19 5172.18 433.872  14
   0   2  19 6114.48 498.207  18
   0   2  19 6077.54 402.819   2
   0   2  19 4753.44 471.266   8
   0   2  19 5764.43 445.783  10
   0  -2 -19 6315.70 455.317  19
   0  -2 -19 5938.29 445.180  10
   0  -2 -19 5355.70 484.705  15
   0   2  20 49961.4 1701.93   4
   0   2  20 48191.4 1907.70  18
   0  -2 -20 53500.4 1896.41   1
   0  -2 -20 54066.4 1873.47  19
   0   2  20 54174.1 1878.62  20
   0  -2 -20 50575.5 1921.69  15
   0   2  20 53377.2 1878.21   9
   0  -2 -20 52051.6 1863.52  20
   0  -2 -20 52227.9 1862.77  11
   0   2  20 51836.2 1937.11  16
   0   2  20 50156.4 1858.02  14
   0   2  20 50302.7 1926.66   8
   0   2  20 51707.9 1738.00  17
   0  -2 -20 51970.2 1822.90   5
   0  -2 -20 52935.1 1860.16  10
   0   2  20 52376.0 1875.00  10
   0   2  20 55049.0 1845.23   2
   0   2  20 52321.0 1862.69   2
   0   2  20 53920.7 1874.87  11
   0  -2 -20 52083.2 1853.67   9
   0   2  21 3173.13 154.534   4
   0   2  21 3538.81 245.435  17
   0  -2 -21 2929.45 400.751  20
   0  -2 -21 3233.19 481.252  15
   0  -2 -21 2939.91 351.695   5
   0  -2 -21 3669.56 409.154  11
   0  -2 -21 3205.99 459.114   1
   0  -2 -21 3401.43 425.884   9
   0   2  21 3161.84 409.403  14
   0  -2 -21 3142.90 411.263  19
   0  -2 -21 3032.88 405.420  10
   0   2  21 2926.29 465.573  16
   0   2  21 3002.06 475.120   8
   0   2  21 3209.34 447.948  18
   0   2  21 3229.42 400.893   2
   0   2  21 2906.21 160.298   4
   0   2  22 1961.66 472.468  18
   0   2  22 2075.26 476.682  16
   0   2  22 1390.70 368.438   2
   0  -2 -22 2270.17 427.106  11
   0  -2 -22 1767.97 431.818   1
   0   2  22 2220.74 470.993   8
   0  -2 -22 2078.89 413.440  10
   0  -2 -22 1886.60 347.959   5
   0   2  22 1715.59 377.669  14
   0  -2 -22 1245.14 383.509  19
   0  -2 -22 1487.95 460.604  15
   0  -2 -22 2006.46 413.366   9
   0  -2 -22 1974.76 424.274  20
   0  -2 -23 11812.2 662.797  19
   0   2  23 12114.8 744.590   8
   0  -2 -23 12082.1 664.505  11
   0  -2 -23 9842.15 621.666   9
   0  -2 -23 11361.3 658.021  20
   0  -2 -23 11427.5 602.554   5
   0  -2 -23 10718.8 646.066  10
   0   2  23 11132.5 745.374  16
   0  -2 -23 11080.6 740.054  15
   0   2  23 11492.7 639.424   2
   0   2  23 9970.10 696.055  18
   0   2  23 11507.5 650.250  14
   0  -2 -23 12290.2 713.127   1
   0  -3  24 151.629 398.772  18
   0  -3  24-74.4617 421.442  16
   0   3 -24 676.380 393.583   5
   0   3 -24 51.2136 474.868   3
   0  -3  24 280.615 429.335   8
   0   3 -24 991.664 403.523  11
   0   3 -24 116.884 379.447  20
   0   3 -24 501.405 409.173  19
   0  -3  24 672.584 411.938  12
   0   3 -24 464.801 481.869  15
   0  -3  24 292.397 405.241   9
   0  -3  24 469.117 267.005  14
   0   3 -24-251.437 374.938  10
   0   3 -24 45.2777 459.825   1
   0  -3  23 5424.04 372.862  14
   0   3 -23 5068.03 495.702  19
   0  -3  23 4998.42 522.788   8
   0   3 -23 5155.01 480.117  20
   0  -3  23 6161.25 499.980   9
   0   3 -23 6573.99 578.503   1
   0   3 -23 5495.62 478.747  10
   0   3 -23 5477.45 469.509  11
   0   3 -23 5595.42 505.918   5
   0   3 -23 5699.61 600.965   3
   0  -3  23 4686.57 476.673  18
   0   3 -23 4626.51 575.827  15
   0  -3  23 6620.74 557.020  12
   0   3 -22 8882.28 612.940   1
   0   3 -22 6814.59 520.560  11
   0   3 -22 8138.15 570.481   5
   0   3 -22 7434.06 618.960   3
   0  -3  22 7799.07 573.653  12
   0  -3  22 7523.67 433.192  17
   0   3 -22 8501.59 646.250  15
   0   3 -22 8643.90 549.774  20
   0  -3  22 8375.76 439.662  14
   0   3 -22 7932.30 534.872  10
   0   3 -22 8393.94 545.529  19
   0  -3  22 8175.26 557.594   9
   0  -3  22 7998.38 558.489  18
   0  -3  22 7111.56 573.091   8
   0  -3  21 3869.88 454.667   8
   0  -3  21 4420.48 326.623  14
   0   3 -21 5105.50 452.091  19
   0   3 -21 4710.06 526.523  15
   0   3 -21 4792.32 424.120  10
   0   3 -21 4000.66 417.381  11
   0  -3  21 4664.05 465.952  12
   0   3 -21 5610.24 444.693  20
   0   3 -21 4473.38 313.626  17
   0  -3  21 4753.48 338.097  17
   0  -3  21 5568.79 447.359   9
   0  -3  21 4058.63 410.530   9
   0   3 -21 4784.54 459.133   5
   0  -3  21 4742.01 435.665  18
   0  -3  20 11492.8 550.540  14
   0  -3  20 13329.6 569.837  17
   0  -3  20 13426.1 647.019   9
   0  -3  20 12896.7 668.690   9
   0  -3  20 13136.8 654.719  18
   0   3 -20 11888.5 648.099  20
   0  -3  20 12776.7 653.633  11
   0   3 -20 12391.4 655.157   5
   0  -3  20 12830.7 652.330  20
   0   3 -20 12966.9 659.169  11
   0  -3  20 13588.1 662.481  10
   0   3 -20 14176.2 745.468  15
   0   3 -20 13075.5 653.310  10
   0  -3  20 11913.4 670.045  12
   0  -3  20 12070.7 679.297   8
   0   3 -20 12181.8 539.806  17
   0   3 -20 12750.9 659.075  19
   0  -3  20 12476.0 636.922  19
   0   3 -19 3228.42 363.971  19
   0   3 -19 2997.93 267.908  17
   0  -3  19 2421.12 373.732   8
   0   3 -19 3932.59 330.697  18
   0   3 -19 2996.62 371.460  11
   0  -3  19 3467.01 296.960  17
   0  -3  19 3248.74 371.460  11
   0   3 -19 3139.50 379.998   5
   0   3 -19 3767.74 383.811  10
   0  -3  19 3413.27 372.997  18
   0  -3  19 2658.92 362.333   2
   0  -3  19 3203.54 385.464   9
   0  -3  19 3013.99 384.677  12
   0  -3  19 3188.73 364.068  10
   0   3 -19 3295.00 381.384  20
   0  -3  19 3853.63 384.263  20
   0  -3  19 2752.84 358.359   9
   0   3 -19 3157.87 453.732  15
   0  -3  19 3360.74 353.719  19
   0  -3  19 3562.30 281.736  14
   0   3 -18 29313.5 1055.23  17
   0   3 -18 31705.8 1203.94  15
   0   3 -18 29069.3 1128.14  10
   0   3 -18 27999.8 1128.68  19
   0  -3  18 29245.8 1121.23  19
   0  -3  18 29693.1 1132.16  10
   0   3 -18 28471.6 1131.14  20
   0   3 -18 30258.8 1127.55   7
   0  -3  18 29159.4 1067.54  17
   0   3 -18 29202.1 1141.33   5
   0  -3  18 26357.8 1145.66   8
   0  -3  18 29190.8 1122.51  20
   0   3 -18 28388.5 1129.36  11
   0   3 -18 28996.5 1084.98  18
   0  -3  18 30718.8 1132.49  11
   0  -3  18 29730.3 1133.33   9
   0   3 -18 31413.9 1113.82  12
   0  -3  18 31237.5 1153.96   9
   0  -3  18 29561.7 1053.02  14
   0  -3  18 30186.6 1132.15   2
   0  -3  18 27013.0 1149.25  12
   0  -3  18 29289.4 1129.11  18
   0   3 -17 25963.3 1016.49  15
   0  -3  17 23141.6 939.909  11
   0  -3  17 25372.1 965.439   9
   0  -3  17 24570.9 949.239  19
   0  -3  17 23945.9 974.486   8
   0   3 -17 26056.2 936.438  16
   0   3 -17 23095.3 942.490  20
   0   3 -17 25114.6 948.361   7
   0  -3  17 24040.9 948.723   2
   0  -3  17 22976.4 931.563  18
   0  -3  17 24792.6 948.247  10
   0   3 -17 22997.8 877.654  17
   0  -3  17 23647.9 892.612  17
   0  -3  17 21834.8 966.344  12
   0   3 -17 24055.7 898.865  18
   0  -3  17 22970.4 936.794  20
   0   3 -17 23542.8 944.985  11
   0  -3  17 22969.1 937.318   9
   0   3 -17 23114.9 940.050  10
   0   3 -17 23599.5 956.249   5
   0  -3  17 23868.4 870.364  14
   0   3 -17 24815.7 929.404  12
   0   3 -17 22563.4 942.795  19
   0   3 -16 52145.9 1758.81  18
   0  -3  16 50742.4 1827.63  12
   0  -3  16 53156.7 1806.57  11
   0   3 -16 50505.3 1799.91  11
   0  -3  16 52148.1 1813.20   9
   0  -3  16 49308.5 1727.94  14
   0  -3  16 51990.5 1799.93  19
   0   3 -16 54483.2 1788.17  12
   0  -3  16 50756.3 1796.49   9
   0   3 -16 51863.8 1785.79   8
   0  -3  16 51275.4 1755.15  17
   0   3 -16 53881.7 1787.96  16
   0   3 -16 52188.0 1809.87   5
   0   3 -16 51990.6 1801.56  10
   0  -3  16 50384.5 1797.02   2
   0   3 -16 50578.7 1802.55  20
   0   3 -16 52557.4 1797.90   7
   0  -3  16 51115.2 1800.69  10
   0   3 -16 51335.4 1853.72  15
   0  -3  16 52107.5 1803.92  20
   0  -3  16 52220.0 1797.02  18
   0   3 -16 50984.7 1743.53  17
   0   3 -16 50572.9 1802.07  19
   0  -3  16 47332.1 1810.67   8
   0  -3  15 6273.65 385.311   9
   0   3 -15 7869.73 402.284   8
   0   3 -15 6888.33 466.569  15
   0  -3  15 6807.08 323.344  14
   0   3 -15 6096.99 397.757   7
   0  -3  15 6556.73 417.479  12
   0   3 -15 6598.20 406.747  19
   0  -3  15 5547.66 396.915   8
   0   3 -15 6537.27 417.512   5
   0  -3  15 6760.22 399.354  20
   0  -3  15 5755.44 401.940   9
   0   3 -15 6741.12 411.179  11
   0   3 -15 7045.81 361.544  18
   0  -3  15 6779.07 397.702  11
   0  -3  15 6648.85 396.343   2
   0  -3  15 6854.38 396.405  18
   0  -3  15 6816.53 398.163  19
   0   3 -15 6645.14 340.566  17
   0   3 -15 7137.09 391.946  16
   0  -3  15 6403.26 356.435  17
   0   3 -15 6282.90 406.033  20
   0   3 -15 6671.20 402.660  10
   0   3 -15 6148.98 383.469  12
   0  -3  15 6107.71 386.014  10
   0   3 -14 227.432 266.336  15
   0  -3  14 308.876 146.640  14
   0   3 -14 51.5358 179.364  18
   0  -3  14 217.266 198.325  18
   0   3 -14 259.897 224.132  19
   0   3 -14-16.4804 163.763  17
   0  -3  14 299.340 221.418   9
   0  -3  14-70.2365 218.049  11
   0  -3  14 297.897 204.811   9
   0   3 -14 206.971 214.438   8
   0   3 -14 473.899 241.297   5
   0   3 -14 238.117 217.101  11
   0  -3  14 92.9004 214.273  10
   0  -3  14 298.211 215.616   2
   0  -3  14 619.119 219.620  19
   0  -3  14 234.951 213.051  20
   0  -3  14 54.0096 173.557  17
   0   3 -14 259.462 211.593  12
   0  -3  14 330.347 219.574   8
   0   3 -14 193.256 218.908   7
   0  -3  14 200.849 219.273  12
   0   3 -14 215.606 207.496  16
   0   3 -14 473.447 218.627  10
   0   3 -14-71.6369 232.132  20
   0   3 -13 9204.92 423.422   8
   0  -3  13 8763.56 401.989  17
   0   3 -13 8864.63 399.572  18
   0  -3  13 9244.73 436.342  10
   0   3 -13 8390.81 433.561  10
   0   3 -13 9434.20 438.303   7
   0  -3  13 9464.94 443.399  20
   0  -3  13 8971.88 439.819   9
   0  -3  13 7984.76 430.369  11
   0  -3  13 8836.93 366.017  14
   0  -3  13 8408.26 440.929   2
   0   3 -13 9504.02 488.294  15
   0  -3  13 8627.86 445.361  12
   0   3 -13 8954.20 434.487   2
   0  -3  13 8570.80 440.290   8
   0   3 -13 9766.20 446.414  19
   0   3 -13 8541.94 437.270  20
   0   3 -13 10335.5 405.333  17
   0   3 -13 8515.23 420.280  16
   0   3 -13 8440.58 442.826   5
   0  -3  13 8717.88 413.912  18
   0   3 -13 8176.62 437.277  11
   0  -3  13 9286.46 432.835   9
   0  -3  13 9258.29 438.201  19
   0  -3  12 5503.43 336.883   7
   0   3 -12 5426.77 315.025  10
   0  -3  12 5538.89 315.188  19
   0   3 -12 5076.56 303.719  16
   0   3 -12 5219.69 282.581  18
   0   3 -12 4879.07 309.886   2
   0   3 -12 5020.45 316.052   7
   0  -3  12 4699.08 320.535  12
   0   3 -12 5549.38 280.640  17
   0  -3  12 5362.66 321.743   9
   0   3 -12 5639.22 311.887   8
   0  -3  12 5439.75 314.403  11
   0   3 -12 5637.66 322.812  11
   0  -3  12 5005.04 297.939  18
   0  -3  12 5855.60 322.033  10
   0   3 -12 5630.29 359.033  15
   0   3 -12 5529.95 338.152   5
   0   3 -12 6167.02 332.341  20
   0  -3  12 4991.45 284.325  17
   0  -3  12 4813.37 312.835   9
   0  -3  12 5156.70 315.363  20
   0  -3  12 5197.82 196.125   6
   0   3 -12 5582.54 320.543  19
   0  -3  12 5174.03 321.555   8
   0  -3  12 5336.72 320.179   2
   0  -3  12 5455.53 251.196  14
   0  -3  11 20793.0 777.842  20
   0   3 -11 20773.3 779.512  10
   0  -3  11 20756.1 777.515  11
   0   3 -11 19923.0 788.718   5
   0  -3  11 21174.0 781.846   9
   0  -3  11 20708.9 777.381  10
   0  -3  11 19519.7 755.027  18
   0  -3  11 20166.4 679.888   6
   0  -3  11 20452.2 759.568  17
   0   3 -11 21920.5 821.335  15
   0   3 -11 20973.7 781.649  11
   0   3 -11 22570.0 757.203  17
   0  -3  11 20672.8 793.565   7
   0   3 -11 20829.7 781.328  19
   0   3 -11 20846.7 767.011  16
   0  -3  11 19946.7 781.185   8
   0  -3  11 20466.2 776.204  19
   0   3 -11 20368.5 777.718   2
   0   3 -11 21869.7 771.322   8
   0  -3  11 21313.4 718.251  14
   0   3 -11 21855.9 785.481  20
   0  -3  11 20072.8 779.453   9
   0   3 -11 22064.7 750.571  18
   0  -3  11 20090.7 784.678  12
   0  -3  11 21090.0 783.960   2
   0   3 -10 7793.97 348.329   8
   0   3 -10 7837.45 340.175  17
   0  -3  10 7879.39 294.368  14
   0  -3  10 7065.69 330.553  18
   0   3 -10 7273.97 370.721   5
   0  -3  10 6967.81 360.957   7
   0   3 -10 7721.18 327.719  18
   0   3 -10 7440.00 357.472   2
   0   3 -10 6731.87 359.620  19
   0  -3  10 7332.32 334.394  17
   0   3 -10 6908.03 356.019  20
   0   3 -10 7054.97 354.293  10
   0  -3  10 7414.40 358.463  12
   0  -3  10 7585.47 258.127   6
   0   3 -10 7335.84 343.808  16
   0   3 -10 6715.25 352.677  11
   0  -3  10 7675.13 358.497   8
   0   3 -10 8047.19 402.756  15
   0   3 -10 7689.27 393.562   3
   0  -3   9 15957.2 565.891  18
   0   3  -9 14723.3 587.280  20
   0   3  -9 15910.8 592.032   2
   0  -3   9 15157.4 596.584   7
   0   3  -9 14702.0 575.356   8
   0   3  -9 14005.6 606.786   3
   0  -3   9 14765.1 570.212  17
   0   3  -9 15354.9 575.398  16
   0   3  -9 15020.3 595.649   5
   0   3  -9 16440.6 619.570  15
   0  -3   9 14877.2 586.528  12
   0   3  -9 15097.0 587.472  10
   0   3  -9 15886.5 570.058  17
   0  -3   9 14805.4 526.017  14
   0  -3   9 15581.3 500.520   6
   0  -3   9 14305.9 580.406   8
   0   3  -9 15300.3 556.552  18
   0   3  -9 14387.8 585.287  11
   0   3  -9 15426.3 590.760  19
   0  -3   8 138403. 4573.14   7
   0   3  -8 138966. 4570.43  19
   0   3  -8 140357. 4539.54  18
   0  -3   8 147551. 4516.84  14
   0   3  -8 147383. 4594.67  15
   0   3  -8 146604. 4562.66   8
   0  -3   8 137970. 4557.73  17
   0  -3   8 134934. 4543.80  18
   0   3  -8 137352. 4569.14  11
   0   3  -8 136459. 4568.16  10
   0   3  -8 145537. 4558.12  17
   0   3  -8 148637. 4576.16   2
   0  -3   8 139245. 4567.29   8
   0   3  -8 136025. 4569.40  20
   0  -3   8 137088. 4568.69  12
   0  -3   8 140723. 4497.30   6
   0   3  -8 143934. 4557.29  16
   0   3  -7 3895.26 223.050   2
   0   3  -7 4100.49 222.793  10
   0  -3   7 3977.00 212.266   8
   0   3  -7 3989.09 221.840  11
   0  -3   7 3881.46 153.904   4
   0   3  -7 3837.19 219.455  20
   0   3  -7 3644.06 187.213  18
   0  -3   7 4116.43 159.951  14
   0   3  -7 3769.89 217.138  19
   0   3  -7 4212.57 151.265   4
   0   3  -7 4003.90 205.115  16
   0  -3   7 3702.69 215.061   7
   0   3  -7 4086.82 211.109  12
   0   3  -7 3465.99 230.872  15
   0   3  -7 3765.28 206.402   8
   0  -3   7 4012.69 215.816  12
   0   3  -7 3331.73 204.260  17
   0  -3   7 4299.94 144.733   6
   0   3  -6 481063. 15074.7   8
   0   3  -6 467236. 15084.9  20
   0   3  -6 477403. 15070.0  16
   0  -3   6 458092. 15078.8  12
   0   3  -6 456377. 15083.7  11
   0   3  -6 470988. 15084.2  19
   0   3  -6 470483. 15087.9   2
   0  -3   6 478394. 15038.2   4
   0   3  -6 484640. 15099.6  15
   0  -3   6 472766. 15086.2   2
   0   3  -6 473935. 15078.8  17
   0  -3   6 483035. 15029.7   6
   0   3  -6 462418. 15084.6  10
   0  -3   6 461635. 15079.2   7
   0   3  -6 468078. 15073.0  12
   0   3  -6 474875. 15037.0   4
   0  -3   6 453864. 15075.6   8
   0  -3   5 86559.3 2821.19  19
   0  -3   5 86431.2 2815.93   7
   0  -3   5 89305.6 2825.21   9
   0  -3   5 86380.3 2821.53  10
   0  -3   5 89091.4 2780.01  14
   0   3  -5 87271.0 2818.74  17
   0   3  -5 87782.2 2823.05  10
   0   3  -5 90430.2 2823.55   9
   0  -3   5 84138.2 2820.71  11
   0   3  -5 88235.7 2813.24   8
   0   3  -5 88536.3 2823.80  20
   0  -3   5 86393.6 2824.13   2
   0  -3   5 86401.0 2819.12  13
   0  -3   5 84810.5 2778.65   6
   0   3  -5 89548.5 2814.11  12
   0  -3   5 86749.6 2815.23   8
   0  -3   5 85097.2 2821.62  20
   0   3  -5 86883.9 2807.97  16
   0   3  -5 88542.5 2826.86   2
   0   3  -5 86095.0 2786.28   4
   0  -3   5 85427.8 2816.00  12
   0  -3   5 83643.9 2785.79   4
   0   3  -5 89121.7 2824.38  11
   0   3  -5 88671.5 2823.30  19
   0   3  -4 43060.6 1405.27   4
   0  -3   4 44457.2 1430.68  17
   0   3  -4 44565.3 1422.09   8
   0   3  -4 42282.9 1420.15  12
   0   3  -4 42653.1 1431.07  10
   0  -3   4 44145.6 1424.47  13
   0  -3   4 43947.0 1422.01   7
   0   3  -4 43987.2 1430.55   9
   0  -3   4 42381.6 1421.63   8
   0  -3   4 44151.5 1433.69   9
   0  -3   4 42369.9 1428.49  11
   0  -3   4 42743.6 1429.05  20
   0   3  -4 42981.1 1430.98  19
   0  -3   4 41874.2 1422.65  12
   0   3  -4 42236.5 1431.08  20
   0   3  -4 42865.5 1431.65  11
   0   3  -4 45017.3 1416.52  16
   0   3  -4 42436.1 1432.87   2
   0  -3   4 43826.6 1433.23   2
   0   3  -4 43699.3 1431.28  17
   0  -3   4 42397.4 1428.42  19
   0  -3   4 43409.9 1429.46  10
   0   3  -3 198615. 6344.52   9
   0  -3   3 189563. 6328.21  16
   0  -3   3 200313. 6344.36  19
   0  -3   3 202060. 6345.26  11
   0   3  -3 196466. 6328.47   4
   0   3  -3 198572. 6345.63  19
   0   3  -3 205982. 6317.53  14
   0  -3   3 197573. 6345.64   9
   0  -3   3 198612. 6334.42  13
   0  -3   3 196415. 6344.30  20
   0   3  -3 199123. 6335.19   8
   0   3  -3 198307. 6346.14  17
   0   3  -3 197537. 6345.79  10
   0  -3   3 200161. 6335.99   8
   0   3  -3 196588. 6346.27  11
   0   3  -3 199332. 6331.89   7
   0   3  -3 197538. 6347.22   2
   0  -3   3 197720. 6345.85  17
   0  -3   3 192556. 6333.46   7
   0  -3   3 199333. 6337.71  12
   0   3  -3 197209. 6346.22  20
   0   3  -3 201163. 6337.40  12
   0  -3   3 192808. 6346.66   2
   0  -3   3 200259. 6344.68  10
   0  -3   2 2364.75 112.091  13
   0   3  -2 2373.64 118.441  12
   0  -3   2 2056.26 111.743   1
   0  -3   2 2529.97 130.992  10
   0   3  -2 2255.77 116.162   8
   0  -3   2 2325.72 130.020  20
   0  -3   2 2690.53 120.802   8
   0   3  -2 2279.35 127.963  20
   0   3  -2 2052.02 126.622   2
   0   3  -2 2080.94 125.495  19
   0   3  -2 2366.98 112.411   7
   0   3  -2 2186.39 122.416   3
   0  -3   2 2280.97 130.537   9
   0  -3   2 2256.54 129.946  19
   0  -3   2 2404.81 113.730   7
   0   3  -2 2161.53 127.991   9
   0   3  -2 2117.21 108.043  14
   0  -3   2 2447.10 129.285   2
   0  -3   2 1943.18 117.968   4
   0  -3   2 2292.22 129.861  11
   0   3  -2 2255.96 122.206   4
   0   3  -2 2181.95 125.377  11
   0  -3   2 2098.21 114.838  12
   0   3  -1 13271.6 461.156  15
   0  -3   1 12737.2 456.733  12
   0   3  -1 13117.7 462.285   4
   0   3  -1 12778.1 465.609  19
   0  -3   1 13519.0 454.398   7
   0   3  -1 12833.3 465.304  10
   0   3  -1 13236.3 453.594   7
   0   3  -1 13596.3 448.355  18
   0  -3   1 12534.8 461.844   4
   0  -3   1 13315.3 459.398   6
   0  -3   1 13476.7 445.775   1
   0   3  -1 13649.4 455.366  14
   0   3  -1 12467.2 462.989   2
   0   3  -1 13209.9 459.123  12
   0  -3   1 13276.5 465.684   9
   0   3  -1 13415.7 465.720   9
   0  -3   1 13521.2 455.942   8
   0   3  -1 12591.5 465.611  11
   0  -3   1 13645.4 467.310  10
   0   3  -1 13131.1 467.308  20
   0  -3   1 13354.9 464.917  19
   0  -3   1 13503.0 465.865  20
   0  -3   1 13312.9 463.114   2
   0   3  -1 13292.0 461.895   3
   0   3  -1 12762.4 465.863  17
   0  -3   1 13355.2 447.915  13
   0  -3   1 12945.1 460.845   3
   0  -3   1 13186.1 465.583  11
   0  -3   0 393686. 12951.9   3
   0  -3   0 405789. 12949.4  14
   0   3   0 408168. 12952.1  14
   0  -3   0 390738. 12949.5  12
   0  -3   0 410648. 12956.1  10
   0  -3   0 411808. 12933.8   1
   0   3   0 412797. 12953.7   3
   0  -3   0 404246. 12947.2   7
   0   3   0 402870. 12957.5  20
   0  -3   0 424263. 12955.9   6
   0  -3   0 403646. 12944.1  18
   0   3   0 406574. 12953.2  15
   0  -3   0 410598. 12955.3   9
   0   3   0 404933. 12956.9  19
   0   3   0 417440. 12956.8  10
   0   3   0 395427. 12946.7   7
   0  -3   0 414148. 12957.8  11
   0  -3   0 409110. 12956.4  19
   0  -3   0 422427. 12955.9   4
   0   3   0 409302. 12945.9  18
   0   3   0 394172. 12955.7   4
   0  -3   0 413107. 12953.0  15
   0  -3   0 400413. 12955.9  11
   0   3   0 405481. 12955.2   9
   0  -3   0 406627. 12957.3  20
   0   3   0 413701. 12953.0   2
   0  -3   0 405102. 12950.8   2
   0  -3   0 397869. 12939.0  13
   0  -3  -1 10142.7 380.231   7
   0   3   1 10800.7 390.709  20
   0   3   1 10527.3 386.094   3
   0   3   1 10844.1 381.883   7
   0  -3  -1 11284.7 388.396  14
   0   3   1 10969.5 390.617  19
   0  -3  -1 10741.6 380.704   2
   0   3   1 11240.9 390.157  10
   0  -3  -1 10834.1 389.407  11
   0  -3  -1 10849.1 387.086   3
   0  -3  -1 10761.2 388.287  10
   0   3   1 10052.1 387.754  14
   0  -3  -1 11339.1 392.245  20
   0  -3  -1 10306.1 379.998  18
   0  -3  -1 11464.6 390.847   6
   0  -3  -1 10846.9 388.821   4
   0  -3  -1 10932.4 389.759  19
   0  -3  -1 10379.1 378.921  16
   0  -3  -1 10472.3 386.112   9
   0  -3  -1 9471.11 383.231  15
   0   3   1 10857.5 387.461   9
   0  -3  -1 11088.2 374.301  13
   0   3   1 10659.6 381.573  16
   0   3   1 10246.2 372.833  13
   0   3   1 10855.3 382.417   2
   0   3   1 11030.9 394.251   6
   0   3   1 11389.0 391.769  11
   0   3   1 10403.4 391.331   4
   0   3   1 10198.4 381.244  18
   0  -3  -1 10612.0 364.493   1
   0   3   1 10450.6 385.990  15
   0  -3  -2 87052.2 2745.14   4
   0   3   2 86171.4 2744.20  16
   0   3   2 84915.4 2745.88  18
   0  -3  -2 82508.9 2740.91  18
   0   3   2 80660.1 2746.24  19
   0  -3  -2 90981.4 2750.30   6
   0  -3  -2 85220.1 2749.35  20
   0  -3  -2 80526.9 2734.56  13
   0   3   2 85027.2 2750.89  14
   0  -3  -2 88628.5 2742.51  16
   0  -3  -2 83834.8 2724.94   1
   0  -3  -2 82942.5 2746.71  11
   0   3   2 84827.6 2746.79  11
   0  -3  -2 86249.7 2746.06   9
   0  -3  -2 82955.1 2745.31  10
   0   3   2 87587.0 2753.30   6
   0   3   2 88680.0 2749.37   3
   0   3   2 84595.7 2745.98  15
   0   3   2 83989.9 2735.60  13
   0  -3  -2 87430.9 2746.63  14
   0  -3  -2 85427.8 2748.88  19
   0   3   2 86339.8 2746.78  10
   0  -3  -2 84127.6 2737.67   2
   0   3   2 85320.0 2745.21   9
   0  -3  -2 82308.4 2746.30  15
   0   3   2 85289.7 2749.05   4
   0  -3  -2 82285.4 2746.59   3
   0  -3  -3 3597.14 183.807   3
   0  -3  -3 3756.81 177.559   8
   0  -3  -3 3979.64 173.232  13
   0  -3  -3 3798.64 175.879  16
   0   3   3 3695.98 178.350  10
   0  -3  -3 3537.05 180.357  20
   0   3   3 3605.22 179.224   3
   0   3   3 3675.52 180.082  16
   0  -3  -3 3699.71 134.448   5
   0  -3  -3 3904.05 179.534  18
   0   3   3 3466.25 176.739  11
   0  -3  -3 3546.15 178.003   9
   0  -3  -3 3257.68 178.023  19
   0  -3  -3 3548.26 178.703  11
   0   3   3 3611.11 181.043  15
   0  -3  -3 3437.01 175.554  10
   0  -3  -3 3813.50 175.974   4
   0  -3  -3 3435.52 180.442  20
   0  -3  -3 3273.91 164.029   2
   0  -3  -3 3674.54 180.348   6
   0   3   3 3218.31 177.343   4
   0   3   3 3902.35 185.047  18
   0   3   3 3539.00 183.796  14
   0   3   3 3337.27 174.574   9
   0  -3  -3 3770.19 182.024  14
   0   3   3 3676.03 185.447   6
   0  -3  -3 3640.27 158.011   1
   0  -3  -3 3395.91 178.211  15
   0  -3  -4 128719. 4083.50  13
   0  -3  -4 124563. 4093.25  15
   0   3   4 126711. 4091.37  15
   0   3   4 127385. 4094.11  18
   0   3   4 127355. 4089.63   8
   0   3   4 127177. 4045.80   5
   0  -3  -4 125164. 4045.78   5
   0   3   4 125013. 4094.01  14
   0   3   4 126097. 4090.04  16
   0  -3  -4 124328. 4085.76  11
   0  -3  -4 128651. 4084.91   6
   0  -3  -4 129123. 4087.11  18
   0  -3  -4 128559. 4083.95  16
   0  -3  -4 128881. 4091.04  19
   0  -3  -4 122426. 4070.36   1
   0  -3  -4 125442. 4086.04   9
   0  -3  -4 128621. 4086.47   8
   0  -3  -4 126090. 4086.44  20
   0  -3  -4 131304. 4088.47  14
   0  -3  -4 129247. 4077.82   4
   0  -3  -4 122032. 4085.82  10
   0   3   4 129534. 4094.28   3
   0   3   4 126177. 4091.87   6
   0  -3  -4 126178. 4094.36   3
   0  -3  -4 127061. 4075.85   2
   0  -3  -5 83846.3 2775.82  15
   0   3   5 84653.8 2774.54   3
   0   3   5 84714.0 2774.03  14
   0  -3  -5 85955.1 2751.82   4
   0   3   5 85470.9 2770.72   8
   0  -3  -5 83147.3 2762.00  16
   0  -3  -5 86168.6 2765.69  11
   0  -3  -5 85339.4 2764.97  20
   0   3   5 85503.2 2774.71  15
   0  -3  -5 82653.6 2763.23   9
   0  -3  -5 83888.4 2775.66   3
   0  -3  -5 91361.4 2770.64  18
   0   3   5 85173.2 2726.02   5
   0   3   5 84783.8 2737.38  17
   0  -3  -5 87288.0 2755.28   2
   0  -3  -5 87219.8 2761.41   6
   0  -3  -5 83715.7 2724.56   5
   0   3   5 84581.8 2772.50  16
   0  -3  -5 83853.9 2764.40  10
   0  -3  -5 84075.3 2763.98  14
   0  -3  -5 84164.2 2752.43   1
   0   3   5 81058.3 2773.93  18
   0   3   6 168058. 5338.79  15
   0   3   6 166680. 5338.49  16
   0   3   6 161645. 5288.95   5
   0  -3  -6 167878. 5334.19  12
   0  -3  -6 164302. 5317.23   1
   0  -3  -6 164352. 5287.80   5
   0  -3  -6 167074. 5328.13  20
   0   3   6 172478. 5344.60   3
   0  -3  -6 163181. 5326.87  10
   0   3   6 153018. 5335.49  18
   0  -3  -6 173188. 5318.83   2
   0  -3  -6 165802. 5327.41  11
   0   3   6 170252. 5295.60  17
   0  -3  -6 166161. 5324.75  19
   0   3   6 163244. 5334.65   8
   0  -3  -6 171944. 5326.95  14
   0  -3  -6 160716. 5324.70   9
   0  -3  -6 165100. 5325.25  16
   0  -3  -6 163219. 5341.66  15
   0  -3  -6 165103. 5328.16  18
   0  -3  -6 159298. 5340.54   3
   0  -3  -6 170804. 5320.17   6
   0  -3  -6 161200. 5307.54   4
   0  -3  -7 25080.8 887.431  18
   0   3   7 25540.9 900.543  15
   0   3   7 24815.2 897.038   8
   0  -3  -7 25405.8 885.212  16
   0  -3  -7 25312.6 885.976  20
   0   3   7 26747.2 849.195  17
   0   3   7 25452.6 906.290   3
   0  -3  -7 24196.3 843.531   5
   0  -3  -7 25085.5 859.619   4
   0  -3  -7 25458.2 906.054   3
   0   3   7 24327.5 899.074  16
   0   3   7 25737.9 877.471   4
   0  -3  -7 25001.4 874.055   6
   0  -3  -7 23902.3 882.005  10
   0  -3  -7 25029.0 904.438  15
   0  -3  -7 24811.2 884.774  19
   0  -3  -7 25255.8 881.226   1
   0  -3  -7 24331.0 880.249  14
   0   3   7 25250.2 875.871   2
   0   3   7 25743.0 905.305  18
   0  -3  -7 25000.4 885.427  11
   0  -3  -7 24732.4 882.892   9
   0  -3  -8 33806.2 1268.26  15
   0  -3  -8 37739.5 1248.98  14
   0   3   8 33253.5 1261.63   8
   0  -3  -8 36313.5 1275.89   3
   0   3   8 36643.5 1239.86   4
   0  -3  -8 34948.7 1248.69   1
   0   3   8 39250.7 1212.59  17
   0  -3  -8 36333.2 1213.16   5
   0   3   8 35153.2 1271.85  18
   0  -3  -8 37372.6 1255.34  11
   0  -3  -8 37306.4 1257.87  18
   0   3   8 39138.3 1260.79   6
   0  -3  -8 35146.9 1221.87   4
   0   3   8 36376.9 1245.18   2
   0   3   8 34635.4 1269.89  16
   0  -3  -8 34597.9 1249.97  16
   0   3   8 37439.9 1273.53  15
   0   3   8 36934.9 1277.99   3
   0  -3  -8 36533.2 1253.73  10
   0  -3  -8 37486.3 1256.54   9
   0  -3  -8 37045.4 1252.54  19
   0  -3  -8 36876.7 1253.69  20
   0  -3  -8 36362.2 1237.61   6
   0   3   9 187303. 5698.89  17
   0  -3  -9 167440. 5764.19  15
   0   3   9 177739. 5763.88   8
   0   3   9 183429. 5774.46   3
   0  -3  -9 178092. 5743.42  16
   0   3   9 176332. 5746.23   9
   0  -3  -9 179437. 5747.17  20
   0  -3  -9 173856. 5745.29  10
   0  -3  -9 174528. 5769.09   3
   0   3   9 174998. 5766.45  16
   0  -3  -9 181706. 5746.32  19
   0   3   9 179857. 5770.94  18
   0  -3  -9 178144. 5745.31   9
   0   3   9 183285. 5746.05   6
   0  -3  -9 166395. 5739.42  18
   0  -3  -9 177808. 5747.04  11
   0   3   9 174336. 5747.13  20
   0  -3  -9 182510. 5709.13   4
   0   3   9 177189. 5748.50  11
   0  -3  -9 173727. 5734.04  14
   0  -3  -9 176265. 5705.74   5
   0   3   9 174129. 5745.71  10
   0   3   9 181756. 5768.36  15
   0   3   9 174381. 5735.20   2
   0  -3  -9 175744. 5722.57   6
   0   3   9 180814. 5726.93   4
   0  -3  -9 180040. 5745.81   1
   0   3  10 189410. 5963.90   4
   0   3  10 182847. 5988.67  20
   0  -3 -10 177449. 5980.23  18
   0  -3 -10 187110. 5985.34  16
   0   3  10 187513. 6017.38   3
   0  -3 -10 188829. 5962.16   6
   0   3  10 183927. 5998.33  14
   0  -3 -10 185658. 5942.49   4
   0   3  10 182948. 5988.24  11
   0  -3 -10 181859. 6012.94  15
   0   3  10 181021. 5986.76  10
   0   3  10 182073. 5987.88   9
   0  -3 -10 184140. 5947.93   5
   0  -3 -10 177948. 6013.51   3
   0  -3 -10 187205. 5986.62   9
   0   3  10 173872. 6002.09   8
   0  -3 -10 187060. 5987.55  19
   0  -3 -10 186227. 5987.39   1
   0   3  10 182733. 6012.69  18
   0   3  10 181491. 6011.34  16
   0   3  10 191735. 6014.52  15
   0  -3 -10 183276. 5986.87  10
   0   3  10 178577. 5975.92   2
   0   3  10 191221. 5987.25   6
   0  -3 -10 185286. 5988.87  11
   0  -3 -10 187054. 5974.64  14
   0   3  10 197359. 5936.55  17
   0  -3 -10 183048. 5987.44  20
   0   3  11 3523.84 188.145  17
   0  -3 -11 3291.15 210.656   5
   0   3  11 3483.04 292.651   3
   0  -3 -11 2911.47 252.690  20
   0   3  11 2871.30 249.958   9
   0   3  11 2904.88 274.359   8
   0   3  11 3221.14 277.835  14
   0   3  11 3216.33 287.221  18
   0   3  11 2884.91 242.054   2
   0   3  11 2794.22 245.997  20
   0  -3 -11 3524.53 257.198  11
   0  -3 -11 3282.39 256.791  16
   0  -3 -11 3260.33 265.420   9
   0  -3 -11 3268.62 289.948  15
   0   3  11 2926.44 219.527   4
   0   3  11 3533.91 288.626  16
   0  -3 -11 2856.93 218.197   6
   0   3  11 3471.01 258.834  11
   0  -3 -11 2860.86 250.500  18
   0  -3 -11 2878.37 252.126  10
   0  -3 -11 3034.44 281.741   3
   0  -3 -11 3432.08 255.356  19
   0   3  11 3314.27 280.821  15
   0   3  11 3101.31 250.487   6
   0  -3 -11 3131.20 241.571  14
   0  -3 -11 3430.26 257.416   1
   0   3  11 2723.26 248.863  10
   0   3  12 41155.6 1508.68   8
   0   3  12 44335.4 1516.32  15
   0  -3 -12 43566.7 1478.77  18
   0   3  12 44138.6 1520.96   3
   0   3  12 40727.6 1468.38   2
   0  -3 -12 42612.2 1437.90   5
   0  -3 -12 41692.8 1475.52  16
   0   3  12 45635.5 1415.89  17
   0  -3 -12 38223.5 1504.51  15
   0   3  12 41976.4 1481.78   9
   0   3  12 42538.1 1443.32   4
   0  -3 -12 41900.9 1481.48  11
   0   3  12 41841.0 1483.10  20
   0  -3 -12 41576.7 1485.92   1
   0   3  12 43715.3 1488.54  11
   0  -3 -12 40754.9 1435.59   6
   0   3  12 40833.8 1482.33  10
   0  -3 -12 40334.2 1513.09   3
   0  -3 -12 42434.1 1481.03  20
   0  -3 -12 43457.3 1481.31  19
   0   3  12 42544.5 1495.12  14
   0   3  12 42475.4 1514.68  16
   0  -3 -12 42364.9 1481.79  10
   0  -3 -12 44307.9 1484.23   9
   0  -3 -12 42188.8 1457.99  14
   0   3  13 167.289 161.917   4
   0  -3 -13 396.188 250.425  15
   0   3  13 306.954 225.226  14
   0   3  13 138.981 128.444  17
   0   3  13 220.834 238.470  16
   0  -3 -13-142.316 255.857  12
   0   3  13 171.188 245.871   8
   0   3  13 471.369 221.786   9
   0  -3 -13-11.3961 208.727  10
   0  -3 -13 480.229 223.481  16
   0  -3 -13 472.170 169.075   5
   0   3  13 226.639 217.049  20
   0   3  13 166.412 223.482  10
   0  -3 -13 34.4742 213.841  11
   0  -3 -13 249.681 164.704   6
   0   3  13 214.466 220.320  11
   0  -3 -13 252.136 218.706   1
   0  -3 -13 118.068 254.357   3
   0   3  13 309.795 246.081   3
   0   3  13 124.593 182.797   2
   0   3  13 374.636 192.483   2
   0  -3 -13 137.411 234.256  19
   0  -3 -13 424.475 222.092  18
   0  -3 -13 292.728 227.932   9
   0  -3 -13 34.5635 212.147  20
   0  -3 -13 214.248 184.425  14
   0  -3 -14 24721.4 876.005   5
   0  -3 -14 25255.3 920.706   8
   0  -3 -14 23780.7 916.538   9
   0  -3 -14 23760.5 861.551   6
   0   3  14 23981.0 921.001  10
   0  -3 -14 24454.7 923.753  20
   0  -3 -14 24206.9 925.147  19
   0   3  14 23715.8 926.691  11
   0  -3 -14 24700.0 929.628  12
   0  -3 -14 23929.8 912.658  18
   0  -3 -14 22421.8 950.963  15
   0   3  14 24067.3 836.103  17
   0   3  14 23967.2 966.958   3
   0   3  14 23344.2 913.082   2
   0   3  14 22549.3 955.830  16
   0   3  14 22629.0 947.640   8
   0  -3 -14 24620.7 920.014  10
   0  -3 -14 23097.5 958.239   3
   0  -3 -14 24871.4 919.396  16
   0  -3 -14 23081.4 926.131   1
   0   3  14 23144.7 924.264  20
   0  -3 -14 23453.2 888.876  14
   0   3  14 22828.1 862.905   4
   0   3  14 24907.0 924.966   9
   0  -3 -14 23635.2 917.826  11
   0   3  14 24679.4 943.109  14
   0   3  14 24442.0 894.806   2
   0   3  15 27502.0 1039.75   4
   0   3  15 30066.9 1116.65  11
   0   3  15 29113.3 1111.45  20
   0  -3 -15 29689.3 1112.82  12
   0   3  15 28523.7 1113.51  10
   0   3  15 31659.1 1089.77   2
   0   3  15 29414.1 1120.87  14
   0  -3 -15 28978.1 1154.86   3
   0  -3 -15 28795.8 1040.85   6
   0  -3 -15 28037.0 1098.84  16
   0   3  15 28358.8 1108.35   9
   0   3  15 29377.0 1149.56   8
   0   3  15 30306.5 1156.86   3
   0  -3 -15 30725.5 1113.11  19
   0  -3 -15 29553.9 1108.30   9
   0  -3 -15 29179.3 1101.37  18
   0   3  15 30179.7 1100.26   2
   0  -3 -15 28553.1 1145.01  15
   0  -3 -15 28151.7 1070.65  14
   0  -3 -15 30773.8 1114.01  20
   0  -3 -15 31664.2 1106.73   8
   0  -3 -15 29633.4 1109.56  10
   0   3  15 30839.1 1018.65  17
   0   3  15 28953.7 1152.60  16
   0  -3 -15 30633.0 1110.88  11
   0  -3 -15 29558.1 1126.45   1
   0  -3 -15 28955.8 1056.88   5
   0  -3 -16 5320.65 433.400  15
   0   3  16 5918.21 317.086   4
   0  -3 -16 5732.77 344.041   5
   0  -3 -16 5079.98 397.124  12
   0   3  16 5738.33 392.194  20
   0   3  16 5528.15 381.671   2
   0  -3 -16 5076.10 392.413   9
   0   3  16 4513.25 414.129   3
   0  -3 -16 5195.76 407.350  20
   0   3  16 4675.88 427.351  16
   0   3  16 5557.48 362.174   2
   0  -3 -16 5860.87 411.815  11
   0  -3 -16 5711.08 408.127   1
   0   3  16 4668.97 427.587   8
   0  -3 -16 5270.54 393.378  16
   0   3  16 5160.56 394.167   9
   0  -3 -16 5428.50 356.754  14
   0  -3 -16 5668.84 402.180  19
   0   3  16 6403.36 412.393  10
   0   3  16 5444.00 393.402  11
   0  -3 -16 4832.55 390.966  10
   0  -3 -16 5355.93 309.893   6
   0  -3 -16 5850.85 448.321   3
   0  -3 -16 5994.51 394.779   8
   0   3  16 5395.08 410.308  14
   0  -3 -16 5654.22 390.094  18
   0   3  16 5688.08 278.188  17
   0  -3 -17 787.363 293.686  20
   0  -3 -17 911.820 316.582   1
   0  -3 -17 536.877 281.672  11
   0  -3 -17 331.765 226.878   5
   0   3  17 351.904 295.781  14
   0   3  17 428.818 337.029  16
   0   3  17 652.724 292.924  10
   0  -3 -17 404.074 292.231  12
   0   3  17 571.681 265.775   2
   0   3  17 522.151 155.987  17
   0   3  17 525.639 287.846   9
   0   3  17 596.400 259.596   2
   0  -3 -17 825.482 290.665  19
   0   3  17 659.932 327.229   8
   0  -3 -17 1008.24 305.738   9
   0   3  17 393.381 197.803   4
   0  -3 -17 507.883 200.753   6
   0   3  17 289.547 287.731  20
   0   3  17 365.590 297.631  11
   0  -3 -17 321.696 313.089  15
   0  -3 -17 347.744 246.452  14
   0  -3 -17 547.186 281.933  10
   0  -3 -18-91.9375 316.879  20
   0  -3 -18 45.3432 280.877  10
   0  -3 -18 238.661 235.455   5
   0   3  18 151.383 297.152  14
   0   3  18 95.8191 189.966   4
   0  -3 -18 123.744 252.997  14
   0   3  18 559.833 299.098  10
   0  -3 -18-240.005 339.553  15
   0   3  18 447.868 341.259  18
   0   3  18-62.3247 346.906  16
   0  -3 -18 99.8944 325.773   1
   0  -3 -18 432.329 291.440   9
   0   3  18-90.5467 284.520   2
   0   3  18 433.792 306.874  20
   0   3  18 16.0469 300.683  11
   0  -3 -18 364.390 201.492   6
   0   3  18 178.651 158.351  17
   0  -3 -18 213.332 300.971  11
   0   3  18 352.954 253.146   2
   0   3  18 80.2107 339.158   8
   0  -3 -18 349.848 312.429  19
   0   3  18 189.901 285.021   9
   0   3  19 12819.3 640.305  11
   0  -3 -19 13598.4 581.201  14
   0  -3 -19 12409.0 625.471  10
   0  -3 -19 11335.2 557.926   5
   0   3  19 12225.6 622.491   2
   0  -3 -19 12146.7 686.254  15
   0   3  19 12095.5 627.434   9
   0  -3 -19 12543.1 620.802   9
   0  -3 -19 13008.6 635.371  19
   0   3  19 9558.33 660.002   8
   0   3  19 12718.3 640.377  20
   0   3  19 11471.9 636.290  14
   0  -3 -19 11302.8 623.492  11
   0   3  19 11221.8 490.884   4
   0   3  19 11631.7 677.838  18
   0   3  19 11478.6 693.362  16
   0   3  19 11576.1 587.477   2
   0  -3 -19 12569.2 638.069  20
   0   3  19 12281.1 633.429  10
   0   3  19 11872.8 481.806  17
   0  -3 -19 11765.2 511.392   6
   0  -3 -19 12468.9 659.117   1
   0   3  20 5048.67 282.314  17
   0   3  20 5228.17 446.470  11
   0   3  20 5697.07 448.893  20
   0  -3 -20 5351.04 463.178   9
   0   3  20 5514.72 537.208  16
   0   3  20 4671.54 462.050   9
   0  -3 -20 5253.82 460.381  11
   0   3  20 4943.84 453.529  14
   0   3  20 5048.51 505.420   8
   0   3  20 5606.22 456.689  10
   0  -3 -20 5240.68 455.859  19
   0   3  20 5403.19 407.655   2
   0  -3 -20 5931.89 531.015  15
   0  -3 -20 5601.60 473.023  20
   0   3  20 5310.25 512.239  18
   0  -3 -20 5327.17 459.058  10
   0   3  20 4800.63 435.386   2
   0  -3 -20 5388.19 384.208   5
   0   3  20 4611.72 287.118   4
   0  -3 -20 4711.01 477.376   1
   0   3  21 8020.00 534.654   2
   0   3  21 8586.30 550.000  14
   0  -3 -21 9217.64 569.430  20
   0  -3 -21 7611.79 536.195  19
   0   3  21 8338.43 367.634  17
   0   3  21 8187.21 618.719   8
   0   3  21 7658.83 358.727   4
   0  -3 -21 7534.31 540.336   9
   0  -3 -21 8833.45 564.699  11
   0   3  21 9206.33 626.698  18
   0  -3 -21 8132.62 577.585   1
   0   3  21 7665.47 610.395  16
   0  -3 -21 8438.35 618.815  15
   0  -3 -21 8302.88 482.085   5
   0  -3 -21 8445.20 556.871  10
   0   3  22 42411.8 1673.65  16
   0   3  22 43217.4 1664.23  18
   0   3  22 42327.4 1600.35  14
   0  -3 -22 43821.3 1590.74  11
   0  -3 -22 42592.5 1584.23  10
   0   3  22 41735.6 1652.56   8
   0  -3 -22 38689.8 1639.88  15
   0  -3 -22 41909.2 1607.14   1
   0  -3 -22 41837.1 1522.32   5
   0  -3 -22 43851.9 1593.58  20
   0  -3 -22 43632.3 1587.92  19
   0   3  22 41471.0 1394.83   4
   0   3  22 42312.4 1576.58   2
   0  -3 -22 41894.8 1576.12   9
   0   3  23 5760.61 580.363   8
   0  -3 -23 6484.44 535.861  20
   0   3  23 6549.60 619.106  16
   0   3  23 6656.68 535.158  14
   0  -3 -23 5497.71 589.154  15
   0  -3 -23 7029.97 601.092  13
   0  -3 -23 6002.55 530.691   9
   0  -3 -23 6604.53 537.380  19
   0  -3 -23 6794.84 568.523   1
   0  -3 -23 6508.26 537.728  10
   0   3  23 5454.71 594.998  18
   0  -3 -23 5636.50 527.624  11
   0   3  23 6151.39 503.800   2
   0  -4  24 9262.03 700.082  12
   0   4 -24 11533.4 676.617  11
   0   4 -24 11626.6 685.181  19
   0   4 -24 11473.9 755.890  15
   0  -4  24 10814.6 723.514  16
   0  -4  24 10979.7 516.867  14
   0   4 -24 10958.4 670.215  10
   0  -4  24 12019.0 734.350   8
   0  -4  24 12135.7 703.353   9
   0   4 -24 12995.4 783.869   3
   0   4 -24 13310.8 712.156   5
   0   4 -24 11878.8 724.810   1
   0  -4  24 10539.0 678.116  18
   0   4 -24 12055.1 688.718  20
   0   4 -23 25701.3 1120.29  20
   0   4 -23 26552.2 1120.95  11
   0  -4  23 26312.7 983.286  14
   0  -4  23 25975.6 1150.47  12
   0  -4  23 29216.0 1161.37   9
   0   4 -23 27095.9 1138.03   5
   0   4 -23 27581.4 1166.63   1
   0   4 -23 27714.4 1213.10   3
   0  -4  23 26208.0 1171.37   8
   0  -4  23 26121.4 1114.86  18
   0   4 -23 27107.4 1124.04  19
   0  -4  23 26313.3 1168.15  16
   0   4 -23 27316.7 1205.71  15
   0   4 -23 26606.7 1118.51  10
   0   4 -22 1669.96 397.369   5
   0  -4  22 1290.10 394.169  16
   0   4 -22 965.320 252.351  17
   0  -4  22 865.885 384.236   8
   0   4 -22 1002.67 378.935  19
   0   4 -22 827.975 362.739  20
   0  -4  22 706.629 380.396  12
   0  -4  22 728.793 381.210   9
   0   4 -22 951.306 371.250  10
   0   4 -22 956.136 463.874   3
   0   4 -22 622.661 461.166  15
   0  -4  22 1343.78 376.691  18
   0   4 -22 1487.82 385.903  11
   0  -4  22 908.465 231.250  14
   0   4 -21 3940.62 431.597  10
   0  -4  21 3399.65 283.506  14
   0  -4  21 3451.33 437.570  12
   0   4 -21 3400.34 428.065  19
   0   4 -21 3902.13 430.719  11
   0   4 -21 4632.88 530.819   3
   0  -4  21 4108.55 333.554  17
   0  -4  21 3999.09 403.467  18
   0  -4  21 4175.56 446.163   9
   0   4 -21 3797.24 310.446  17
   0   4 -21 3862.75 435.571   5
   0  -4  21 3869.65 459.942   8
   0  -4  21 2665.96 435.979  16
   0   4 -21 3134.17 433.428  20
   0   4 -21 4007.89 509.697  15
   0  -4  20 23321.8 883.349  17
   0  -4  20 22757.4 955.642  11
   0  -4  20 21549.6 982.483  16
   0  -4  20 24175.6 959.145   9
   0   4 -20 22922.9 946.022  10
   0   4 -20 22992.1 955.779  19
   0   4 -20 22814.0 956.320  20
   0   4 -20 22546.1 865.596  17
   0  -4  20 21030.5 933.112  18
   0  -4  20 22654.6 965.813   9
   0   4 -20 22791.4 1028.29  15
   0  -4  20 23942.5 953.446  19
   0  -4  20 21387.3 984.512  12
   0  -4  20 24116.4 958.295  10
   0  -4  20 22113.1 839.238  14
   0   4 -20 22784.8 966.919   5
   0  -4  20 23414.6 953.290  20
   0   4 -20 22676.7 950.009  11
   0  -4  20 21590.6 980.041   8
   0   4 -19 39808.7 1375.08  18
   0  -4  19 39510.6 1432.89   2
   0  -4  19 38136.6 1422.12  10
   0  -4  19 39546.5 1426.00  18
   0  -4  19 38898.7 1426.65  11
   0  -4  19 36149.8 1455.17  12
   0  -4  19 37579.8 1440.95   9
   0  -4  19 37850.3 1327.10  14
   0   4 -19 37116.7 1352.88  17
   0  -4  19 40823.6 1434.85   9
   0   4 -19 38907.2 1430.32  19
   0  -4  19 40214.0 1431.92  20
   0   4 -19 37673.0 1443.33   5
   0  -4  19 38517.0 1422.39  19
   0  -4  19 37300.8 1458.80   8
   0   4 -19 36922.0 1425.33  10
   0   4 -19 36892.8 1423.25  11
   0   4 -19 38380.3 1434.70  20
   0   4 -19 39889.2 1505.35  15
   0  -4  19 38957.1 1373.41  17
   0  -4  18 4275.27 367.629   2
   0  -4  18 3500.98 311.346  17
   0  -4  18 3274.60 253.473  14
   0  -4  18 3288.83 380.305  12
   0  -4  18 4124.67 377.095  10
   0   4 -18 4159.62 378.961   7
   0   4 -18 4090.10 371.570  11
   0   4 -18 3955.15 383.293  19
   0   4 -18 3695.08 444.634  15
   0   4 -18 3604.30 298.048  17
   0   4 -18 3612.04 313.924  18
   0  -4  18 3726.78 386.148   9
   0  -4  18 4342.64 361.847  19
   0  -4  18 2949.17 373.430   8
   0   4 -18 3405.32 380.118  20
   0  -4  18 3726.93 355.184  18
   0  -4  18 4082.25 371.888   9
   0   4 -18 4180.51 393.744   5
   0  -4  18 3998.52 368.938  20
   0   4 -18 3658.04 353.443  12
   0   4 -18 3368.28 355.334  10
   0  -4  18 3460.23 357.938  11
   0  -4  17 12316.5 658.825   8
   0  -4  17 14244.5 659.033   2
   0   4 -17 14746.3 720.702  15
   0   4 -17 14962.9 595.998  17
   0  -4  17 14437.0 553.826  14
   0   4 -17 12856.1 648.950  19
   0   4 -17 14957.6 637.639   8
   0  -4  17 13252.4 670.314  12
   0   4 -17 14248.7 674.685   5
   0  -4  17 14455.0 606.457  17
   0  -4  17 15275.3 671.434   9
   0  -4  17 14223.6 658.383  19
   0  -4  17 13509.9 632.249  18
   0  -4  17 14834.3 664.039  20
   0   4 -17 14107.1 595.539  18
   0  -4  17 14013.2 653.340  10
   0   4 -17 14981.6 678.075  13
   0   4 -17 12339.6 641.354  20
   0   4 -17 13809.1 649.474  10
   0   4 -17 13124.4 640.925  11
   0   4 -17 15173.2 639.648  16
   0   4 -17 14724.5 633.490  12
   0  -4  17 14316.2 648.747   9
   0  -4  17 14218.9 659.873  11
   0   4 -17 14442.3 642.905   7
   0  -4  16 13561.6 619.722  10
   0   4 -16 14533.7 687.715  15
   0   4 -16 14287.7 625.487   7
   0  -4  16 14206.4 632.119   2
   0   4 -16 12735.6 598.627   8
   0  -4  16 14041.1 612.729  18
   0   4 -16 13224.4 633.037  20
   0   4 -16 13554.8 574.644  17
   0  -4  16 13193.1 643.765  12
   0   4 -16 12405.0 633.333  13
   0   4 -16 14525.2 613.311  12
   0  -4  16 14080.3 627.536  19
   0  -4  16 14983.2 633.904  20
   0  -4  16 13898.5 533.353  14
   0  -4  16 13354.3 583.618  17
   0   4 -16 13231.7 621.979  19
   0   4 -16 13528.8 642.405   5
   0  -4  16 13843.4 646.093   9
   0  -4  16 14713.5 626.730   9
   0  -4  16 13189.3 641.450   8
   0   4 -16 14089.1 635.395  11
   0   4 -16 12914.0 593.366  16
   0   4 -16 13727.8 576.651  18
   0  -4  16 13915.1 624.086  11
   0   4 -16 12740.8 628.287  10
   0   4 -15 66225.4 2162.49   7
   0  -4  15 63242.6 2178.50   9
   0  -4  15 65005.9 2168.81  10
   0   4 -15 65158.0 2129.98  17
   0  -4  15 63552.9 2171.34   2
   0  -4  15 61557.6 2081.20  14
   0  -4  15 65078.5 2171.98  20
   0  -4  15 58358.3 2172.33  12
   0   4 -15 64615.8 2150.90  12
   0   4 -15 63319.4 2172.63  19
   0  -4  15 62933.4 2133.69  17
   0  -4  15 64354.4 2163.74   9
   0   4 -15 67320.2 2224.85  15
   0   4 -15 59775.2 2175.85   5
   0   4 -15 62461.7 2146.93   8
   0  -4  15 64518.1 2169.70  11
   0   4 -15 66482.6 2124.00  18
   0   4 -15 63219.2 2173.07  20
   0   4 -15 60616.0 2163.68  10
   0  -4  15 59819.6 2137.92  18
   0  -4  15 59255.4 2172.92   8
   0   4 -15 62552.5 2168.85  11
   0   4 -15 64421.5 2180.69  13
   0  -4  15 62924.6 2165.40  19
   0   4 -15 65254.1 2148.24  16
   0  -4  14 114805. 3925.25  12
   0  -4  14 119354. 3915.19  10
   0   4 -14 114600. 3914.20  20
   0  -4  14 120715. 3915.14  19
   0   4 -14 116195. 3924.69   5
   0   4 -14 119485. 3917.08  19
   0   4 -14 117804. 3896.22   8
   0   4 -14 125721. 3902.83  12
   0  -4  14 113877. 3921.10   8
   0   4 -14 119283. 3918.76  11
   0  -4  14 114261. 3888.79  18
   0  -4  14 118881. 3918.78   2
   0  -4  14 116979. 3834.97  14
   0  -4  14 119960. 3915.86  11
   0   4 -14 122821. 3883.49  17
   0   4 -14 122814. 3873.89  18
   0  -4  14 115450. 3885.30  17
   0   4 -14 122051. 3920.99   2
   0   4 -14 122245. 3965.86  15
   0   4 -14 119301. 3894.76  16
   0  -4  14 116360. 3923.75   9
   0   4 -14 115337. 3918.39  13
   0   4 -14 115565. 3914.97  10
   0  -4  14 116312. 3930.67   7
   0   4 -14 124065. 3909.29   7
   0  -4  14 119875. 3916.68  20
   0  -4  14 121616. 3915.59   9
   0  -4  13 3166.35 269.050  11
   0  -4  13 2201.65 254.478   8
   0   4 -13 2129.55 253.547  20
   0  -4  13 2302.09 264.621   7
   0   4 -13 2141.27 258.001  10
   0  -4  13 2282.74 230.438  17
   0   4 -13 2163.01 254.356   2
   0  -4  13 2567.99 253.328  19
   0   4 -13 2209.73 243.458   8
   0  -4  13 2529.58 264.498  12
   0  -4  13 2511.74 164.241  14
   0  -4  13 2694.28 259.895  20
   0  -4  13 3319.24 275.210   2
   0   4 -13 2386.24 264.959  19
   0   4 -13 2393.47 225.730  17
   0   4 -13 2869.94 242.775  16
   0   4 -13 2875.24 287.097   5
   0  -4  13 2713.33 264.951  10
   0   4 -13 2616.80 250.849   7
   0   4 -13 2426.30 256.816  11
   0  -4  13 2060.54 251.686   9
   0  -4  13 2203.91 253.864   9
   0   4 -13 2264.23 308.713  15
   0   4 -13 2124.58 202.399  18
   0  -4  13 2297.93 222.407  18
   0  -4  12 53226.6 1756.01  18
   0  -4  12 51588.7 1787.17   9
   0  -4  12 50558.8 1760.66  17
   0   4 -12 53986.0 1823.37  15
   0   4 -12 54786.2 1780.58   7
   0  -4  12 49986.6 1789.22   7
   0  -4  12 51909.2 1783.35  20
   0   4 -12 54444.8 1771.61   8
   0  -4  12 52683.6 1783.22  11
   0   4 -12 54905.8 1762.94  17
   0  -4  12 52547.4 1783.23  10
   0  -4  12 51672.0 1788.64   2
   0  -4  12 52886.5 1781.89   9
   0  -4  12 51947.7 1780.72  19
   0   4 -12 53133.5 1787.58   2
   0   4 -12 49147.1 1781.63  19
   0   4 -12 52977.0 1741.12  18
   0   4 -12 53369.6 1788.52  20
   0  -4  12 49716.2 1786.06  12
   0   4 -12 51026.0 1781.88  11
   0   4 -12 51529.5 1782.83  10
   0  -4  12 51418.6 1788.00   8
   0  -4  12 51176.9 1705.30  14
   0   4 -12 51987.6 1763.92  16
   0   4 -12 49133.1 1791.29   5
   0   4 -11 8497.37 396.178  19
   0  -4  11 7593.95 385.578   8
   0  -4  11 7540.82 385.099  11
   0  -4  11 7506.31 390.508   7
   0   4 -11 8372.97 430.033  15
   0   4 -11 8022.03 371.555  16
   0  -4  11 8005.93 367.123  17
   0   4 -11 8229.92 408.769   5
   0   4 -11 7813.06 384.616   7
   0   4 -11 8199.72 369.904  17
   0   4 -11 7897.95 394.156   2
   0   4 -11 8169.58 392.589  10
   0   4 -11 7990.78 393.644  20
   0  -4  11 8266.04 392.515  19
   0  -4  11 7387.50 386.399  12
   0   4 -11 8373.28 380.575   8
   0  -4  11 8175.87 386.580   9
   0  -4  11 8048.35 390.455  20
   0   4 -11 8777.77 349.209  18
   0  -4  11 7354.41 382.832  10
   0  -4  11 7688.41 353.962  18
   0   4 -11 8733.56 393.907  11
   0  -4  11 7879.81 306.591  14
   0  -4  10 19985.8 644.777   4
   0  -4  10 19473.0 741.791  12
   0  -4  10 19260.1 666.419  14
   0  -4  10 19026.6 737.414   8
   0  -4  10 21380.2 714.721  18
   0   4 -10 20928.1 728.710  16
   0   4 -10 19524.7 773.309  15
   0  -4  10 19696.1 731.230  17
   0   4 -10 19414.2 747.152   2
   0   4 -10 18260.2 751.137   5
   0   4 -10 19015.9 743.659  19
   0   4 -10 18808.2 740.785  11
   0   4 -10 19017.9 741.605  20
   0   4 -10 20263.4 726.763  17
   0   4 -10 19484.9 744.708  10
   0  -4  10 19601.0 748.746   7
   0   4 -10 20606.4 734.802   8
   0  -4   9 19232.6 737.950   7
   0   4  -9 20935.7 655.033   4
   0   4  -9 19663.0 725.761   8
   0   4  -9 19590.0 742.841  19
   0  -4   9 20013.8 702.413  18
   0   4  -9 20061.9 768.132  15
   0  -4   9 19059.6 735.554  12
   0  -4   9 19222.9 731.494   8
   0  -4   9 20057.1 646.569   6
   0   4  -9 20002.8 751.287   5
   0   4  -9 18522.5 738.065  20
   0   4  -9 19646.7 719.246  16
   0   4  -9 19483.9 742.902  10
   0  -4   9 20035.2 731.062  17
   0   4  -9 20130.3 725.348  17
   0   4  -9 20106.9 747.453   2
   0  -4   9 19369.6 657.161   4
   0  -4   9 20211.4 665.307  14
   0   4  -9 17868.5 733.505  11
   0   4  -8 960.702 149.891  17
   0   4  -8 763.759 135.987  16
   0   4  -8 1165.78 175.259  20
   0  -4   8 970.415 122.477  18
   0  -4   8 1174.24 159.804   8
   0  -4   8 1360.89 171.655  17
   0  -4   8 1021.10 90.1606   4
   0  -4   8 1144.67 79.9602  14
   0  -4   8 1035.61 66.6977   6
   0   4  -8 1189.68 168.177  11
   0   4  -8 1209.25 172.405   2
   0  -4   8 908.144 81.8155  14
   0   4  -8 987.423 154.847   8
   0  -4   8 1090.92 150.908  12
   0   4  -8 949.055 188.057  15
   0   4  -8 1007.67 83.3453   4
   0  -4   8 1071.29 161.990   7
   0   4  -8 1106.53 165.145  19
   0   4  -8 1079.59 170.227  10
   0   4  -7 19388.3 710.720  11
   0   4  -7 19262.4 653.730   4
   0   4  -7 19631.3 714.840   2
   0  -4   7 19049.8 702.536  12
   0  -4   7 20183.8 642.950   6
   0   4  -7 20091.6 729.720  15
   0   4  -7 20312.1 706.508  17
   0   4  -7 19379.9 698.157   8
   0  -4   7 19398.5 646.838  14
   0   4  -7 19249.7 710.673  20
   0  -4   7 18593.7 699.708   7
   0   4  -7 18584.3 693.312  12
   0   4  -7 19704.4 711.705  10
   0  -4   7 19166.9 671.502  18
   0  -4   7 19715.3 702.105   8
   0  -4   7 19454.8 655.099   4
   0   4  -7 19736.0 689.777  16
   0  -4   7 18277.1 710.193   2
   0   4  -7 19519.3 711.684  19
   0   4  -6 8843.23 324.106   4
   0  -4   6 8421.40 355.609  12
   0  -4   6 8421.85 370.248   2
   0  -4   6 8624.72 364.580  11
   0   4  -6 8676.17 368.471  11
   0  -4   6 8306.73 351.755   8
   0   4  -6 9636.94 374.389  20
   0  -4   6 8950.31 365.795  20
   0   4  -6 8792.45 354.510   8
   0   4  -6 9492.65 347.686  16
   0   4  -6 9421.25 371.058   9
   0  -4   6 8506.94 328.205  18
   0  -4   6 8535.68 322.503   4
   0   4  -6 8485.71 372.817   2
   0  -4   6 8586.88 370.130   9
   0   4  -6 9206.18 373.024  10
   0  -4   6 8883.39 356.118   7
   0  -4   6 8818.87 359.456  13
   0   4  -6 8682.14 369.359  19
   0  -4   6 7912.00 357.362  19
   0   4  -6 9626.16 357.209  12
   0   4  -6 8520.13 363.538  17
   0  -4   6 9200.54 310.894  14
   0  -4   6 8675.53 364.493  10
   0  -4   5 29558.8 1008.08  13
   0   4  -5 29262.1 987.845   4
   0  -4   5 30737.3 1025.57   2
   0   4  -5 28540.1 1019.65  10
   0  -4   5 31355.0 974.497  14
   0  -4   5 27738.2 1017.78   9
   0  -4   5 29718.9 1017.08  10
   0   4  -5 29348.8 1019.51  19
   0   4  -5 30075.3 1006.06   8
   0  -4   5 30448.6 1020.44  20
   0  -4   5 30476.5 1009.14   8
   0   4  -5 29464.0 1020.23  17
   0  -4   5 29734.5 1017.61  11
   0  -4   5 28693.9 1005.52   7
   0  -4   5 29102.6 1008.83  12
   0   4  -5 28335.8 1018.24  11
   0   4  -5 30540.8 999.830  16
   0   4  -5 29359.0 1021.39  20
   0   4  -5 29722.6 1006.28  12
   0  -4   5 29986.3 987.138   4
   0  -4   5 29631.8 1016.65  19
   0   4  -5 30041.5 1019.33   9
   0   4  -5 29641.5 1024.32   2
   0   4  -4 134352. 4528.55   4
   0   4  -4 145653. 4541.57  12
   0  -4   4 137802. 4536.41   7
   0  -4   4 137329. 4540.03  12
   0   4  -4 145004. 4512.84  14
   0  -4   4 145671. 4555.39   9
   0   4  -4 144382. 4553.91  19
   0   4  -4 138190. 4552.74  17
   0   4  -4 137997. 4537.01   8
   0  -4   4 141049. 4513.67  14
   0  -4   4 142884. 4552.15  17
   0  -4   4 141775. 4551.43  11
   0  -4   4 138653. 4539.03   8
   0  -4   4 138508. 4549.61  20
   0   4  -4 145438. 4552.50   9
   0   4  -4 142536. 4554.28  11
   0  -4   4 140482. 4536.89  13
   0  -4   4 144946. 4554.12   2
   0  -4   4 141536. 4550.58  10
   0   4  -4 142962. 4554.67   2
   0  -4   4 137942. 4549.65  19
   0   4  -4 144116. 4554.58  20
   0  -4   3 195753. 6310.72  13
   0   4  -3 196330. 6315.32   4
   0  -4   3 190412. 6325.96  10
   0   4  -3 196628. 6331.67  11
   0   4  -3 199617. 6330.80   2
   0   4  -3 202288. 6331.75  19
   0  -4   3 193663. 6326.73  20
   0   4  -3 199296. 6331.70  20
   0  -4   3 200013. 6316.90   8
   0  -4   3 202139. 6332.51  10
   0   4  -3 200714. 6316.71   8
   0  -4   3 195494. 6327.80  11
   0  -4   3 202008. 6331.69   9
   0   4  -3 194636. 6326.81   9
   0  -4   3 197647. 6329.59   2
   0   4  -3 193950. 6330.65  17
   0   4  -3 199210. 6300.70  14
   0  -4   3 193549. 6318.60  12
   0  -4   3 199024. 6313.38   7
   0  -4   3 193348. 6326.10  19
   0   4  -3 198386. 6319.03  12
   0   4  -2 388630. 12651.9  11
   0   4  -2 402759. 12643.1   4
   0  -4   2 397604. 12648.8  20
   0   4  -2 401181. 12643.5   3
   0  -4   2 385392. 12638.7  12
   0  -4   2 400219. 12651.3  10
   0   4  -2 403168. 12630.7  14
   0   4  -2 407727. 12640.1  12
   0  -4   2 395542. 12627.0   1
   0  -4   2 395956. 12648.0  19
   0   4  -2 394267. 12650.7  17
   0  -4   2 398157. 12649.3  11
   0   4  -2 383023. 12632.4   7
   0   4  -2 405359. 12649.8   2
   0   4  -2 397743. 12648.6   9
   0   4  -2 386251. 12648.2  10
   0  -4   2 394178. 12627.5  13
   0  -4   2 415938. 12649.9   2
   0   4  -2 388708. 12651.5  20
   0  -4   2 394731. 12650.3   9
   0  -4   2 394090. 12636.5   8
   0  -4   2 401184. 12633.1   7
   0   4  -2 390037. 12651.1  19
   0  -4   1 10237.6 372.325   2
   0  -4   1 10079.7 346.526   1
   0   4  -1 9729.47 375.192  20
   0   4  -1 9950.44 360.678   7
   0   4  -1 10254.8 371.386  15
   0  -4   1 9892.49 358.509   7
   0   4  -1 9389.42 373.257  19
   0   4  -1 10201.8 371.017   3
   0  -4   1 10255.3 366.430  12
   0  -4   1 9452.60 369.812   4
   0  -4   1 9394.80 371.543   9
   0   4  -1 9511.63 361.470  14
   0  -4   1 9739.57 348.834  13
   0  -4   1 10336.5 370.850   3
   0   4  -1 9741.50 372.574   2
   0  -4   1 9558.39 366.307   6
   0   4  -1 10385.7 367.758  12
   0   4  -1 9906.82 373.588   4
   0   4  -1 9396.76 374.899  10
   0  -4   1 9916.96 376.232  11
   0   4  -1 9410.52 372.440   9
   0  -4   1 9883.49 374.923  10
   0   4  -1 9685.64 353.409  18
   0  -4   1 9569.84 372.702  19
   0  -4   1 9808.38 374.732  20
   0   4  -1 9440.59 374.208  11
   0  -4   0 162448. 5212.54  10
   0  -4   0 160697. 5210.90   9
   0  -4   0 165272. 5204.58  12
   0   4   0 162927. 5213.38   4
   0   4   0 155527. 5196.26  18
   0  -4   0 163221. 5200.69   7
   0  -4   0 157375. 5210.60  11
   0  -4   0 168127. 5182.89   1
   0   4   0 164356. 5207.92  14
   0  -4   0 160713. 5202.35  14
   0  -4   0 166959. 5210.16   6
   0   4   0 166706. 5210.30   3
   0  -4   0 165958. 5214.75  11
   0   4   0 163967. 5207.75   2
   0  -4   0 166022. 5208.27  15
   0  -4   0 166805. 5210.53   4
   0  -4   0 164516. 5208.66   3
   0  -4   0 152973. 5188.73  13
   0   4   0 159941. 5215.05  20
   0  -4   0 159488. 5210.35  19
   0   4   0 162038. 5210.31   9
   0   4   0 160428. 5213.93  19
   0   4   0 161635. 5208.70  15
   0   4   0 160930. 5211.00  10
   0  -4   0 166934. 5206.07   2
   0   4   0 159143. 5200.08   7
   0  -4   0 159217. 5211.18  20
   0  -4  -1 24187.5 803.137  20
   0  -4  -1 22747.8 795.932   3
   0  -4  -1 23520.7 799.180   6
   0   4   1 22236.7 795.948   3
   0  -4  -1 23309.2 799.742  11
   0   4   1 23305.1 799.830  14
   0  -4  -1 23423.3 800.348  19
   0   4   1 23174.4 795.625  15
   0   4   1 22501.9 799.713  20
   0  -4  -1 22438.1 788.002   7
   0   4   1 24346.2 793.906  18
   0  -4  -1 23043.2 767.456   1
   0  -4  -1 23017.8 778.946  13
   0  -4  -1 23158.3 795.537  15
   0  -4  -1 23422.4 798.295   9
   0  -4  -1 22651.3 797.847  10
   0   4   1 23585.0 798.433   9
   0   4   1 22513.6 798.837  19
   0   4   1 23952.3 802.395  11
   0   4   1 23098.5 789.659   7
   0   4   1 23513.3 789.255  16
   0  -4  -1 22824.9 795.046  14
   0   4   1 23062.6 803.436   4
   0  -4  -1 23148.3 797.119   4
   0  -4  -1 23228.4 789.563   2
   0   4   1 23611.8 792.656   2
   0   4   1 23842.4 800.391  10
   0   4   2 89699.4 2963.07  20
   0   4   2 91469.9 2956.82  16
   0   4   2 89617.4 2960.33  15
   0   4   2 91401.4 2961.55   9
   0  -4  -2 90119.8 2961.96  10
   0  -4  -2 93429.9 2956.37  18
   0   4   2 89754.6 2966.15   4
   0  -4  -2 89971.2 2946.07  13
   0   4   2 92079.4 2967.04  14
   0   4   2 90523.4 2963.47  19
   0  -4  -2 89092.1 2956.26   7
   0  -4  -2 95084.6 2966.80  19
   0  -4  -2 90752.7 2962.53   3
   0   4   2 92550.9 2964.38  11
   0  -4  -2 88357.8 2959.82   9
   0  -4  -2 95051.8 2962.38  14
   0   4   2 94547.9 2972.56   6
   0   4   2 92025.8 2962.67   3
   0   4   2 86028.0 2957.69  18
   0  -4  -2 90275.3 2951.19   2
   0  -4  -2 91027.1 2962.85  11
   0  -4  -2 91871.2 2960.81   4
   0  -4  -2 96771.3 2967.12   6
   0  -4  -2 89556.1 2932.64   1
   0  -4  -2 90003.0 2962.41  15
   0   4   2 92765.8 2963.62  10
   0  -4  -2 94829.5 2967.71  20
   0  -4  -3 16506.6 603.551  20
   0   4   3 16200.9 606.057   6
   0  -4  -3 16142.6 585.750   2
   0  -4  -3 17539.4 547.148   5
   0  -4  -3 16548.4 593.366  18
   0  -4  -3 16503.2 594.515   4
   0   4   3 16426.2 597.275   9
   0  -4  -3 15924.3 595.902  10
   0   4   3 15935.4 597.236  11
   0   4   3 15811.3 598.228  18
   0  -4  -3 16427.3 571.752   1
   0  -4  -3 16691.2 599.284  11
   0  -4  -3 17405.4 602.798   6
   0   4   3 16616.5 599.710  10
   0  -4  -3 17403.6 605.823  19
   0  -4  -3 16035.6 596.451  14
   0  -4  -3 17106.4 600.895  20
   0   4   3 17052.1 545.213   5
   0   4   3 16364.0 595.125  16
   0   4   3 16545.2 600.080   3
   0   4   3 16197.5 597.681  15
   0   4   3 15974.4 604.641  14
   0   4   3 15638.9 596.130  19
   0  -4  -3 16229.7 584.977  13
   0   4   3 16383.9 603.062   4
   0  -4  -3 15758.1 595.355   9
   0  -4  -3 17031.6 603.334  15
   0  -4  -3 17191.0 604.539   3
   0  -4  -4 545.815 121.258   6
   0  -4  -4 607.566 116.136  10
   0  -4  -4 571.794 118.552  11
   0  -4  -4 594.621 116.492   9
   0   4   4 397.572 115.830  15
   0   4   4 703.004 130.641   6
   0  -4  -4 617.305 116.508  20
   0  -4  -4 537.602 124.520  20
   0  -4  -4 698.304 118.878  18
   0  -4  -4 713.501 56.8245   5
   0  -4  -4 530.072 119.536  19
   0   4   4 858.071 55.3291   5
   0  -4  -4 676.004 109.495   4
   0   4   4 1292.10 133.614   3
   0  -4  -4 606.904 103.969   2
   0  -4  -4 708.903 121.814   3
   0   4   4 635.265 122.036  16
   0   4   4 478.182 122.779  14
   0   4   4 689.494 124.017  18
   0  -4  -4 626.091 124.435  14
   0  -4  -4 619.955 108.424  13
   0  -4  -4 709.071 92.6270   1
   0  -4  -4 590.864 116.013  15
   0   4   5 38678.7 1312.47   8
   0   4   5 37233.8 1318.54  14
   0   4   5 39316.4 1313.97  15
   0  -4  -5 37652.7 1300.34  13
   0  -4  -5 37363.7 1284.92   1
   0   4   5 37693.3 1314.54   3
   0  -4  -5 38317.2 1308.31  11
   0  -4  -5 38269.9 1293.93   2
   0  -4  -5 39417.7 1310.02  20
   0  -4  -5 38321.9 1306.24   9
   0  -4  -5 38941.2 1308.52  10
   0  -4  -5 35935.4 1312.73   3
   0  -4  -5 40634.1 1310.70  14
   0  -4  -5 39000.5 1314.75  19
   0   4   5 39509.1 1314.61  16
   0  -4  -5 41264.6 1310.58  18
   0   4   5 37800.1 1317.09  18
   0  -4  -5 38309.9 1317.21  15
   0   4   5 38399.1 1251.18   5
   0  -4  -5 38075.9 1252.53   5
   0   4   5 39812.1 1278.92  17
   0  -4  -5 39861.2 1298.69   4
   0  -4  -5 38657.1 1306.09   6
   0   4   6 615.475 157.038   3
   0  -4  -6 267.951 138.440  11
   0   4   6 325.233 155.200  14
   0  -4  -6 441.735 142.456   6
   0  -4  -6 520.995 142.425  18
   0  -4  -6 392.747 144.632  15
   0  -4  -6 430.935 139.776  10
   0   4   6 565.065 144.114  16
   0  -4  -6 574.859 142.571   9
   0   4   6 635.162 99.3282  17
   0  -4  -6 554.370 75.3130   5
   0   4   6 530.061 76.5658   5
   0   4   6 512.421 154.121  15
   0  -4  -6 435.849 153.566  14
   0   4   6 572.980 123.240   2
   0   4   6 450.002 149.004   8
   0  -4  -6 1310.60 156.670  19
   0  -4  -6 628.326 140.825  13
   0  -4  -6 385.150 146.794   3
   0   4   6 498.263 159.660  18
   0  -4  -6 740.717 121.811   2
   0  -4  -6 477.119 122.127   1
   0  -4  -6 350.984 125.373   4
   0  -4  -6 379.959 137.699  20
   0  -4  -7 849.104 152.539   4
   0  -4  -7 1076.15 162.959  11
   0  -4  -7 747.399 176.530   3
   0   4   7 1032.36 150.847   2
   0  -4  -7 1115.44 163.692  10
   0   4   7 910.074 180.643  16
   0  -4  -7 932.097 166.719  20
   0  -4  -7 1056.29 174.900  15
   0  -4  -7 1160.90 146.634   2
   0   4   7 1023.17 185.789  18
   0   4   7 1235.38 188.692   3
   0  -4  -7 890.655 156.403   9
   0  -4  -7 1155.98 171.709  18
   0  -4  -7 1165.18 172.802  14
   0   4   7 1205.87 180.149  15
   0  -4  -7 1349.36 164.080   6
   0   4   7 1160.49 120.108  17
   0   4   7 1403.58 184.130   8
   0   4   7 1087.66 170.784   4
   0  -4  -7 1084.25 149.647   1
   0  -4  -7 1044.31 98.8140   5
   0  -4  -7 1110.92 168.745  13
   0   4   8 168541. 5589.31   9
   0  -4  -8 178742. 5592.43   9
   0   4   8 175196. 5612.76   3
   0  -4  -8 169916. 5536.10   5
   0  -4  -8 174202. 5612.90   3
   0   4   8 178495. 5546.40  17
   0   4   8 174397. 5608.47  16
   0   4   8 181574. 5602.18   6
   0   4   8 145384. 5595.35  18
   0   4   8 172928. 5603.26   8
   0  -4  -8 170261. 5591.77  10
   0   4   8 177480. 5584.25   4
   0  -4  -8 170282. 5593.05  11
   0  -4  -8 174266. 5580.50   1
   0  -4  -8 173903. 5589.63  19
   0   4   8 171968. 5591.73  11
   0  -4  -8 170804. 5587.82  18
   0  -4  -8 170310. 5610.99  15
   0   4   8 171262. 5592.26  20
   0  -4  -8 178392. 5564.58   4
   0  -4  -8 177093. 5586.22  14
   0   4   8 173753. 5605.81  15
   0   4   8 171163. 5591.45  10
   0   4   8 171295. 5578.04   2
   0  -4  -8 170125. 5592.90  20
   0  -4  -8 178485. 5578.78   6
   0  -4  -9 7686.44 372.117   1
   0  -4  -9 7639.82 384.287   9
   0  -4  -9 8066.50 387.043  18
   0   4   9 8795.61 377.065   4
   0  -4  -9 8574.78 387.973  10
   0   4   9 8605.13 412.282   3
   0   4   9 8363.81 403.031   8
   0  -4  -9 8120.00 365.922   6
   0   4   9 7701.16 403.179  16
   0   4   9 8928.18 399.160   6
   0  -4  -9 7733.19 322.236   5
   0  -4  -9 7690.76 407.849   3
   0   4   9 7913.01 386.855   9
   0  -4  -9 8314.36 352.147   4
   0   4   9 7673.55 399.712  15
   0  -4  -9 7469.81 377.806  20
   0  -4  -9 7940.91 380.045  14
   0  -4  -9 8220.08 385.405  19
   0   4   9 8359.01 394.454  20
   0   4   9 9001.76 421.123  18
   0  -4  -9 7482.99 401.265  15
   0   4   9 8283.58 370.734   2
   0  -4  -9 7705.24 378.627  11
   0   4   9 8303.20 393.862  10
   0   4   9 7956.52 387.257  11
   0   4   9 8703.91 331.875  17
   0   4  10 63949.4 2201.69   2
   0  -4 -10 66612.9 2220.38  20
   0   4  10 65020.5 2234.42   8
   0  -4 -10 64973.1 2160.47   5
   0   4  10 66001.9 2242.19   3
   0   4  10 65900.3 2217.30   9
   0   4  10 63728.9 2242.53  18
   0  -4 -10 64273.4 2241.28   3
   0   4  10 67261.8 2157.49  17
   0  -4 -10 65661.3 2203.65  14
   0  -4 -10 67717.2 2176.14   4
   0  -4 -10 67118.2 2217.41  19
   0  -4 -10 66082.4 2217.29  10
   0  -4 -10 65153.6 2206.75   1
   0  -4 -10 68834.7 2217.95   9
   0   4  10 65299.7 2234.80  15
   0  -4 -10 68577.9 2217.99  18
   0  -4 -10 65390.1 2242.84  15
   0   4  10 65801.9 2217.04  10
   0  -4 -10 63218.1 2188.69   6
   0   4  10 64679.1 2238.71  16
   0   4  10 66113.5 2197.66   4
   0   4  10 68763.8 2223.42   6
   0  -4 -10 65022.1 2216.82  11
   0   4  10 65886.3 2218.33  20
   0   4  10 67228.7 2220.02  11
   0   4  11 96419.3 3297.14  18
   0   4  11 95927.6 3252.67   2
   0  -4 -11 99554.9 3253.21  14
   0   4  11 97020.8 3242.94   4
   0  -4 -11 101481. 3269.91  11
   0   4  11 97948.0 3296.39   3
   0   4  11 96096.0 3287.32   8
   0   4  11 98371.9 3296.27  16
   0  -4 -11 101288. 3268.38  10
   0  -4 -11 95004.2 3290.94  15
   0  -4 -11 99428.9 3263.73   1
   0  -4 -11 103425. 3269.08  18
   0   4  11 97320.4 3283.74  14
   0  -4 -11 100285. 3238.97   6
   0  -4 -11 100836. 3265.10   9
   0   4  11 97610.6 3267.82  11
   0   4  11 96539.3 3267.22   9
   0   4  11 96914.7 3266.36  20
   0  -4 -11 98760.7 3217.84   4
   0   4  11 102946. 3203.62  17
   0  -4 -11 97856.9 3210.99   5
   0  -4 -11 99127.7 3267.45  20
   0  -4 -11 95853.0 3294.40   3
   0   4  11 97339.8 3266.31  10
   0  -4 -11 101724. 3269.57  19
   0  -4 -12 7032.78 390.579   9
   0   4  12 6949.91 422.421   8
   0   4  12 6246.41 374.804   9
   0  -4 -12 6387.82 380.356   1
   0  -4 -12 6859.38 322.542   5
   0   4  12 7393.59 396.005  20
   0  -4 -12 7412.91 394.039  11
   0  -4 -12 7284.14 391.941  20
   0  -4 -12 7127.18 381.079  14
   0  -4 -12 6484.54 351.288   6
   0  -4 -12 7000.23 421.072   3
   0   4  12 6836.65 414.548  14
   0   4  12 6405.13 416.491  16
   0  -4 -12 7027.92 386.214  10
   0  -4 -12 7016.00 421.299  15
   0   4  12 7043.76 392.757  11
   0   4  12 7024.14 371.719   2
   0   4  12 7280.69 426.293   3
   0  -4 -12 7001.66 393.928  18
   0  -4 -12 7421.66 389.281  19
   0   4  12 7415.19 309.676  17
   0   4  12 7451.77 364.199   4
   0   4  12 6727.79 425.460  18
   0   4  12 6855.22 388.399  10
   0   4  13 2330.45 296.683  14
   0   4  13 2034.35 275.872  10
   0   4  13 2040.80 301.150  16
   0  -4 -13 2776.59 288.501   9
   0  -4 -13 2163.16 284.958  12
   0  -4 -13 2461.03 301.870  15
   0  -4 -13 2013.79 272.986   1
   0  -4 -13 2566.01 277.482  18
   0  -4 -13 1852.98 270.216  10
   0   4  13 2288.40 178.867  17
   0   4  13 1990.18 243.302   2
   0  -4 -13 2012.49 314.882   3
   0   4  13 2404.10 282.420   9
   0   4  13 2272.88 295.514   8
   0  -4 -13 2115.37 233.647   6
   0   4  13 2115.05 277.401  11
   0  -4 -13 1894.92 271.480  20
   0  -4 -13 2711.39 281.853   8
   0  -4 -13 2279.83 202.417   5
   0   4  13 1880.80 293.210  18
   0  -4 -13 2094.84 271.808  11
   0  -4 -13 2845.04 284.375  19
   0  -4 -13 2084.06 253.448  14
   0   4  13 2054.85 307.809   3
   0   4  13 1904.78 265.849  20
   0   4  13 2179.70 234.223   4
   0  -4 -14 20774.5 943.456  15
   0  -4 -14 22938.2 889.782  14
   0   4  14 23298.1 922.469   9
   0   4  14 24885.0 894.476   2
   0   4  14 22624.5 942.943  14
   0   4  14 24342.6 928.640  20
   0   4  14 21657.2 950.537  16
   0   4  14 23977.5 926.006  11
   0  -4 -14 23099.6 959.090   3
   0   4  14 23639.5 879.661   4
   0  -4 -14 24983.8 932.338  11
   0  -4 -14 23324.8 924.644  20
   0  -4 -14 24299.2 923.538  10
   0  -4 -14 23302.4 923.927  19
   0   4  14 24586.3 832.671  17
   0  -4 -14 23870.3 917.866   9
   0   4  14 23063.1 921.428  10
   0   4  14 22883.9 955.922   3
   0  -4 -14 25059.3 937.915  12
   0   4  14 24094.6 961.909   8
   0  -4 -14 23449.3 859.251   5
   0  -4 -14 23820.2 923.529   1
   0  -4 -14 22586.8 866.224   6
   0  -4 -14 25399.6 921.138   8
   0  -4 -14 25383.8 924.268  18
   0   4  14 23054.0 907.707   2
   0   4  15 12870.1 599.898  20
   0  -4 -15 12419.0 529.294   6
   0  -4 -15 12382.9 604.808  10
   0  -4 -15 12400.1 594.449  19
   0   4  15 12657.0 641.008   3
   0   4  15 13353.8 660.794  16
   0  -4 -15 11937.2 521.842   5
   0   4  15 13065.6 600.796  10
   0  -4 -15 12654.8 600.345   9
   0  -4 -15 13065.8 612.584  12
   0  -4 -15 13645.9 568.900  14
   0   4  15 12977.9 560.765   2
   0   4  15 11814.3 631.837   8
   0   4  15 12725.5 601.351  11
   0  -4 -15 12197.8 640.339   3
   0  -4 -15 12192.8 604.262   1
   0  -4 -15 13383.0 597.879   8
   0  -4 -15 12365.4 629.983  15
   0  -4 -15 12225.0 600.121  11
   0   4  15 12475.9 490.723  17
   0  -4 -15 12138.9 597.425  20
   0  -4 -15 13487.6 600.842  18
   0   4  15 12543.2 541.490   4
   0   4  15 12787.5 584.172   2
   0   4  15 12387.0 623.453  14
   0   4  15 12494.9 600.934   9
   0  -4 -16 3011.62 270.598   6
   0  -4 -16 2939.26 346.187   9
   0  -4 -16 3115.34 396.754   3
   0   4  16 3005.00 375.032  14
   0  -4 -16 2524.24 375.296  15
   0   4  16 3502.15 364.645  11
   0  -4 -16 3386.95 362.619  12
   0  -4 -16 3951.09 348.288   8
   0   4  16 3099.87 350.814  10
   0   4  16 3688.06 219.774  17
   0   4  16 3330.33 312.332   2
   0   4  16 3131.52 376.514   8
   0   4  16 3830.99 362.524  20
   0  -4 -16 3626.76 365.234   1
   0  -4 -16 3642.53 359.162  10
   0   4  16 3568.51 310.043   2
   0   4  16 2663.89 384.261  16
   0  -4 -16 3235.18 352.974  19
   0  -4 -16 3397.32 273.568   5
   0  -4 -16 3094.01 335.264  18
   0  -4 -16 3139.68 306.509  14
   0  -4 -16 2796.54 342.212  20
   0   4  16 2915.85 367.953   3
   0   4  16 3168.43 339.834   9
   0   4  16 3465.82 273.040   4
   0  -4 -16 3285.10 346.099  11
   0   4  17 294.877 298.109  14
   0   4  17 125.598 283.022  11
   0  -4 -17-29.3352 293.118   9
   0   4  17 77.4079 296.821   9
   0  -4 -17-210.005 304.607  11
   0  -4 -17-428.769 352.509  15
   0   4  17-218.938 305.951  10
   0   4  17-192.298 340.831   8
   0   4  17 115.414 269.441   2
   0   4  17 284.760 208.114   4
   0  -4 -17-75.3364 312.592  20
   0   4  17-141.411 285.131  20
   0  -4 -17 276.947 221.338   6
   0   4  17 152.892 150.812  17
   0  -4 -17-267.072 305.317   1
   0   4  17-49.3594 244.811   2
   0  -4 -17 44.6223 298.853  10
   0  -4 -17 221.478 213.024   5
   0  -4 -17-253.106 350.202   3
   0  -4 -17 29.9147 292.350  19
   0  -4 -17-93.6494 240.817  14
   0   4  17 382.690 330.130  16
   0   4  18 452.546 340.596  14
   0   4  18 257.026 363.199  16
   0  -4 -18 18.5906 215.153   6
   0  -4 -18 192.840 227.543   5
   0   4  18-16.5142 295.469  20
   0  -4 -18 164.696 346.459  15
   0   4  18-16.2392 306.812   9
   0   4  18 304.083 291.307   2
   0   4  18-20.3977 346.325   8
   0  -4 -18 627.897 318.845  11
   0  -4 -18 264.825 306.002  10
   0   4  18 478.741 311.892  11
   0  -4 -18 169.028 300.429   9
   0  -4 -18 501.630 324.482  19
   0  -4 -18 349.275 251.856  14
   0   4  18 246.457 313.547  10
   0  -4 -18 378.529 325.368  20
   0   4  18 205.324 157.735  17
   0   4  18 261.767 215.916   4
   0  -4 -18-149.581 323.700   1
   0   4  18 468.383 267.522   2
   0   4  19-69.3453 337.268  20
   0   4  19 357.573 334.715   9
   0  -4 -19-98.2749 324.374  19
   0  -4 -19-21.6326 375.874  15
   0   4  19-159.692 297.658   2
   0  -4 -19 160.441 337.321   9
   0  -4 -19 325.426 334.181  10
   0   4  19 214.518 161.888  17
   0   4  19 43.1147 360.877   8
   0  -4 -19 388.425 367.961  13
   0   4  19 141.146 207.643   4
   0  -4 -19 214.277 328.525  20
   0  -4 -19 282.350 242.652   5
   0   4  19-113.457 322.218  14
   0   4  19-109.293 275.992   2
   0   4  19 314.623 380.542  18
   0  -4 -19 121.450 226.826   6
   0   4  19-51.8732 328.595  11
   0  -4 -19-17.5526 355.208   1
   0   4  19 344.270 339.006  10
   0  -4 -19 607.236 332.709  11
   0   4  19 45.3915 381.397  16
   0   4  20 30086.2 1050.49  17
   0  -4 -20 27643.4 1253.35  15
   0   4  20 29947.8 1089.47   4
   0  -4 -20 33008.5 1208.84  10
   0  -4 -20 31574.7 1212.99  20
   0   4  20 31490.4 1230.67  14
   0  -4 -20 30352.9 1205.34  11
   0   4  20 32915.2 1297.74  18
   0   4  20 28351.0 1263.03   8
   0  -4 -20 30934.4 1249.74  13
   0  -4 -20 32501.3 1232.76   1
   0  -4 -20 31961.6 1220.40  19
   0  -4 -20 28025.1 1120.74   5
   0   4  20 30371.8 1194.80   2
   0   4  20 30094.3 1295.41  16
   0  -4 -20 29607.2 1190.07   9
   0   4  20 32807.5 1173.25   2
   0   4  21 1721.28 464.282  16
   0  -4 -21 3091.06 447.608   1
   0   4  21 2232.18 202.910  17
   0  -4 -21 2628.67 412.913   9
   0   4  21 2590.67 392.904   2
   0   4  21 1878.68 460.435  18
   0  -4 -21 2232.45 463.077  15
   0  -4 -21 2288.77 324.272   5
   0  -4 -21 2020.22 437.383  13
   0  -4 -21 1825.95 417.639  20
   0  -4 -21 2432.53 411.589  19
   0  -4 -21 2138.04 404.120  10
   0   4  21 2385.90 468.241   8
   0   4  21 2560.26 248.975   4
   0  -4 -21 2653.64 423.482  11
   0   4  21 2421.54 411.889  14
   0   4  22 1865.91 235.320   4
   0  -4 -22 2617.22 416.427  20
   0  -4 -22 2656.18 436.852  10
   0   4  22 2786.24 432.953  14
   0   4  22 2142.30 506.236  16
   0   4  22 1656.27 471.052  18
   0  -4 -22 2702.38 508.599  15
   0  -4 -22 1996.38 467.973   1
   0  -4 -22 2858.77 435.828  11
   0  -4 -22 1684.50 479.355  13
   0   4  22 2665.32 485.315   8
   0   4  22 2449.33 404.709   2
   0  -4 -22 2273.19 422.428   9
   0  -4 -22 2430.57 427.754  19
   0   5 -24 685.903 400.269  20
   0   5 -24 559.227 429.384   5
   0  -5  24 143.201 410.729  16
   0   5 -24 287.886 503.284  15
   0  -5  24 129.889 400.995   9
   0   5 -24 183.312 453.793   1
   0   5 -24 364.376 512.575   3
   0  -5  24-150.558 412.985   8
   0  -5  24 356.867 389.748  18
   0   5 -24 20.1724 389.453  11
   0  -5  24 120.938 413.189  12
   0   5 -24-179.925 400.641  19
   0   5 -24 261.052 400.254  10
   0  -5  23 6484.00 554.239  12
   0   5 -23 8574.22 569.129  11
   0  -5  23 6523.03 557.415   9
   0   5 -23 6784.68 529.502  10
   0  -5  23 6564.68 527.695  18
   0  -5  23 5824.78 546.466   8
   0  -5  23 6314.54 562.303  16
   0  -5  23 6394.69 346.013  14
   0   5 -23 6901.58 575.680   5
   0   5 -23 7756.76 632.237  15
   0   5 -23 5226.93 531.979  19
   0   5 -23 6468.69 532.891  20
   0   5 -23 7897.40 641.540   3
   0   5 -22 15619.3 828.046   3
   0   5 -22 13545.5 719.420  11
   0   5 -22 14394.6 746.364   5
   0   5 -22 14648.8 733.068  10
   0  -5  22 13912.1 765.013   8
   0  -5  22 13418.8 748.255  12
   0  -5  22 14253.9 564.179  14
   0  -5  22 13417.4 740.183   9
   0  -5  22 13063.3 741.833  16
   0   5 -22 12949.6 717.537  20
   0   5 -22 14267.7 816.000  15
   0   5 -22 15501.8 738.480  19
   0   5 -22 14499.8 628.122  17
   0  -5  22 14420.6 712.918  18
   0   5 -21 7612.62 599.466  15
   0   5 -21 6360.23 502.384  11
   0   5 -21 6851.24 589.332   3
   0   5 -21 6952.17 518.252  20
   0  -5  21 6824.46 526.271   9
   0  -5  21 7086.82 474.338  18
   0   5 -21 6784.59 410.025  17
   0  -5  21 6224.94 522.765  16
   0  -5  21 6363.43 336.245  14
   0  -5  21 6270.97 528.885   8
   0   5 -21 6390.94 517.219   5
   0   5 -21 6624.35 508.465  10
   0   5 -21 6384.10 500.412  19
   0  -5  21 5809.46 509.965  12
   0  -5  20 3280.75 244.793  14
   0   5 -20 3476.36 404.227  11
   0  -5  20 2663.70 363.105   9
   0   5 -20 3410.61 409.653  10
   0  -5  20 2808.07 415.676  12
   0  -5  20 3423.75 327.008  17
   0   5 -20 4331.83 492.254  15
   0   5 -20 3218.00 418.548   5
   0   5 -20 3900.36 425.469  19
   0  -5  20 3000.93 354.411  18
   0   5 -20 3541.37 320.944  17
   0  -5  20 3041.76 402.556  16
   0  -5  20 3214.98 378.545  10
   0  -5  20 2809.59 417.735   9
   0  -5  20 3092.24 380.661  20
   0   5 -20 3238.97 416.913  20
   0  -5  20 3237.05 386.036  11
   0  -5  20 3621.16 393.157  19
   0   5 -20 3315.81 481.712   3
   0  -5  20 2754.47 400.533   8
   0   5 -19 425.187 246.713  17
   0  -5  19 309.670 278.848  18
   0   5 -19 16.6762 317.554  20
   0  -5  19-53.4631 311.143  16
   0  -5  19 37.9189 325.877  12
   0  -5  19-35.2887 317.050   9
   0  -5  19 320.628 320.591   8
   0  -5  19 484.282 295.538  20
   0  -5  19 369.663 282.937  19
   0  -5  19-160.940 297.489  11
   0  -5  19-126.194 296.771   9
   0   5 -19 49.5578 314.253  19
   0   5 -19-17.4151 341.064   5
   0  -5  19 335.533 279.629  10
   0   5 -19 349.894 314.421  11
   0   5 -19 380.949 397.739  15
   0  -5  19 129.795 166.715  14
   0  -5  19 74.6572 242.330  17
   0   5 -19 82.9595 305.065  10
   0   5 -18 4356.15 323.173  17
   0  -5  18 3830.30 362.180  10
   0  -5  18 3413.79 378.367   2
   0  -5  18 3603.37 328.540  17
   0   5 -18 4263.83 424.906   5
   0   5 -18 3631.26 368.599  20
   0  -5  18 3658.12 386.914   9
   0  -5  18 2968.42 373.793  12
   0  -5  18 3070.39 365.062   8
   0  -5  18 3630.12 354.764  19
   0  -5  18 4203.58 371.713  20
   0  -5  18 3828.96 374.484   9
   0   5 -18 4453.03 457.315  15
   0   5 -18 3421.32 361.134   7
   0  -5  18 3462.38 235.749  14
   0  -5  18 3727.37 362.557  11
   0   5 -18 3959.92 392.058  19
   0  -5  18 3735.44 337.318  18
   0   5 -18 4266.14 388.495  11
   0  -5  18 3250.85 367.824  16
   0   5 -18 3962.99 374.149  10
   0   5 -17 19744.6 837.033   5
   0  -5  17 19725.6 814.931   9
   0   5 -17 19829.7 823.740  11
   0  -5  17 19370.3 820.184   2
   0   5 -17 19715.0 790.624  12
   0  -5  17 18901.6 811.482  19
   0  -5  17 17324.5 818.489   8
   0  -5  17 18853.7 774.273  17
   0   5 -17 18602.4 814.470  19
   0   5 -17 19999.5 892.501  15
   0   5 -17 18974.1 816.717  20
   0   5 -17 18881.7 816.718  10
   0  -5  17 19994.5 819.100  20
   0  -5  17 18148.8 776.962  18
   0  -5  17 20732.6 823.484  11
   0  -5  17 18818.4 806.064  10
   0   5 -17 20023.1 791.589  16
   0   5 -17 19815.9 806.520   7
   0  -5  17 18934.9 697.853  14
   0   5 -17 21473.9 774.670  17
   0   5 -17 20841.3 801.934   8
   0   5 -17 19993.7 832.388  13
   0  -5  17 18336.1 816.697  16
   0  -5  17 18099.8 829.248  12
   0  -5  17 19842.3 831.258   9
   0  -5  16 7874.82 464.624  19
   0  -5  16 9031.86 474.262   9
   0   5 -16 7920.64 470.045  20
   0  -5  16 7897.06 432.493  18
   0   5 -16 8216.48 469.579  11
   0   5 -16 8550.04 446.008   8
   0   5 -16 7376.01 491.611   5
   0  -5  16 8070.01 478.215   9
   0   5 -16 8610.47 476.947  10
   0   5 -16 8903.98 446.633  16
   0  -5  16 7671.60 454.419  16
   0  -5  16 7332.38 422.153  17
   0   5 -16 8868.55 432.386  17
   0   5 -16 9088.49 467.889   7
   0  -5  16 7690.20 460.389  10
   0   5 -16 8027.07 472.597  19
   0   5 -16 8499.56 447.887  12
   0  -5  16 7607.24 468.647   8
   0  -5  16 8106.39 344.705  14
   0   5 -16 7632.83 470.874   2
   0   5 -16 8297.93 483.317  13
   0  -5  16 8469.70 481.365  12
   0  -5  16 8894.45 470.244  20
   0  -5  16 9163.81 497.452   2
   0  -5  16 7596.31 480.168   7
   0  -5  16 7913.28 461.740  11
   0   5 -16 8257.87 534.578  15
   0  -5  15 22545.9 921.871   7
   0  -5  15 24028.2 911.713  19
   0  -5  15 23270.3 909.738  10
   0   5 -15 23551.4 914.316   2
   0  -5  15 23139.0 921.776   2
   0  -5  15 24237.3 913.854  11
   0  -5  15 23220.5 908.738   9
   0   5 -15 24332.4 885.484  16
   0  -5  15 23435.5 927.829  12
   0  -5  15 23822.1 913.754  20
   0   5 -15 22124.6 925.769   5
   0   5 -15 22022.8 912.042  13
   0   5 -15 22898.7 888.913   8
   0   5 -15 26572.8 982.735  15
   0   5 -15 23932.3 915.371  10
   0  -5  15 22531.9 916.222   9
   0  -5  15 23137.3 878.768  18
   0   5 -15 23478.9 878.761  17
   0  -5  15 20792.4 896.265  16
   0   5 -15 22622.1 909.097  11
   0   5 -15 21387.7 909.756  19
   0  -5  15 22904.4 882.828  17
   0   5 -15 22823.8 888.705  12
   0   5 -15 23465.9 912.377  20
   0  -5  15 22528.6 915.580   8
   0   5 -15 23983.8 898.474   7
   0  -5  15 23033.7 801.576  14
   0  -5  14 22686.0 861.414  11
   0  -5  14 21656.2 865.961   9
   0   5 -14 21819.5 861.426  13
   0  -5  14 21498.2 854.837  19
   0   5 -14 21517.0 836.989  12
   0  -5  14 21786.6 859.736   8
   0   5 -14 23423.8 913.640  15
   0  -5  14 22778.1 863.557  20
   0  -5  14 22816.2 858.897   9
   0  -5  14 21540.7 870.477  12
   0   5 -14 20751.6 874.963   5
   0   5 -14 21220.5 825.864  17
   0  -5  14 20821.9 863.797   2
   0   5 -14 22132.1 863.442  20
   0  -5  14 20742.2 815.641  18
   0   5 -14 22517.6 830.504  16
   0  -5  14 20238.5 864.100   7
   0   5 -14 20793.3 856.694  19
   0   5 -14 22744.4 841.712   8
   0   5 -14 22026.7 862.527  10
   0   5 -14 21313.3 858.578  11
   0  -5  14 22710.0 859.674  10
   0  -5  14 21628.1 751.620  14
   0   5 -14 22132.1 841.814   7
   0   5 -14 23282.8 870.488   2
   0  -5  14 20918.3 833.284  17
   0   5 -13 17919.5 700.489   2
   0  -5  13 15817.2 690.935   7
   0   5 -13 16685.2 687.743  11
   0  -5  13 16936.8 669.067  17
   0  -5  13 16714.2 685.071   9
   0   5 -13 17150.1 692.214  10
   0   5 -13 16529.6 661.456  17
   0  -5  13 16063.0 679.949  20
   0   5 -13 17591.4 670.951   7
   0  -5  13 16313.7 581.028  14
   0  -5  13 16299.4 644.188  18
   0  -5  13 16876.0 687.088  10
   0  -5  13 15587.0 686.409   9
   0   5 -13 16455.7 725.036  15
   0  -5  13 17270.2 684.828  19
   0  -5  13 15744.4 686.144  12
   0   5 -13 17233.0 694.448  20
   0   5 -13 16084.9 688.096  19
   0  -5  13 16696.8 684.985  11
   0   5 -13 18215.9 675.399   8
   0   5 -13 17166.0 689.482  13
   0   5 -13 16536.6 657.138  16
   0  -5  13 16223.1 687.079   2
   0  -5  13 16299.9 684.449   8
   0   5 -13 15882.0 696.414   5
   0  -5  12 45006.6 1512.37  14
   0   5 -12 45074.1 1582.31  16
   0  -5  12 45610.2 1609.71  12
   0   5 -12 46001.7 1611.30  20
   0  -5  12 46333.4 1607.04  20
   0   5 -12 47248.1 1610.85  13
   0  -5  12 46859.3 1568.05  18
   0   5 -12 48485.5 1618.98   2
   0  -5  12 45681.4 1604.91   8
   0   5 -12 47353.5 1591.42  17
   0  -5  12 47937.9 1611.90  10
   0  -5  12 47280.3 1605.33   9
   0   5 -12 45095.5 1609.00  19
   0   5 -12 45945.9 1621.09   5
   0   5 -12 45610.7 1588.34   8
   0   5 -12 47002.8 1614.02  11
   0  -5  12 46382.3 1606.36  19
   0  -5  12 45747.3 1611.03   7
   0   5 -12 44636.1 1607.95  10
   0  -5  12 44500.9 1610.32   9
   0  -5  12 47634.7 1611.76  11
   0  -5  12 47201.9 1615.70   2
   0  -5  12 45908.3 1590.94  17
   0   5 -12 46624.1 1644.97  15
   0   5 -12 49244.3 1595.36   7
   0   5 -11 11130.3 490.233  10
   0  -5  11 10229.9 432.765  18
   0   5 -11 11238.4 504.900   5
   0   5 -11 10720.8 483.964  13
   0   5 -11 11256.0 491.455  11
   0  -5  11 10868.2 485.927  11
   0  -5  11 11111.9 475.328  17
   0   5 -11 10232.3 511.884  15
   0   5 -11 11580.4 478.801  17
   0   5 -11 11028.4 489.767  19
   0  -5  11 10091.0 478.301   7
   0   5 -11 11641.7 469.019   7
   0   5 -11 11011.6 491.142  20
   0   5 -11 10956.2 468.889   8
   0  -5  11 10634.6 478.503   9
   0  -5  11 10179.1 384.452  14
   0  -5  11 10747.5 484.788  12
   0   5 -11 11325.2 495.346   2
   0  -5  11 11050.6 488.776  19
   0  -5  11 10883.8 386.566  14
   0  -5  11 9855.18 468.231   8
   0   5 -11 11158.9 368.851   4
   0  -5  11 10903.5 483.646  10
   0  -5  11 10900.6 372.249   4
   0  -5  11 9664.00 476.669  20
   0   5 -11 10490.1 457.981  16
   0   5 -10 48265.6 1609.87   8
   0   5 -10 50078.4 1659.92  15
   0  -5  10 47423.5 1623.10   7
   0   5 -10 48555.5 1601.17  16
   0  -5  10 46949.6 1617.33   8
   0  -5  10 47632.1 1537.14  14
   0   5 -10 45194.6 1630.47   5
   0  -5  10 48579.4 1581.23  18
   0  -5  10 47332.3 1538.06   4
   0   5 -10 45742.6 1535.38   4
   0   5 -10 48606.8 1629.96  11
   0   5 -10 46612.0 1620.51  13
   0  -5  10 47088.3 1527.25   6
   0   5 -10 48969.5 1606.57   7
   0  -5  10 44859.9 1616.56  12
   0   5 -10 49265.8 1635.26   2
   0  -5  10 47249.2 1613.55  17
   0   5 -10 48914.2 1631.23  20
   0  -5  10 47918.3 1522.56   6
   0   5 -10 48857.4 1615.03  17
   0  -5  10 46211.0 1539.43  14
   0   5 -10 47987.8 1628.41  19
   0   5 -10 46389.0 1624.74  10
   0   5  -9 18509.5 683.965  16
   0  -5   9 18283.1 633.496   4
   0   5  -9 18667.3 714.025  10
   0  -5   9 18364.0 699.706   8
   0   5  -9 18572.9 692.430   8
   0  -5   9 19793.3 617.970   6
   0   5  -9 20286.9 635.974   4
   0   5  -9 18336.2 708.844  19
   0   5  -9 18129.5 712.187  20
   0   5  -9 17455.1 698.815  13
   0   5  -9 18449.2 712.910  11
   0  -5   9 18063.3 626.608  14
   0  -5   9 17959.9 659.654  18
   0   5  -9 17766.1 730.596  15
   0  -5   9 17489.8 698.333   7
   0  -5   9 17847.7 700.829  12
   0   5  -9 19208.1 717.923   2
   0  -5   9 18405.9 700.130  17
   0   5  -9 17885.8 700.958  17
   0  -5   8 213320. 7041.10   7
   0  -5   8 217370. 7004.48  18
   0   5  -8 225282. 7027.33  16
   0   5  -8 219175. 7056.91   2
   0  -5   8 215631. 7042.21  12
   0   5  -8 219165. 7052.56  19
   0  -5   8 212229. 7039.62   8
   0   5  -8 222886. 6993.95   4
   0   5  -8 208630. 7045.49  17
   0  -5   8 220547. 6980.77  14
   0   5  -8 217374. 7053.50  11
   0  -5   8 217520. 6991.58   4
   0   5  -8 213674. 7032.29   8
   0  -5   8 224124. 6978.78   6
   0   5  -8 220375. 7069.46  15
   0   5  -8 217175. 7053.13  20
   0   5  -8 219419. 7053.46  10
   0  -5   7 264.164 92.3477   4
   0  -5   7 25.0799 71.8320  14
   0  -5   7 63.4361 90.0557  18
   0   5  -7 126.062 159.093  20
   0  -5   7 559.547 138.923   7
   0   5  -7 159.485 155.750  17
   0   5  -7-255.876 161.297   2
   0  -5   7 121.249 127.904   8
   0   5  -7 77.5786 113.222  16
   0  -5   7 66.4598 129.414  13
   0   5  -7 74.8346 149.766  19
   0  -5   7 227.456 132.313  12
   0   5  -7-117.959 152.936  11
   0   5  -7 270.037 125.606  12
   0  -5   7 58.8388 157.508   2
   0   5  -7 241.113 126.421   8
   0   5  -7 33.4721 151.057  10
   0   5  -7 41.3100 97.2204   4
   0   5  -7 87.3090 145.176   9
   0  -5   6 69980.7 2334.14   2
   0  -5   6 71924.4 2327.61  19
   0  -5   6 71136.5 2327.97  11
   0   5  -6 68289.9 2311.82  12
   0  -5   6 68491.5 2316.21  12
   0  -5   6 70335.9 2326.43  10
   0   5  -6 70971.3 2334.02  20
   0   5  -6 69234.2 2311.62   8
   0  -5   6 73342.1 2273.94  14
   0  -5   6 71008.2 2316.62   8
   0   5  -6 70305.9 2332.26  19
   0   5  -6 73130.5 2330.78   9
   0   5  -6 67281.3 2330.09  10
   0   5  -6 68349.7 2291.20   4
   0   5  -6 71641.5 2336.76   2
   0  -5   6 69758.1 2326.43  20
   0  -5   6 74267.3 2292.74   4
   0  -5   6 68703.9 2313.09   7
   0  -5   6 68978.2 2332.14   9
   0   5  -6 68621.2 2333.47  11
   0  -5   6 70004.8 2316.18  13
   0   5  -6 71027.3 2331.65  17
   0   5  -5 7296.25 326.252   9
   0  -5   5 7173.22 306.195  13
   0  -5   5 7585.09 312.475  12
   0   5  -5 7193.95 328.399   2
   0  -5   5 6964.86 322.045  10
   0  -5   5 7544.11 287.110   6
   0   5  -5 7263.29 325.586  19
   0  -5   5 7169.64 272.366  14
   0  -5   5 7299.63 327.978  10
   0  -5   5 7475.97 324.853  20
   0  -5   5 7311.76 294.801   4
   0   5  -5 6575.67 322.478  11
   0  -5   5 7154.80 306.230   8
   0   5  -5 6733.19 303.873   8
   0   5  -5 7561.80 270.661  14
   0   5  -5 7236.54 327.326  20
   0  -5   5 7444.42 328.244   2
   0  -5   5 7141.64 327.640   9
   0   5  -5 6915.80 297.958   4
   0  -5   5 7840.79 328.227  11
   0  -5   5 7310.52 305.657   7
   0   5  -5 6990.46 307.637  12
   0   5  -5 7323.31 333.063  17
   0  -5   5 6754.54 322.908  17
   0  -5   5 7239.95 321.186  19
   0  -5   4 1729.49 128.836   6
   0   5  -4 1837.05 161.650  17
   0  -5   4 2437.32 162.655  20
   0  -5   4 1581.82 129.379   7
   0   5  -4 1991.95 142.067   4
   0   5  -4 1981.61 161.765  20
   0  -5   4 2129.47 149.930  12
   0  -5   4 1464.50 154.906   2
   0  -5   4 1858.84 132.494  13
   0   5  -4 1980.63 142.165   8
   0  -5   4 2082.41 120.804  14
   0   5  -4 2341.60 165.570   9
   0   5  -4 1742.42 113.663  14
   0  -5   4 2340.73 164.494  11
   0  -5   4 2254.27 170.554   9
   0  -5   4 2349.10 163.993  10
   0   5  -4 1849.46 164.295   2
   0   5  -4 2007.16 163.407  19
   0   5  -4 2131.32 161.632  11
   0  -5   4 2045.04 170.683  10
   0  -5   4 1633.24 138.371   8
   0   5  -4 1810.91 141.453  12
   0  -5   4 1820.35 151.728  19
   0  -5   3 34234.3 1155.66  20
   0  -5   3 34193.4 1155.25  19
   0  -5   3 32519.5 1158.34   9
   0   5  -3 34263.3 1143.97  12
   0   5  -3 33479.7 1154.78   9
   0  -5   3 34958.3 1146.07  12
   0   5  -3 33032.5 1126.59  14
   0  -5   3 33922.9 1162.17  10
   0   5  -3 35391.5 1143.26   8
   0  -5   3 34857.7 1158.05  11
   0  -5   3 34747.9 1140.80   8
   0  -5   3 35021.4 1157.13   2
   0   5  -3 32329.2 1160.77  20
   0  -5   3 33967.9 1135.57   7
   0   5  -3 33295.9 1143.91   4
   0   5  -3 34617.6 1149.78   3
   0   5  -3 32560.2 1161.58  11
   0  -5   3 33628.2 1129.98   1
   0  -5   3 34751.7 1122.72  18
   0  -5   3 33613.7 1130.81  13
   0   5  -3 33409.5 1158.40   2
   0   5  -3 34697.9 1164.45  19
   0   5  -3 33315.8 1161.44  17
   0  -5   2 15678.1 521.121  13
   0  -5   2 14837.4 541.416   3
   0  -5   2 14590.4 531.279   8
   0  -5   2 13975.1 516.461   1
   0   5  -2 14910.2 544.371   4
   0   5  -2 14596.4 552.897  17
   0  -5   2 15291.2 552.502  10
   0  -5   2 14675.9 547.824  19
   0  -5   2 14937.1 546.338   2
   0  -5   2 15543.9 552.556   9
   0  -5   2 14469.4 528.976   7
   0   5  -2 15348.7 550.993   2
   0   5  -2 14227.4 545.593  10
   0   5  -2 14775.3 548.532   9
   0  -5   2 15240.9 537.568  12
   0   5  -2 14628.3 541.813  15
   0  -5   2 14687.0 548.325  11
   0   5  -2 14944.5 529.416  14
   0   5  -2 14592.2 551.621  20
   0   5  -2 14892.6 542.338   3
   0   5  -2 15250.1 537.500  12
   0  -5   2 14860.4 548.152  20
   0   5  -2 14754.3 550.218  19
   0   5  -2 14642.0 552.279  11
   0  -5   1 304414. 9894.88  12
   0   5  -1 312114. 9902.51   3
   0  -5   1 316172. 9878.55  13
   0   5  -1 313592. 9904.90   2
   0   5  -1 309405. 9900.69  15
   0  -5   1 312337. 9905.43  19
   0  -5   1 312928. 9889.16   7
   0   5  -1 295098. 9908.10  11
   0  -5   1 303032. 9905.40  11
   0   5  -1 312424. 9905.84   4
   0   5  -1 312969. 9911.95  20
   0  -5   1 303686. 9908.22  10
   0   5  -1 311727. 9897.13  12
   0   5  -1 309309. 9910.36  19
   0   5  -1 309934. 9882.40  18
   0  -5   1 313342. 9907.26   9
   0   5  -1 303632. 9906.67  17
   0  -5   1 310372. 9906.16  20
   0  -5   1 306972. 9899.37   3
   0   5  -1 308840. 9905.14   9
   0  -5   1 311070. 9900.73   2
   0  -5   1 308947. 9872.09   1
   0   5  -1 308156. 9894.67  14
   0  -5   1 317050. 9901.51   4
   0   5  -1 311490. 9906.80  10
   0  -5   0 237811. 7556.61  15
   0  -5   0 238351. 7558.33   4
   0   5   0 241414. 7557.52  14
   0   5   0 239178. 7563.39  10
   0  -5   0 230478. 7562.07  10
   0  -5   0 234496. 7534.15  13
   0  -5   0 230848. 7562.06  11
   0  -5   0 232287. 7560.72   9
   0  -5   0 239826. 7557.20   3
   0  -5   0 238404. 7524.29   1
   0  -5   0 247456. 7560.08   6
   0  -5   0 238165. 7552.84  12
   0   5   0 228904. 7546.57   7
   0   5   0 222200. 7564.15  20
   0  -5   0 235605. 7565.24  11
   0  -5   0 231648. 7546.44   7
   0   5   0 224592. 7555.94   3
   0   5   0 242919. 7562.04   9
   0  -5   0 241458. 7564.45  20
   0  -5   0 239914. 7562.29  19
   0   5   0 245611. 7547.43  18
   0   5   0 233812. 7557.76  15
   0   5   0 238948. 7557.27   2
   0   5   0 225484. 7563.44  19
   0  -5   0 239407. 7553.28   2
   0   5   0 230138. 7562.91   4
   0  -5  -1 18769.5 702.161  19
   0  -5  -1 19395.3 698.001  15
   0  -5  -1 20721.6 692.411   7
   0   5   1 19530.9 705.597  20
   0   5   1 18909.2 702.483  19
   0   5   1 19580.0 703.158  10
   0   5   1 20436.5 692.978   7
   0  -5  -1 19320.0 704.440  20
   0   5   1 20020.3 693.271  18
   0  -5  -1 19801.2 662.850   1
   0   5   1 18946.7 696.327  15
   0  -5  -1 20155.2 696.623  14
   0  -5  -1 19477.1 691.317   2
   0  -5  -1 19698.3 703.816  11
   0  -5  -1 19869.6 703.427  10
   0  -5  -1 19334.2 700.616   9
   0   5   1 19375.3 701.101   9
   0   5   1 19522.9 701.473  14
   0  -5  -1 19715.7 698.942   3
   0   5   1 19940.3 709.063   4
   0   5   1 19632.8 654.959   5
   0  -5  -1 19302.2 675.230  13
   0  -5  -1 20322.0 702.425   4
   0   5   1 18949.0 660.883   1
   0   5   1 20551.7 702.352   3
   0  -5  -1 20272.1 703.022   6
   0  -5  -2 330956. 11142.2  13
   0  -5  -2 350078. 11165.8  10
   0  -5  -2 357229. 11161.6  14
   0  -5  -2 352161. 11163.9  15
   0   5   2 355254. 11170.1  14
   0   5   2 356085. 11164.8   9
   0   5   2 355360. 11169.1  11
   0   5   2 347534. 11170.1   4
   0   5   2 345795. 11167.3  19
   0   5   2 354070. 11166.6  10
   0   5   2 353083. 11164.8   3
   0  -5  -2 349110. 11164.0   6
   0  -5  -2 357859. 11169.7  19
   0  -5  -2 347170. 11165.8  11
   0  -5  -2 338070. 11151.2   2
   0   5   2 361682. 11157.7  16
   0  -5  -2 352515. 11164.3   9
   0   5   2 342423. 11167.0  20
   0   5   2 342187. 11161.7  15
   0   5   2 351949. 11111.6   5
   0   5   2 354768. 11160.9  18
   0   5   2 350102. 11126.8   1
   0  -5  -2 358808. 11170.9  20
   0  -5  -2 338546. 11162.5   3
   0  -5  -2 339007. 11126.8   1
   0  -5  -2 349678. 11161.8   4
   0  -5  -2 349928. 11155.8   7
   0  -5  -3 10588.3 445.026  15
   0  -5  -3 11174.2 445.097  14
   0   5   3 10932.7 444.769   3
   0  -5  -3 11461.2 410.232   1
   0   5   3 10928.7 406.590   1
   0   5   3 11829.3 451.348  18
   0  -5  -3 11005.8 438.904   7
   0  -5  -3 11279.9 446.404  11
   0  -5  -3 10895.9 444.415  10
   0  -5  -3 11842.1 450.975   6
   0  -5  -3 11362.8 426.792  13
   0   5   3 11560.7 457.575  14
   0   5   3 11198.6 453.941   4
   0   5   3 10948.7 442.394  15
   0   5   3 11720.4 461.787   6
   0  -5  -3 12442.7 455.006   3
   0  -5  -3 11109.0 440.002   4
   0   5   3 11133.7 438.844  16
   0   5   3 11052.8 379.184   5
   0  -5  -3 11287.9 432.436   2
   0  -5  -3 11635.8 452.943  20
   0  -5  -3 12279.3 456.421  19
   0  -5  -3 10601.6 442.674   9
   0   5   4 7296.82 354.675  15
   0   5   4 8306.43 376.436  14
   0  -5  -4 7893.04 360.129  14
   0   5   4 8942.69 288.698   5
   0  -5  -4 7931.13 340.813   2
   0  -5  -4 8387.07 367.715  15
   0   5   4 8130.83 325.926   1
   0  -5  -4 7867.15 358.945   9
   0   5   4 8223.28 362.977  16
   0  -5  -4 7965.56 323.808   1
   0  -5  -4 8273.18 360.510  11
   0  -5  -4 7835.08 359.543  20
   0  -5  -4 8641.51 368.127  19
   0  -5  -4 8614.50 358.925   4
   0   5   4 8466.96 382.572   6
   0  -5  -4 8438.73 346.573  13
   0  -5  -4 8471.31 371.147   3
   0  -5  -4 8236.20 362.601  10
   0   5   4 7719.43 360.842   3
   0   5   4 8504.89 367.981  18
   0  -5  -4 8064.02 363.190   6
   0  -5  -4 8811.20 291.451   5
   0  -5  -4 8456.93 371.612  20
   0   5   5 9985.97 394.160   2
   0   5   5 9476.14 410.897  15
   0  -5  -5 9690.42 332.127   5
   0   5   5 9391.36 415.983  18
   0  -5  -5 9414.31 405.474   6
   0  -5  -5 9715.10 411.120  10
   0  -5  -5 9647.62 414.701  20
   0  -5  -5 9064.23 387.512   2
   0   5   5 10449.6 432.348  14
   0  -5  -5 9171.94 401.121  18
   0   5   5 9803.70 329.053   5
   0  -5  -5 9275.73 407.942  20
   0  -5  -5 8972.38 405.999  14
   0  -5  -5 9424.28 407.010  11
   0  -5  -5 9191.12 413.270   3
   0   5   5 9273.15 409.261  16
   0  -5  -5 9572.59 370.842   1
   0  -5  -5 9710.43 409.591   9
   0  -5  -5 9176.17 391.791  13
   0   5   5 8970.83 372.158   1
   0  -5  -5 10341.2 419.545  19
   0  -5  -5 9558.15 414.428  15
   0   5   5 9564.69 415.359   3
   0  -5  -5 9315.44 398.691   4
   0  -5  -6 131971. 4199.62   4
   0  -5  -6 130630. 4213.74   9
   0  -5  -6 132491. 4224.27  19
   0   5   6 129290. 4219.16  15
   0   5   6 131402. 4233.07  14
   0  -5  -6 131692. 4216.33  20
   0   5   6 130187. 4143.76   5
   0  -5  -6 130527. 4212.14  14
   0   5   6 132679. 4226.73   3
   0  -5  -6 130678. 4209.02   6
   0  -5  -6 125752. 4208.50  18
   0  -5  -6 127027. 4205.02  13
   0  -5  -6 131420. 4223.70  20
   0  -5  -6 129990. 4214.49  10
   0  -5  -6 126079. 4185.95   1
   0  -5  -6 127087. 4226.53  15
   0  -5  -6 128364. 4196.25   2
   0  -5  -6 127228. 4225.84   3
   0   5   6 130395. 4177.80  17
   0   5   6 133804. 4202.42   2
   0  -5  -6 130166. 4215.31  11
   0   5   6 121463. 4223.09  18
   0  -5  -6 128833. 4145.28   5
   0   5   6 131909. 4223.54  16
   0   5   7 92347.7 2960.09   2
   0   5   7 92153.1 2986.02  16
   0  -5  -7 88230.3 2986.79  15
   0  -5  -7 90581.0 2966.62  14
   0  -5  -7 90322.8 2946.61   1
   0  -5  -7 88489.7 2966.02  18
   0  -5  -7 92994.5 2974.51  20
   0  -5  -7 87433.8 2987.00   3
   0   5   7 92323.6 2974.42   4
   0  -5  -7 90683.8 2963.48   6
   0   5   7 90519.8 2992.16  14
   0  -5  -7 91929.5 2968.57  13
   0   5   7 90870.1 2979.07   8
   0   5   7 91080.7 2984.95   3
   0   5   7 91186.6 2928.69  17
   0  -5  -7 87924.3 2969.11  10
   0  -5  -7 95134.7 2985.07  19
   0  -5  -7 87843.2 2900.18   5
   0   5   7 89463.3 2989.33  18
   0  -5  -7 92105.5 2951.26   4
   0  -5  -7 90985.0 2956.01   2
   0   5   7 89661.2 2979.73  15
   0  -5  -7 92602.1 2974.12  11
   0  -5  -7 87609.9 2970.49   9
   0   5   7 87997.7 2900.01   5
   0  -5  -8 16959.2 653.140  14
   0  -5  -8 16234.6 675.812  15
   0  -5  -8 17928.1 659.888  18
   0  -5  -8 16413.3 654.623  10
   0  -5  -8 16570.5 663.071  19
   0   5   8 16647.2 657.150  20
   0   5   8 17506.3 659.955   9
   0  -5  -8 16619.2 579.725   5
   0  -5  -8 15667.9 671.924   3
   0   5   8 17359.3 674.313  16
   0   5   8 15872.3 666.589   3
   0   5   8 16889.1 658.407  11
   0  -5  -8 17358.5 646.073   6
   0  -5  -8 17356.3 636.914   2
   0  -5  -8 16296.3 630.289   1
   0   5   8 17077.2 657.686   4
   0  -5  -8 16926.4 659.492  20
   0   5   8 16177.3 678.923  18
   0   5   8 16672.1 664.278   8
   0  -5  -8 17581.1 634.195   4
   0  -5  -8 15931.5 652.068  13
   0   5   8 16441.3 639.482   2
   0   5   8 16820.6 604.760  17
   0   5   8 17504.7 662.303  10
   0  -5  -8 16227.3 657.831  11
   0  -5  -8 16353.1 651.591   9
   0   5   9 2658.93 240.602   9
   0   5   9 2809.63 253.738  10
   0  -5  -9 3095.78 248.486  18
   0   5   9 2890.67 262.994  16
   0   5   9 3096.24 258.398  20
   0  -5  -9 2867.92 238.833  14
   0  -5  -9 2245.71 243.398  19
   0   5   9 2674.53 183.036  17
   0   5   9 2834.09 256.379  11
   0   5   9 3060.58 256.278   4
   0  -5  -9 2910.10 246.800   9
   0   5   9 2724.24 260.018   3
   0   5   9 2840.90 261.736   8
   0  -5  -9 2430.43 260.159   3
   0   5   9 2855.99 267.906  18
   0  -5  -9 2704.09 159.035   5
   0   5   9 2884.16 229.076   2
   0  -5  -9 2867.93 229.663   1
   0  -5  -9 2109.29 229.302  19
   0  -5  -9 2885.82 243.762  13
   0  -5  -9 3038.73 246.724  11
   0  -5  -9 2394.36 237.493  10
   0  -5  -9 3088.67 223.496   4
   0  -5  -9 2815.35 231.331   6
   0  -5  -9 2419.45 263.936  15
   0  -5  -9 3172.92 244.326  20
   0  -5 -10 61246.6 2109.69   3
   0  -5 -10 63319.2 2084.88  20
   0   5  10 62688.1 2116.22  18
   0  -5 -10 63970.6 2086.78  11
   0   5  10 62727.2 2075.57   4
   0  -5 -10 61620.5 2043.47   4
   0   5  10 60719.5 2085.50  20
   0   5  10 62112.9 2067.62   2
   0   5  10 60349.7 2085.31  11
   0  -5 -10 62269.1 2085.23   9
   0  -5 -10 59154.3 2009.53   5
   0  -5 -10 60967.0 2080.05  10
   0  -5 -10 60890.6 2078.47  19
   0  -5 -10 58089.7 2104.22  15
   0  -5 -10 63410.2 2091.88  13
   0  -5 -10 61607.7 2084.68  18
   0   5  10 61123.5 2085.67  10
   0  -5 -10 60571.2 2068.60   1
   0  -5 -10 64310.1 2077.60  14
   0   5  10 61354.9 2097.83   8
   0  -5 -10 61118.1 2061.82   6
   0   5  10 59474.7 2080.42   9
   0   5  10 62888.8 2022.28  17
   0   5  10 59816.8 2103.13  16
   0   5  10 61019.5 2105.70   3
   0  -5 -11 832.487 208.490   6
   0  -5 -11 1061.68 233.811  13
   0  -5 -11 885.165 180.676   4
   0  -5 -11 756.525 211.695   9
   0  -5 -11 1235.81 235.573  19
   0   5  11 913.613 195.214   2
   0  -5 -11 1015.71 228.927   8
   0   5  11 1031.23 213.524   4
   0  -5 -11 1532.53 233.961  11
   0  -5 -11 904.456 140.533   5
   0   5  11 1012.07 237.494  11
   0   5  11 819.214 237.957   8
   0  -5 -11 850.372 219.541  14
   0  -5 -11 843.804 220.871  10
   0   5  11 964.213 145.745  17
   0  -5 -11 870.463 205.687   1
   0   5  11 1061.24 219.063  20
   0   5  11 1044.18 241.427   3
   0  -5 -11 778.053 231.015  20
   0  -5 -11 1067.84 250.823  15
   0   5  11 932.536 235.083   9
   0  -5 -11 857.629 244.354   3
   0   5  11 712.757 245.884  14
   0  -5 -11 799.331 220.071  18
   0   5  11 957.556 218.566  10
   0   5  11 948.876 243.706  16
   0   5  11 959.107 254.249  18
   0   5  12 87345.4 2897.02  20
   0   5  12 83510.3 2890.41  10
   0   5  12 83127.0 2867.65   4
   0   5  12 86222.5 2922.22   3
   0   5  12 85434.5 2893.84  11
   0  -5 -12 89105.5 2893.09  10
   0  -5 -12 86360.2 2877.84   1
   0   5  12 85254.8 2933.92  18
   0  -5 -12 85965.2 2873.90  14
   0  -5 -12 87306.8 2890.19  19
   0  -5 -12 90061.0 2894.93  20
   0  -5 -12 88214.5 2892.46  11
   0   5  12 85118.5 2873.52   2
   0  -5 -12 86023.3 2859.63   6
   0  -5 -12 86654.6 2903.34  13
   0   5  12 84086.6 2920.78  16
   0  -5 -12 93155.3 2893.38   8
   0   5  12 87256.3 2891.80   9
   0  -5 -12 79137.8 2909.72  15
   0   5  12 90405.3 2817.53  17
   0  -5 -12 87810.3 2889.37   9
   0  -5 -12 84257.5 2816.46   5
   0   5  12 85675.8 2913.33   8
   0  -5 -12 86088.2 2925.53   3
   0   5  12 87434.0 2923.06  14
   0  -5 -12 82468.2 2878.53  18
   0  -5 -13 23433.2 985.354   3
   0   5  13 23341.2 986.137  16
   0  -5 -13 24819.3 958.408  10
   0   5  13 24082.4 979.662   8
   0  -5 -13 23116.4 871.910   5
   0  -5 -13 27089.4 972.576  12
   0  -5 -13 24536.3 947.865  18
   0  -5 -13 23491.6 985.042  15
   0  -5 -13 25439.0 964.325  11
   0  -5 -13 25232.7 957.552   9
   0   5  13 25156.2 989.122   3
   0  -5 -13 25904.8 921.170   6
   0   5  13 24080.6 958.059   9
   0   5  13 23535.4 933.277   2
   0  -5 -13 23708.1 969.117  13
   0  -5 -13 24262.2 941.395   1
   0  -5 -13 25428.4 956.142  19
   0   5  13 25042.5 961.782  10
   0  -5 -13 24906.8 940.691  14
   0   5  13 24458.3 928.027   4
   0   5  13 25086.6 957.945  20
   0   5  13 25254.2 960.553  11
   0   5  13 25878.1 868.365  17
   0  -5 -13 26349.7 966.720  20
   0   5  13 24084.6 979.769  14
   0  -5 -13 25738.4 948.067   8
   0   5  13 24203.6 994.665  18
   0   5  14 58334.0 2074.88   4
   0  -5 -14 63748.0 2116.40  10
   0  -5 -14 57136.2 2142.08   3
   0   5  14 60734.1 2108.23   9
   0   5  14 63043.1 2120.68  11
   0  -5 -14 59186.4 2081.34  14
   0  -5 -14 63208.0 2098.91   8
   0  -5 -14 64840.8 2110.69  18
   0  -5 -14 60175.2 2062.65   6
   0   5  14 61205.7 2093.98   2
   0   5  14 61625.0 2114.41  10
   0   5  14 57584.4 2153.18  18
   0  -5 -14 60650.6 2100.78   1
   0  -5 -14 63712.6 2123.16  12
   0  -5 -14 62577.8 2113.18  19
   0   5  14 63468.0 2018.80  17
   0   5  14 60764.4 2138.46   8
   0   5  14 58179.6 2150.28  16
   0  -5 -14 62702.5 2131.30  13
   0  -5 -14 56354.1 2140.62  15
   0   5  14 65405.5 2156.78   3
   0   5  14 60225.2 2113.48  20
   0  -5 -14 63183.1 2107.54   9
   0  -5 -14 62051.3 2112.75  11
   0  -5 -14 57984.2 2027.94   5
   0   5  14 59650.8 2137.96  14
   0  -5 -14 60949.2 2111.77  20
   0  -5 -15 369.762 223.876   6
   0   5  15 469.113 287.730  10
   0   5  15 319.714 152.772  17
   0   5  15 144.679 281.830   9
   0  -5 -15-26.0505 267.846   8
   0   5  15 265.785 275.322  20
   0  -5 -15 390.018 262.686   9
   0  -5 -15 27.8620 258.959   1
   0  -5 -15 14.2353 293.704  20
   0   5  15 339.904 319.038  18
   0   5  15 88.3750 273.208  11
   0  -5 -15 573.868 303.926  13
   0   5  15 479.106 313.687  16
   0  -5 -15 24.5707 175.718   5
   0  -5 -15 349.693 286.783  12
   0  -5 -15 172.450 262.571  18
   0   5  15 68.1172 322.724  14
   0  -5 -15 180.389 320.193   3
   0  -5 -15 439.056 287.216  19
   0  -5 -15 169.193 261.813  10
   0  -5 -15 162.778 304.806  15
   0   5  15 226.475 301.338   8
   0   5  15 372.812 235.110   4
   0  -5 -15 70.8996 257.129  14
   0  -5 -15 326.734 280.650  11
   0   5  15 407.023 293.657   3
   0   5  15 736.959 251.199   2
   0  -5 -16 1299.66 325.119  20
   0  -5 -16 1561.34 317.182   9
   0  -5 -16 1198.97 325.165  12
   0  -5 -16 1333.32 352.722   3
   0   5  16 1155.58 266.189   2
   0   5  16 922.379 354.791  16
   0  -5 -16 1029.33 213.009   5
   0  -5 -16 1425.91 309.691  19
   0   5  16 1134.88 174.902  17
   0  -5 -16 1338.63 358.192  15
   0  -5 -16 1132.31 314.221  11
   0   5  16 1110.01 316.446  10
   0   5  16 1167.60 347.965   8
   0   5  16 776.884 305.492  20
   0   5  16 1028.70 282.067   2
   0   5  16 1002.05 342.897  14
   0  -5 -16 1178.96 253.585   6
   0   5  16 1077.87 253.803   4
   0  -5 -16 1373.31 327.252  10
   0  -5 -16 876.502 285.174  14
   0  -5 -16 907.460 308.326   8
   0  -5 -16 1266.96 339.765  13
   0  -5 -16 638.165 300.046   1
   0   5  16 1385.28 327.677   9
   0   5  16 1099.82 305.145  11
   0   5  17 18735.5 813.981  11
   0   5  17 18379.0 839.812  14
   0   5  17 17784.0 798.683  10
   0  -5 -17 17659.4 845.348  15
   0  -5 -17 17106.2 795.044   9
   0  -5 -17 17227.4 760.584  14
   0   5  17 18832.8 780.602   2
   0  -5 -17 18830.8 801.901  11
   0  -5 -17 18689.3 811.683   1
   0   5  17 18875.3 798.144   9
   0   5  17 18874.8 756.323   2
   0   5  17 17542.7 840.528   8
   0   5  17 17484.0 735.599   4
   0  -5 -17 19363.7 803.766  19
   0   5  17 18403.9 868.798  16
   0  -5 -17 18335.9 805.184  10
   0  -5 -17 17285.1 703.383   5
   0  -5 -17 17048.5 721.211   6
   0  -5 -17 18090.6 826.251  13
   0   5  17 18756.5 667.919  17
   0   5  17 19181.6 814.576  20
   0  -5 -17 17808.9 850.051   3
   0  -5 -17 17809.3 794.693  20
   0  -5 -18 11573.1 688.708  15
   0   5  18 13413.3 592.674   2
   0  -5 -18 12830.7 546.251   5
   0   5  18 12557.9 490.393  17
   0   5  18 12524.7 622.059   2
   0  -5 -18 11474.3 683.969   3
   0   5  18 12218.1 689.211   8
   0  -5 -18 12813.0 648.725   9
   0  -5 -18 12148.9 635.226  10
   0  -5 -18 11562.2 643.479   1
   0   5  18 12863.2 648.197  11
   0  -5 -18 12200.5 639.047  11
   0  -5 -18 12961.1 644.480  20
   0  -5 -18 11478.3 549.038   6
   0   5  18 13831.6 660.214   9
   0   5  18 12189.1 646.978  10
   0   5  18 11251.4 556.637   4
   0   5  18 12820.7 673.422  14
   0   5  18 11832.6 705.275  16
   0  -5 -18 12300.4 677.944  13
   0  -5 -18 14328.5 652.988  19
   0   5  18 12969.3 649.716  20
   0  -5 -19 1009.90 370.908   9
   0   5  19 700.847 387.613   8
   0   5  19 772.716 252.795   4
   0   5  19 1067.96 342.799  11
   0  -5 -19 590.624 338.417  19
   0   5  19 356.653 331.182  20
   0  -5 -19 1045.23 395.221  13
   0  -5 -19 210.617 239.039   5
   0   5  19 734.275 344.829   9
   0   5  19 1077.06 330.474   2
   0  -5 -19 866.469 350.058  20
   0   5  19 776.880 170.814  17
   0  -5 -19 766.912 244.816   6
   0   5  19 626.328 378.519  14
   0  -5 -19 643.377 358.514  11
   0  -5 -19 1023.76 352.233  10
   0  -5 -19 789.546 366.950   1
   0  -5 -19 467.046 371.646  15
   0   5  19 1328.61 359.296  10
   0   5  19 1065.06 297.979   2
   0   5  19 1003.81 402.436  16
   0  -5 -20 3310.63 440.927  20
   0   5  20 3613.28 318.687   4
   0  -5 -20 3582.31 485.371  15
   0   5  20 3452.39 476.150   8
   0  -5 -20 4066.01 485.302  13
   0   5  20 4046.05 415.185   2
   0  -5 -20 3202.20 316.022   5
   0  -5 -20 3764.69 438.597  19
   0   5  20 3836.11 506.339  16
   0  -5 -20 4657.70 430.963   9
   0   5  20 3823.20 236.214  17
   0   5  20 3580.19 375.256   2
   0  -5 -20 4405.74 447.570  10
   0   5  20 3444.40 460.949  14
   0  -5 -20 3225.40 426.933  11
   0   5  20 3840.05 497.242  18
   0  -5 -20 3979.49 430.818   1
   0  -5 -21 1605.74 376.915  11
   0  -5 -21 1265.73 379.533  20
   0   5  21 1024.82 435.701  18
   0  -5 -21 990.555 432.235  13
   0   5  21 1325.82 260.477   4
   0   5  21 750.180 440.427  16
   0  -5 -21 1183.97 406.562  19
   0  -5 -21 771.869 417.471   1
   0   5  21 1565.74 361.689   2
   0   5  21 1392.12 407.843  14
   0  -5 -21 1445.75 397.025   9
   0  -5 -21 1262.27 431.160  15
   0  -5 -21 1158.96 387.769  10
   0   5  21 1882.44 451.620   8
   0  -5 -22 36957.8 1400.27  11
   0  -5 -22 35433.0 1450.02  13
   0  -5 -22 33482.1 1455.52  15
   0  -5 -22 36466.1 1394.08   9
   0   5  22 34205.6 1370.57   2
   0  -5 -22 34683.4 1387.78  19
   0   5  22 37085.0 1472.00   8
   0   5  22 33658.9 1254.07   4
   0  -5 -22 37778.2 1410.53  20
   0   5  22 36575.8 1493.15  16
   0   5  22 36436.8 1438.87  14
   0  -5 -22 35355.6 1405.07   1
   0   5  22 34847.2 1487.75  18
   0  -5 -22 38400.9 1408.08  10
   0  -6  23 23055.3 1085.75  16
   0  -6  23 23605.2 1016.97  18
   0   6 -23 26032.3 1080.97   5
   0  -6  23 23696.9 1078.23  12
   0   6 -23 25903.5 1160.29   3
   0  -6  23 22617.7 1070.98   8
   0   6 -23 23948.8 1051.48  11
   0   6 -23 24957.7 1052.01  19
   0   6 -23 23936.1 1052.45  20
   0   6 -23 26299.8 1159.85  15
   0   6 -23 23200.4 1047.19  10
   0  -6  23 25166.7 1082.20   9
   0  -6  22 7608.40 578.957  12
   0  -6  22 7932.64 570.069   9
   0  -6  22 7623.65 567.866   8
   0   6 -22 8195.90 579.358   5
   0   6 -22 6839.42 541.269  20
   0  -6  22 7808.74 558.634  16
   0  -6  22 6829.48 326.237  14
   0   6 -22 7757.42 553.526  10
   0   6 -22 7818.26 458.719  17
   0   6 -22 7461.71 558.422  11
   0   6 -22 7563.32 636.874  15
   0   6 -22 7536.49 545.859  19
   0  -6  22 7048.26 500.146  18
   0  -6  22 7482.23 316.147  14
   0   6 -22 8159.76 659.471   3
   0  -6  21 2849.08 426.909  12
   0   6 -21 3068.18 417.561  10
   0  -6  21 2820.22 403.842  16
   0  -6  21 3318.97 369.914  18
   0   6 -21 3589.70 415.620  19
   0   6 -21 3063.38 421.145  20
   0  -6  21 3031.91 195.765  14
   0  -6  21 3221.27 213.426  14
   0  -6  21 2811.70 430.885   9
   0   6 -21 2898.75 415.591  11
   0  -6  21 3374.65 427.337   8
   0   6 -21 2783.85 503.915  15
   0   6 -21 3747.90 524.194   3
   0   6 -21 2932.82 343.925  17
   0   6 -21 2472.17 440.129   5
   0  -6  20 4282.26 417.003   9
   0   6 -20 3643.94 351.563  17
   0   6 -20 4662.45 507.028   3
   0   6 -20 4522.07 432.631  11
   0  -6  20 4086.04 217.664  14
   0  -6  20 4556.74 427.595  10
   0  -6  20 3742.41 427.532   9
   0  -6  20 3748.36 413.310  11
   0  -6  20 3464.65 425.506   8
   0   6 -20 4406.41 467.219   5
   0   6 -20 3732.73 411.903  10
   0   6 -20 3756.58 502.196  15
   0   6 -20 4076.66 422.235  19
   0  -6  20 4242.84 383.370  18
   0  -6  20 4198.16 436.358  12
   0  -6  20 4128.68 234.232  14
   0   6 -20 3732.07 411.090  20
   0  -6  20 3475.06 414.767  16
   0  -6  20 3605.00 422.199  20
   0   6 -19 188.762 333.893  10
   0  -6  19 324.696 147.900  14
   0  -6  19 655.131 134.097  14
   0  -6  19 548.931 283.519  18
   0  -6  19 477.694 344.840  12
   0  -6  19 817.811 346.754   9
   0   6 -19 551.901 339.712  20
   0   6 -19 509.462 264.280  17
   0  -6  19 490.119 320.036  10
   0  -6  19 385.921 313.472  16
   0  -6  19 263.146 314.812  19
   0   6 -19 711.470 398.377   3
   0  -6  19 693.635 304.190   9
   0  -6  19 639.532 320.505   8
   0   6 -19 759.489 364.014   5
   0   6 -19 430.893 324.633  11
   0   6 -19 280.593 385.093  15
   0  -6  19 809.664 319.078  20
   0   6 -19 17.0769 330.370  19
   0  -6  19 823.296 321.637  11
   0   6 -18 226.474 318.557   5
   0   6 -18 196.383 319.870  19
   0   6 -18 341.657 316.187   2
   0   6 -18 144.230 372.262  15
   0  -6  18 116.150 308.288   2
   0  -6  18-196.935 285.478  16
   0  -6  18-455.873 296.915  19
   0  -6  18-288.706 322.380  12
   0   6 -18-171.286 253.403  17
   0  -6  18 75.5488 135.629  14
   0  -6  18 13.0689 258.799  18
   0  -6  18-31.1920 292.484  10
   0   6 -18 380.127 316.560  20
   0   6 -18 340.462 277.032   7
   0  -6  18-370.394 326.329   8
   0  -6  18-215.524 293.411   9
   0   6 -18-180.895 314.363  10
   0   6 -18 99.1239 309.505  11
   0  -6  18 173.485 320.638   9
   0  -6  18 243.852 121.625  14
   0  -6  18 236.087 298.183  11
   0  -6  18-65.3871 257.534  17
   0  -6  18-15.8097 297.099  20
   0   6 -17 332.919 330.277   5
   0  -6  17 1196.15 271.069  17
   0  -6  17 870.444 139.657  14
   0  -6  17 509.039 296.569  12
   0  -6  17 396.780 284.340   2
   0   6 -17 1091.25 274.209  17
   0   6 -17 390.341 293.879   2
   0  -6  17 550.123 279.668  10
   0   6 -17 909.045 305.709  13
   0   6 -17 1132.48 317.859  10
   0  -6  17 1035.03 287.273  11
   0  -6  17 797.100 234.703  18
   0  -6  17 66.0468 312.243   9
   0   6 -17 869.050 307.513  11
   0   6 -17 375.886 274.304   7
   0  -6  17 479.416 293.066   8
   0  -6  17 718.585 291.213   9
   0   6 -17 688.865 316.117  19
   0  -6  17 497.623 274.190  20
   0  -6  17 376.551 291.980   7
   0  -6  17 996.532 125.893  14
   0   6 -17 1156.48 275.209  12
   0   6 -17 862.801 350.836  15
   0  -6  17 1301.14 288.160  16
   0   6 -17 898.979 262.407  16
   0   6 -17 916.998 309.741  20
   0  -6  17 569.172 275.322  19
   0  -6  16 20476.1 876.607   9
   0   6 -16 20011.4 870.681  20
   0  -6  16 21544.6 727.857  14
   0   6 -16 22770.9 852.056   8
   0   6 -16 22643.2 838.263  17
   0   6 -16 19577.8 866.984  11
   0  -6  16 20631.1 838.065  17
   0  -6  16 20488.8 819.665  18
   0  -6  16 20165.9 865.464  20
   0  -6  16 20728.4 874.149   2
   0  -6  16 20769.7 858.863   9
   0   6 -16 21117.6 866.871  13
   0  -6  16 20754.7 883.868   7
   0  -6  16 20968.7 861.125  16
   0  -6  16 21052.5 870.778  19
   0   6 -16 23126.9 857.876   7
   0   6 -16 23070.0 888.322   2
   0  -6  16 20917.1 884.764  12
   0   6 -16 22354.9 847.035  12
   0   6 -16 22610.2 840.745  16
   0   6 -16 19857.2 865.873  10
   0  -6  16 22084.7 874.158  10
   0   6 -16 21150.4 895.766   5
   0  -6  16 20172.2 869.722   8
   0  -6  16 21405.9 870.447  11
   0   6 -16 22375.5 941.597  15
   0   6 -16 21132.3 875.357  19
   0  -6  16 20776.9 732.558  14
   0  -6  15 675.410 114.137  14
   0  -6  15 312.185 261.754   9
   0   6 -15 544.146 268.677  10
   0   6 -15 479.072 244.990   8
   0   6 -15 592.344 244.727   7
   0   6 -15 641.276 231.521  16
   0   6 -15 662.534 278.423  11
   0   6 -15 303.835 283.493   5
   0   6 -15 935.459 283.268  20
   0  -6  15 449.427 243.247  16
   0  -6  15 475.054 252.117  11
   0   6 -15 675.533 266.010  13
   0   6 -15 676.318 240.963  17
   0  -6  15 488.433 210.029  18
   0   6 -15 712.792 281.651  19
   0  -6  15 326.807 256.950  12
   0   6 -15 532.087 237.915  12
   0   6 -15 871.056 271.750   2
   0  -6  15 795.128 266.750   2
   0  -6  15 625.705 242.308  17
   0  -6  15 606.077 250.708  10
   0  -6  15 682.748 252.300  20
   0  -6  15 1025.09 267.261   7
   0  -6  15 728.725 118.488  14
   0  -6  15 411.722 249.810   9
   0   6 -15 877.719 326.032  15
   0  -6  15 129.162 250.675   8
   0  -6  15 285.062 252.406  19
   0  -6  14 3556.39 317.321  19
   0   6 -14 3806.52 379.971  15
   0  -6  14 3347.21 175.494  14
   0   6 -14 4022.70 331.360   2
   0   6 -14 3604.56 351.458   5
   0  -6  14 3567.64 312.931   7
   0  -6  14 2908.46 299.758  17
   0  -6  14 3619.22 312.132   9
   0  -6  14 3760.42 318.688   8
   0   6 -14 3753.98 307.676   8
   0   6 -14 2849.18 286.370  12
   0   6 -14 3312.04 277.359  16
   0  -6  14 3410.24 329.717   2
   0  -6  14 4168.93 345.619   9
   0   6 -14 3000.15 326.682  10
   0  -6  14 2956.67 292.639  16
   0   6 -14 3842.46 306.770   7
   0   6 -14 3627.80 330.472  20
   0  -6  14 3689.63 322.160  11
   0   6 -14 4203.78 309.570  17
   0   6 -14 3795.46 329.211  19
   0   6 -14 3342.74 325.521  11
   0  -6  14 3419.74 261.870  18
   0   6 -14 3552.26 327.017  13
   0  -6  14 3462.38 176.403  14
   0  -6  14 3970.19 326.956  20
   0  -6  14 4081.00 322.555  10
   0  -6  14 3304.27 320.712  12
   0  -6  13 586.652 163.794  18
   0  -6  13 763.282 230.119  20
   0  -6  13 334.482 94.5812  14
   0  -6  13 417.790 234.473   2
   0  -6  13 800.356 218.061  16
   0   6 -13 512.594 206.096   7
   0   6 -13 375.460 235.111  10
   0   6 -13 98.2824 192.615  16
   0  -6  13 552.258 219.826  12
   0   6 -13 376.893 233.928  20
   0   6 -13 284.416 204.227   8
   0   6 -13 792.529 280.802  15
   0   6 -13 143.014 239.176   2
   0   6 -13 286.131 243.061  11
   0  -6  13 315.898 214.817  10
   0   6 -13 568.751 214.647  17
   0  -6  13 574.338 230.986   7
   0   6 -13 329.103 249.784   5
   0  -6  13 546.103 243.175   9
   0  -6  13 136.180 210.884   8
   0  -6  13 442.741 220.435   9
   0  -6  13 584.148 217.938  17
   0  -6  13 467.690 93.2685  14
   0   6 -13 674.059 226.941  13
   0   6 -13 476.273 242.799  19
   0  -6  13 685.204 228.482  11
   0  -6  13 452.296 217.370  19
   0  -6  12 89580.1 2888.90  11
   0   6 -12 86071.0 2872.66  17
   0  -6  12 81070.8 2880.57   7
   0  -6  12 80781.0 2861.39  16
   0   6 -12 89780.5 2896.32   2
   0  -6  12 85753.6 2832.78  18
   0   6 -12 86109.9 2893.76  20
   0   6 -12 90790.1 2870.20   8
   0   6 -12 88357.9 2772.80   4
   0  -6  12 86866.5 2884.54  10
   0  -6  12 85007.8 2777.43  14
   0   6 -12 84423.9 2891.06  10
   0  -6  12 83249.2 2780.30  14
   0   6 -12 89382.7 2922.89  15
   0   6 -12 91481.4 2883.16  13
   0   6 -12 90804.3 2859.14  16
   0  -6  12 87783.3 2882.95   9
   0   6 -12 84643.4 2892.06  11
   0  -6  12 86953.4 2873.37  17
   0  -6  12 83189.1 2891.82   9
   0  -6  12 86781.7 2886.23  12
   0  -6  12 86849.1 2883.62  19
   0  -6  12 80497.9 2872.71   8
   0   6 -12 86003.7 2899.88   5
   0  -6  12 86674.0 2885.18  20
   0   6 -12 87279.8 2861.82   7
   0  -6  12 88016.9 2775.20   4
   0   6 -12 85397.7 2890.41  19
   0   6 -11 71555.0 2365.91  20
   0   6 -11 73467.0 2350.60  13
   0  -6  11 69426.1 2262.89   4
   0  -6  11 70103.0 2354.37   7
   0   6 -11 72015.6 2369.73   2
   0   6 -11 71091.3 2262.67   4
   0   6 -11 69381.3 2361.85  19
   0  -6  11 68119.3 2348.88   8
   0  -6  11 68434.1 2333.73  16
   0   6 -11 68439.9 2346.62  17
   0  -6  11 67901.8 2351.32  12
   0   6 -11 69991.9 2339.75   8
   0   6 -11 73320.2 2335.64   7
   0   6 -11 70791.2 2328.43  16
   0  -6  11 68546.3 2253.45  14
   0   6 -11 70680.0 2364.84  11
   0   6 -11 67967.8 2367.65   5
   0  -6  11 68110.1 2347.91  17
   0  -6  11 73120.0 2243.96   6
   0  -6  11 67719.5 2258.92  14
   0   6 -11 73608.9 2395.29  15
   0  -6  11 68869.4 2248.00   6
   0   6 -11 68172.4 2360.19  10
   0  -6  11 68415.0 2302.74  18
   0  -6  10 2104.69 120.502   6
   0   6 -10 2036.45 263.358  15
   0  -6  10 1399.46 206.533  12
   0  -6  10 2047.64 121.336  14
   0  -6  10 1363.25 215.252  17
   0   6 -10 1641.65 225.618  10
   0  -6  10 1804.33 216.797   7
   0   6 -10 2285.02 226.384  17
   0  -6  10 2245.51 110.834   6
   0   6 -10 1462.36 219.420  11
   0   6 -10 1926.36 233.855   2
   0   6 -10 1762.99 227.213  19
   0   6 -10 1922.48 135.241   4
   0   6 -10 2013.14 235.994  20
   0  -6  10 1792.60 194.444  16
   0   6 -10 1721.05 188.542  16
   0   6 -10 1842.45 211.209  13
   0   6 -10 1449.81 190.538   7
   0  -6  10 1950.75 132.571   4
   0   6 -10 1831.77 211.382   8
   0  -6  10 1976.42 163.053  18
   0  -6  10 1894.75 212.329   8
   0  -6   9 25826.3 969.172   7
   0  -6   9 26251.8 973.761  12
   0  -6   9 26261.6 976.409  17
   0   6  -9 27693.0 990.081  20
   0  -6   9 25132.4 968.457   8
   0   6  -9 28122.9 954.594  16
   0   6  -9 27085.1 989.088  11
   0   6  -9 26741.2 980.281  17
   0  -6   9 25673.7 950.510  16
   0  -6   9 26430.5 923.997  18
   0   6  -9 28172.2 960.784   7
   0  -6   9 26943.6 897.841   6
   0  -6   9 26912.0 901.472   6
   0   6  -9 25935.1 987.212   2
   0   6  -9 26490.8 986.034  10
   0   6  -9 27135.7 966.155  13
   0   6  -9 27184.5 916.680   4
   0  -6   9 27940.1 898.505  14
   0   6  -9 28491.8 991.784  19
   0   6  -9 28509.2 968.487   8
   0  -6   9 27227.4 914.806   4
   0   6  -9 27126.7 1005.11  15
   0  -6   8 30842.3 1105.91  13
   0   6  -8 31684.4 1121.28  17
   0   6  -8 30514.3 1123.45  20
   0  -6   8 31526.1 1053.91   6
   0  -6   8 30082.0 1104.10   7
   0   6  -8 32469.6 1124.60   9
   0   6  -8 30613.1 1093.28   7
   0   6  -8 31645.5 1128.23  19
   0  -6   8 31634.3 1130.08   2
   0  -6   8 31953.7 1065.37  18
   0   6  -8 32473.9 1069.53   4
   0  -6   8 32285.7 1113.98  12
   0  -6   8 32234.4 1066.67   4
   0   6  -8 33063.8 1104.84  13
   0   6  -8 31709.5 1127.90  10
   0   6  -8 31916.4 1130.12  11
   0   6  -8 31458.2 1102.04   8
   0  -6   8 31549.7 1045.57  14
   0  -6   8 32079.2 1109.99   8
   0   6  -8 31076.9 1128.00   2
   0   6  -8 31531.0 1092.57  16
   0  -6   7 5097.69 278.271  13
   0  -6   7 5510.68 279.481   8
   0  -6   7 5152.86 247.984   4
   0  -6   7 4851.71 280.996  12
   0   6  -7 5481.22 282.750   1
   0   6  -7 5618.41 312.310  17
   0   6  -7 5885.31 311.247  20
   0  -6   7 5422.51 236.601  18
   0   6  -7 5093.19 302.445  11
   0   6  -7 5987.88 285.593  12
   0  -6   7 4856.09 300.623   2
   0   6  -7 5419.66 303.759  19
   0  -6   7 5345.32 222.996  14
   0   6  -7 5735.89 281.199  13
   0   6  -7 5151.90 272.621   8
   0  -6   7 5837.76 240.109   6
   0   6  -7 5369.31 256.015   4
   0   6  -7 4996.04 305.679   2
   0  -6   7 5354.07 275.320   7
   0   6  -7 6406.06 313.254   9
   0   6  -6 143657. 4652.76   1
   0  -6   6 142481. 4668.10  10
   0  -6   6 142764. 4651.46  13
   0  -6   6 143742. 4612.93  14
   0  -6   6 141418. 4668.36  20
   0   6  -6 144634. 4678.15   2
   0  -6   6 141852. 4656.88  12
   0  -6   6 146409. 4652.58   7
   0   6  -6 145087. 4670.57   9
   0  -6   6 145344. 4678.31  10
   0  -6   6 145315. 4654.83   8
   0  -6   6 141237. 4666.54  19
   0  -6   6 140571. 4674.24   2
   0   6  -6 142605. 4609.29  14
   0   6  -6 143659. 4676.88  11
   0   6  -6 147268. 4653.60   8
   0   6  -6 147130. 4655.62  12
   0   6  -6 142418. 4675.05  17
   0  -6   6 147297. 4627.08   6
   0  -6   6 144449. 4676.79   9
   0   6  -6 142981. 4677.11  20
   0  -6   6 145349. 4670.15  11
   0  -6   6 144744. 4635.36   4
   0   6  -6 148513. 4645.34  13
   0   6  -6 136443. 4636.99   4
   0   6  -6 144807. 4675.89  19
   0   6  -5 10351.7 385.287  14
   0  -6   5 9625.59 416.453  12
   0   6  -5 10056.7 440.800  11
   0  -6   5 10520.0 441.047  20
   0   6  -5 11313.7 450.962  20
   0   6  -5 9513.96 412.606   4
   0   6  -5 9864.34 418.718  12
   0   6  -5 9853.28 424.088   3
   0   6  -5 10785.8 451.092  17
   0   6  -5 10392.8 406.359  13
   0  -6   5 10528.0 439.323  10
   0   6  -5 10909.5 451.716   2
   0  -6   5 10694.5 402.682   6
   0   6  -5 10117.8 415.714   8
   0  -6   5 10707.2 448.677   9
   0  -6   5 10499.6 439.241  19
   0  -6   5 10765.5 414.377   4
   0   6  -5 10520.6 446.267  19
   0  -6   5 10172.2 412.693   7
   0  -6   5 10625.4 448.192  10
   0   6  -5 10747.2 441.999   9
   0  -6   5 11022.3 423.540   8
   0  -6   5 10504.9 441.200  11
   0   6  -5 11049.6 414.839   1
   0  -6   5 10770.0 413.661  13
   0  -6   5 10588.5 387.063  14
   0  -6   5 9830.47 440.833   2
   0   6  -4 12900.6 509.117  20
   0  -6   4 12543.6 475.393   7
   0  -6   4 12525.1 501.601  20
   0  -6   4 12231.2 500.507  10
   0   6  -4 12652.4 481.393   8
   0  -6   4 12416.1 472.276  13
   0  -6   4 12415.7 481.457   8
   0   6  -4 12813.4 508.110  19
   0  -6   4 12372.7 485.052  12
   0   6  -4 12643.2 466.232  13
   0  -6   4 12090.0 500.009  11
   0  -6   4 12617.4 507.576  10
   0   6  -4 12221.2 461.110  14
   0   6  -4 12676.8 509.397  11
   0  -6   4 13388.9 458.317  18
   0  -6   4 12120.6 499.235   2
   0  -6   4 12463.6 501.004  19
   0  -6   4 12998.1 475.923   6
   0   6  -4 12326.8 488.327   4
   0   6  -4 12315.0 510.089  17
   0   6  -4 13340.5 495.428   3
   0   6  -4 12973.5 471.922   1
   0  -6   4 13082.3 509.298   9
   0   6  -4 12570.2 505.965   2
   0  -6   4 12457.7 458.006  14
   0   6  -4 12672.7 484.220  12
   0   6  -4 13344.2 505.848   9
   0  -6   3 1094.82 159.855   9
   0   6  -3 1019.07 157.759   9
   0  -6   3 1128.83 122.877   7
   0  -6   3 1384.60 145.280  12
   0   6  -3 1058.08 152.313  20
   0  -6   3 1432.73 161.626  20
   0   6  -3 949.834 149.335  11
   0   6  -3 1194.02 134.640  12
   0   6  -3 1207.54 113.819  13
   0   6  -3 1403.41 154.344   4
   0  -6   3 1250.47 132.337   8
   0   6  -3 1288.82 160.255  19
   0  -6   3 1172.35 161.704  11
   0   6  -3 1102.08 154.347   2
   0  -6   3 1266.80 114.817   1
   0  -6   3 1203.85 156.051   2
   0   6  -3 956.146 158.791  10
   0  -6   3 1076.67 157.105  19
   0   6  -3 1252.87 167.420  17
   0   6  -3 1366.64 147.764   3
   0  -6   3 1170.71 159.032  10
   0  -6   3 1416.18 114.235  18
   0  -6   3 1020.00 118.131  14
   0  -6   3 1149.98 120.703  13
   0   6  -3 1268.65 127.493  14
   0   6  -3 1091.76 113.433   1
   0  -6   2 37668.3 1290.17   9
   0  -6   2 36925.4 1272.63  12
   0  -6   2 37455.0 1264.83   7
   0  -6   2 37501.7 1252.55  13
   0   6  -2 40086.0 1254.79  18
   0   6  -2 38591.0 1289.49   2
   0   6  -2 38918.8 1249.17   1
   0  -6   2 36698.5 1289.38  10
   0  -6   2 38806.6 1289.54  11
   0   6  -2 37332.6 1292.60  19
   0  -6   2 37530.9 1254.41  18
   0   6  -2 38234.5 1280.79   3
   0   6  -2 37741.8 1281.16  15
   0   6  -2 35389.6 1290.40  11
   0   6  -2 38737.2 1288.47   9
   0  -6   2 36619.7 1278.10   3
   0  -6   2 38812.8 1284.42   2
   0  -6   2 38692.5 1288.29  19
   0   6  -2 36744.5 1251.12  13
   0   6  -2 36517.7 1292.47  20
   0   6  -2 36404.7 1273.69  12
   0   6  -2 37537.6 1291.52  17
   0  -6   2 38247.2 1268.23   8
   0  -6   2 39114.6 1290.78  20
   0   6  -2 35016.9 1280.30   4
   0  -6   2 36217.9 1247.45   1
   0   6  -2 39523.6 1269.72  14
   0   6  -2 38943.4 1290.05  10
   0  -6   1 202580. 6462.84   1
   0  -6   1 200531. 6504.91  11
   0  -6   1 198021. 6503.71   9
   0  -6   1 208165. 6498.59   2
   0   6  -1 204962. 6499.17  15
   0   6  -1 207369. 6462.11   1
   0  -6   1 196843. 6483.14   7
   0   6  -1 202062. 6499.01   3
   0   6  -1 199890. 6505.19  17
   0   6  -1 204798. 6494.52  12
   0  -6   1 204132. 6503.76  19
   0   6  -1 202160. 6505.38  10
   0  -6   1 206268. 6476.36  18
   0   6  -1 203108. 6503.90   9
   0   6  -1 200600. 6477.30  18
   0   6  -1 203175. 6501.73   2
   0  -6   1 205744. 6492.63  12
   0  -6   1 196055. 6497.49   3
   0   6  -1 194272. 6507.05  19
   0   6  -1 203403. 6492.30  14
   0   6  -1 194316. 6508.97  20
   0   6  -1 194095. 6468.45  13
   0  -6   1 205770. 6505.75  20
   0   6  -1 195037. 6503.51   4
   0  -6   1 210539. 6500.26   4
   0  -6   1 206138. 6470.76  13
   0  -6   1 202960. 6506.68  10
   0  -6   0 169005. 5428.88   9
   0  -6   0 177288. 5426.59   6
   0  -6   0 168114. 5418.20  12
   0  -6   0 170211. 5431.11  20
   0  -6   0 169835. 5395.71  13
   0   6   0 171428. 5431.97  10
   0   6   0 172126. 5424.38  14
   0  -6   0 164835. 5422.82   3
   0  -6   0 169563. 5429.15  19
   0  -6   0 170179. 5433.96  11
   0  -6   0 168091. 5411.64   7
   0  -6   0 169047. 5418.57   2
   0   6   0 164709. 5432.20   4
   0  -6   0 170398. 5384.43   1
   0   6   0 169697. 5425.73   3
   0  -6   0 168538. 5431.73  10
   0   6   0 166411. 5435.00  20
   0  -6   0 165652. 5429.18  11
   0   6   0 172185. 5430.39   9
   0   6   0 168845. 5423.54  15
   0   6   0 173913. 5411.44  18
   0  -6   0 166696. 5421.82  15
   0  -6   0 163273. 5422.38   4
   0   6   0 159570. 5393.54  13
   0   6   0 163578. 5382.52   1
   0   6   0 166731. 5434.12  19
   0   6   1 899.996 139.953   3
   0  -6  -1 854.492 155.364  11
   0   6   1 893.209 135.624  18
   0   6   1 1109.62 152.653  10
   0  -6  -1 955.130 150.344   6
   0   6   1 1095.79 87.2905   5
   0   6   1 1503.52 150.246  15
   0  -6  -1 895.925 148.992  11
   0  -6  -1 1056.79 133.329   2
   0  -6  -1 1034.45 98.1601   1
   0  -6  -1 924.354 150.147  19
   0   6   1 922.311 151.401   9
   0   6   1 934.905 170.984   4
   0  -6  -1 1056.33 132.059   7
   0  -6  -1 1019.47 141.689  12
   0  -6  -1 853.094 148.948  10
   0  -6  -1 895.808 137.765  15
   0   6   1 937.669 92.2380   1
   0  -6  -1 962.239 112.252  13
   0   6   1 1087.11 150.869  19
   0   6   1 1190.08 154.714  20
   0  -6  -1 818.072 150.831  20
   0  -6  -1 1213.17 156.081   4
   0   6   1 997.014 160.589  14
   0  -6  -1 1276.04 150.866   3
   0  -6  -1 864.514 149.302   9
   0   6   2 70379.2 2305.33   9
   0   6   2 69652.3 2311.16  14
   0  -6  -2 70446.5 2294.99   7
   0   6   2 71641.5 2311.14  11
   0  -6  -2 70890.7 2309.21  11
   0  -6  -2 70942.7 2308.18  10
   0   6   2 68526.5 2303.06  15
   0   6   2 67804.2 2308.22  20
   0  -6  -2 70463.3 2305.88   9
   0   6   2 71216.1 2306.00   3
   0   6   2 73360.3 2297.31  16
   0  -6  -2 68699.0 2277.31  13
   0   6   2 69054.7 2258.84   1
   0  -6  -2 70732.7 2310.80  20
   0   6   2 70697.3 2318.67   4
   0  -6  -2 68707.2 2260.27   1
   0   6   2 67230.2 2306.53  19
   0   6   2 67995.0 2242.81   5
   0  -6  -2 70128.3 2305.44   3
   0  -6  -2 68864.6 2290.43   2
   0  -6  -2 68044.4 2303.25   6
   0   6   2 68569.1 2306.06  10
   0  -6  -2 69774.7 2304.60  15
   0  -6  -2 70937.2 2300.71  14
   0  -6  -2 69839.6 2308.09  19
   0   6   2 73017.6 2301.83  18
   0  -6  -2 69073.8 2302.98   4
   0   6   3 63608.2 2233.03  15
   0  -6  -3 64626.9 2214.53  13
   0  -6  -3 66571.8 2238.30   9
   0   6   3 70065.4 2236.29  16
   0  -6  -3 69169.3 2237.56  14
   0  -6  -3 69259.1 2247.71  20
   0  -6  -3 66954.7 2222.65   2
   0  -6  -3 65119.2 2240.02  11
   0  -6  -3 67578.1 2241.22  10
   0  -6  -3 66338.4 2242.51   3
   0   6   3 68443.1 2251.97   4
   0   6   3 66124.2 2239.47   3
   0   6   3 66371.1 2167.78   5
   0  -6  -3 67910.3 2239.92   6
   0   6   3 68669.1 2251.29  14
   0  -6  -3 69046.5 2245.85  19
   0  -6  -3 67527.8 2232.08   7
   0  -6  -3 70202.1 2237.73   4
   0   6   3 70340.2 2243.33  18
   0   6   3 68011.2 2195.16   1
   0  -6  -3 66990.3 2195.98   1
   0  -6  -3 70681.0 2245.43  15
   0  -6  -4 173085. 5618.18   9
   0   6   4 155782. 5613.46  18
   0   6   4 177207. 5618.53  16
   0  -6  -4 174400. 5624.71  15
   0   6   4 175029. 5622.47   3
   0  -6  -4 172766. 5610.54   4
   0   6   4 175597. 5577.70   1
   0  -6  -4 175295. 5620.25  10
   0  -6  -4 185195. 5632.82  20
   0  -6  -4 170736. 5598.03  13
   0  -6  -4 180407. 5628.48  19
   0  -6  -4 179032. 5623.49  20
   0   6   4 176398. 5634.18  14
   0  -6  -4 172641. 5577.70   1
   0  -6  -4 171228. 5600.53   2
   0   6   4 165328. 5614.63  15
   0  -6  -4 176644. 5615.89  14
   0  -6  -4 170722. 5623.87   3
   0  -6  -4 176060. 5621.27  11
   0  -6  -4 179535. 5620.38   6
   0   6   4 174026. 5540.09   5
   0  -6  -4 171001. 5613.86   7
   0  -6  -5 59240.5 2063.55  14
   0   6   5 60944.4 2077.19  18
   0  -6  -5 62218.8 2071.82  11
   0  -6  -5 65156.8 2082.90  19
   0  -6  -5 61046.5 2053.28  13
   0   6   5 60917.5 2068.04  16
   0   6   5 61745.5 2087.20  14
   0   6   5 61483.8 2030.86   1
   0  -6  -5 62947.3 1986.92   5
   0  -6  -5 60189.0 2068.75  20
   0  -6  -5 62965.2 2068.96   6
   0   6   5 64053.6 1984.72   5
   0  -6  -5 60112.7 2049.02   2
   0  -6  -5 60362.5 2076.37  15
   0  -6  -5 60013.1 2068.01  10
   0  -6  -5 61002.4 2059.27   4
   0  -6  -5 61195.5 2078.32   3
   0  -6  -5 63569.2 2081.56  20
   0  -6  -5 60841.5 2029.81   1
   0  -6  -5 60080.5 2065.79   7
   0   6   5 63042.1 2056.25   2
   0  -6  -5 58363.8 2066.17   9
   0   6   5 59202.7 2071.18   3
   0  -6  -6 155761. 5022.92  20
   0   6   6 150962. 5030.11  14
   0  -6  -6 154117. 4997.77   4
   0  -6  -6 151432. 4977.01   1
   0  -6  -6 156754. 5008.96   6
   0  -6  -6 150147. 5010.95  11
   0  -6  -6 151496. 5011.70  20
   0   6   6 156612. 4926.35   5
   0  -6  -6 147871. 5009.66  10
   0  -6  -6 159149. 4929.50   5
   0  -6  -6 149297. 4997.31  13
   0  -6  -6 143551. 5007.00   9
   0   6   6 150971. 5018.12   3
   0  -6  -6 161119. 5026.03  19
   0  -6  -6 151170. 4991.44   2
   0   6   6 154380. 5026.53  18
   0  -6  -6 159367. 5011.69  14
   0   6   6 156430. 5020.59  16
   0   6   6 158038. 4999.34   2
   0  -6  -6 148740. 5021.89   3
   0  -6  -6 155761. 5025.59  15
   0  -6  -7 281.245 196.335  20
   0  -6  -7 294.919 182.945   6
   0  -6  -7 281.237 177.690  11
   0  -6  -7 236.970 180.955   3
   0  -6  -7 261.457 181.355  20
   0   6   7 237.246 193.105   4
   0   6   7 258.841 153.425   2
   0  -6  -7 100.896 167.295  13
   0  -6  -7 122.838 141.781   2
   0  -6  -7 415.780 184.267  14
   0  -6  -7 56.3274 196.451  15
   0  -6  -7 382.057 142.177   1
   0   6   7 345.653 186.587   3
   0   6   7 202.421 184.137  11
   0  -6  -7 363.063 178.586  18
   0  -6  -7 419.756 170.759   4
   0  -6  -7 387.282 191.153  19
   0   6   7 322.498 181.606  16
   0   6   7 106.399 215.001  14
   0   6   7 163.253 123.363  17
   0   6   7 367.509 204.732  18
   0   6   7 412.377 74.6094   5
   0   6   7 600.313 188.016   9
   0  -6  -7 365.781 77.6712   5
   0  -6  -7 228.653 178.096   9
   0   6   7 491.314 180.829  10
   0  -6  -7 350.918 174.276  10
   0  -6  -8 16514.9 668.182  14
   0  -6  -8 16599.2 663.059  13
   0   6   8 16950.0 674.094  10
   0   6   8 16904.2 688.123  16
   0  -6  -8 16527.4 691.475   3
   0   6   8 17350.5 701.994  18
   0   6   8 16407.8 697.351  14
   0   6   8 17195.1 621.614  17
   0  -6  -8 15856.2 579.345   5
   0  -6  -8 16642.7 670.956  10
   0  -6  -8 16715.3 663.426   6
   0   6   8 18344.1 683.402  11
   0  -6  -8 16812.6 693.188  15
   0   6   8 17872.7 688.099   4
   0  -6  -8 16688.3 651.072   4
   0  -6  -8 17234.3 641.388   1
   0  -6  -8 16679.8 669.279   9
   0  -6  -8 17144.9 686.666  19
   0   6   8 17651.0 677.428   9
   0  -6  -8 17250.3 653.273   2
   0  -6  -8 17578.4 675.059  18
   0  -6  -8 18286.1 694.208  20
   0  -6  -8 16252.8 670.851  11
   0   6   8 17123.5 658.678   2
   0   6   8 17244.1 688.321   3
   0  -6  -8 16753.1 676.863  20
   0  -6  -9 25902.9 937.851   8
   0  -6  -9 24986.6 908.606   1
   0  -6  -9 25474.0 941.694  10
   0   6   9 25212.6 880.157  17
   0  -6  -9 23976.2 907.430   4
   0   6   9 25832.1 944.480  10
   0   6   9 24462.7 920.514   2
   0  -6  -9 24958.4 932.657  18
   0  -6  -9 23785.0 931.948   9
   0  -6  -9 24651.8 847.357   5
   0   6   9 26862.3 965.202   3
   0   6   9 24834.4 969.000  18
   0  -6  -9 25590.1 942.620  11
   0  -6  -9 25783.6 939.257  13
   0   6   9 25762.6 963.484  16
   0   6   9 24921.3 940.488   9
   0  -6  -9 24972.7 940.452  20
   0  -6  -9 25247.3 932.628  14
   0  -6  -9 24882.6 950.765  19
   0   6   9 25212.4 943.475  11
   0   6   9 25929.9 943.944   4
   0  -6  -9 25063.8 949.543  20
   0  -6  -9 25529.9 966.752  15
   0  -6  -9 24925.1 914.373   2
   0  -6  -9 25457.2 961.898   3
   0  -6  -9 25205.1 923.566   6
   0   6  10 5713.68 282.838  17
   0  -6 -10 5956.47 355.702   8
   0   6  10 6095.35 366.625   8
   0   6  10 5794.29 386.327  18
   0   6  10 5493.70 333.180   2
   0  -6 -10 5873.13 357.322  18
   0  -6 -10 4928.00 312.682   1
   0  -6 -10 5784.65 249.942   5
   0  -6 -10 5432.77 319.089   4
   0  -6 -10 5371.93 347.293  13
   0  -6 -10 6224.83 356.263  11
   0   6  10 5466.26 358.596  11
   0   6  10 6081.49 362.443  10
   0  -6 -10 5914.74 386.287  15
   0  -6 -10 5999.62 346.018   6
   0  -6 -10 6156.77 352.429  14
   0  -6 -10 5744.78 350.514   9
   0   6  10 5129.60 364.851   3
   0  -6 -10 5777.97 357.912  19
   0   6  10 5361.86 373.611  16
   0  -6 -10 5396.43 371.092  19
   0  -6 -10 5992.13 356.028  10
   0   6  10 6249.53 357.697   9
   0   6  10 5353.37 356.497   4
   0  -6 -10 5473.35 350.584  20
   0  -6 -10 5621.27 380.764   3
   0   6  11 31191.6 1091.00  11
   0  -6 -11 27868.5 1077.70   9
   0  -6 -11 29589.1 1092.88  19
   0  -6 -11 27351.6 1075.90  10
   0   6  11 29408.1 1084.40  20
   0   6  11 29397.4 1083.02   9
   0  -6 -11 27847.7 983.208   5
   0  -6 -11 29613.5 1086.48  13
   0  -6 -11 29407.2 1073.78   8
   0  -6 -11 28348.1 1107.60   3
   0  -6 -11 28767.3 1057.62   1
   0  -6 -11 29315.3 1083.42  20
   0  -6 -11 28948.2 1074.00  18
   0   6  11 28975.3 1104.66   3
   0   6  11 29692.3 1076.47   4
   0  -6 -11 28827.3 1034.51   4
   0  -6 -11 28215.7 1083.15  11
   0   6  11 28669.8 1116.23  18
   0   6  11 30482.1 1085.72  10
   0   6  11 28042.1 1057.63   2
   0   6  11 30047.4 1114.42  16
   0   6  11 29365.7 1004.86  17
   0  -6 -11 29155.1 1056.43   6
   0  -6 -11 28619.5 1075.13  19
   0  -6 -11 29561.9 1112.83  15
   0   6  11 29283.1 1096.18   8
   0  -6 -11 29297.5 1067.80  14
   0  -6 -12 1311.99 250.304   1
   0   6  12 1665.43 277.989   9
   0   6  12 1406.22 307.376  16
   0  -6 -12 1864.60 165.316   5
   0  -6 -12 1594.10 250.062   6
   0   6  12 2600.57 293.598  11
   0  -6 -12 2377.88 277.935  11
   0   6  12 1941.02 185.172  17
   0  -6 -12 1646.58 272.076  19
   0  -6 -12 1702.87 261.257  14
   0  -6 -12 2196.24 283.490  19
   0  -6 -12 1903.17 307.312  15
   0   6  12 1871.72 309.959   3
   0  -6 -12 1815.82 219.251   4
   0  -6 -12 1646.37 298.998   3
   0  -6 -12 2550.89 282.931   8
   0  -6 -12 1697.06 284.204  13
   0   6  12 1400.94 261.582   4
   0  -6 -12 2465.51 297.743  12
   0   6  12 1952.60 272.636  10
   0  -6 -12 1443.35 277.840  10
   0   6  12 1841.85 322.563  18
   0  -6 -12 2030.17 277.443  20
   0   6  12 1724.14 273.685  20
   0   6  12 1701.97 242.937   2
   0  -6 -12 2044.42 292.522  18
   0  -6 -12 1774.70 282.971   9
   0   6  12 1940.18 290.213   8
   0   6  12 1712.30 303.052  14
   0   6  13 11082.2 542.809  20
   0  -6 -13 11304.1 528.677   9
   0  -6 -13 10397.8 558.342   3
   0   6  13 10056.2 569.039  14
   0  -6 -13 9750.00 418.212   5
   0   6  13 9607.21 550.491   8
   0  -6 -13 9814.96 491.761   6
   0   6  13 10792.1 569.078  16
   0  -6 -13 11068.6 521.969   8
   0   6  13 10349.7 574.106  18
   0  -6 -13 9858.80 521.944  10
   0  -6 -13 10326.1 540.257  13
   0   6  13 10032.3 531.719  11
   0  -6 -13 9632.92 505.938  14
   0  -6 -13 10542.7 536.478  19
   0  -6 -13 10291.4 534.139  20
   0   6  13 10310.0 551.040   3
   0   6  13 10441.1 501.082   2
   0  -6 -13 10788.2 528.836  18
   0   6  13 10592.6 515.684   4
   0  -6 -13 10671.4 530.217  11
   0  -6 -13 10781.1 540.707  12
   0  -6 -13 9721.80 534.821  19
   0  -6 -13 10246.7 571.243  15
   0   6  13 11169.3 431.435  17
   0   6  13 9778.01 526.470  10
   0   6  13 11006.7 528.239   9
   0  -6 -13 10174.0 507.313   1
   0  -6 -14 25518.9 999.453   9
   0  -6 -14 27529.1 1020.61  12
   0  -6 -14 24571.7 978.536   1
   0  -6 -14 26493.0 960.951   6
   0  -6 -14 26569.9 1004.09  19
   0   6  14 25639.1 1006.59  10
   0  -6 -14 24344.7 1011.81  13
   0  -6 -14 22946.9 1025.72   3
   0  -6 -14 23576.8 1000.11  19
   0  -6 -14 26259.7 1009.12  20
   0   6  14 26849.2 1015.94  20
   0  -6 -14 24463.9 1000.95  10
   0   6  14 24881.7 1028.55   8
   0  -6 -14 25623.2 977.888  14
   0   6  14 26439.5 1041.14   3
   0   6  14 26569.9 1014.78  11
   0   6  14 26659.4 1049.97  14
   0  -6 -14 24785.0 1040.64  15
   0   6  14 26424.4 987.876   2
   0  -6 -14 25813.1 991.441   8
   0   6  14 25912.7 980.838   4
   0  -6 -14 24520.1 897.679   5
   0   6  14 24848.3 993.504   9
   0  -6 -14 25686.9 994.400  18
   0   6  14 25025.9 1055.18  18
   0   6  14 24099.5 1034.79  16
   0   6  14 26200.9 899.942  17
   0  -6 -14 25788.6 1009.99  11
   0  -6 -15 416.901 269.048  14
   0  -6 -15 271.184 168.752   5
   0  -6 -15 441.601 311.914  13
   0  -6 -15 504.545 272.073   1
   0  -6 -15 88.8390 297.427  19
   0  -6 -15 491.580 311.591  12
   0   6  15 419.565 271.666   2
   0   6  15 146.656 335.388  14
   0  -6 -15 271.289 279.255   8
   0  -6 -15 385.309 301.396  10
   0  -6 -15 283.404 298.010  20
   0  -6 -15 439.343 288.064   9
   0  -6 -15 187.366 230.255   6
   0  -6 -15 372.785 316.221  11
   0   6  15 436.856 301.236   9
   0   6  15 526.714 284.399  20
   0   6  15 260.928 290.987  10
   0   6  15 525.144 261.459   4
   0  -6 -15 320.105 312.118  15
   0   6  15 697.725 336.373   8
   0  -6 -15 413.189 328.438   3
   0   6  15 318.123 339.368  18
   0   6  15 440.759 331.933  16
   0   6  15 370.194 274.860  11
   0   6  15 348.639 165.718  17
   0  -6 -15-111.774 300.263  19
   0   6  16 120533. 3930.49  11
   0  -6 -16 120762. 3921.10  20
   0  -6 -16 120692. 3924.56  19
   0   6  16 112452. 3878.42   4
   0   6  16 117450. 3899.07   2
   0  -6 -16 116636. 3884.13  14
   0  -6 -16 125656. 3926.11  10
   0   6  16 120709. 3807.37  17
   0  -6 -16 113924. 3859.21   6
   0   6  16 118628. 3925.98  10
   0  -6 -16 108931. 3916.07  19
   0   6  16 120290. 3931.49  20
   0  -6 -16 117153. 3908.92   1
   0   6  16 117335. 3985.34  18
   0  -6 -16 114258. 3933.75  13
   0  -6 -16 114248. 3962.20  15
   0   6  16 114496. 3950.29   8
   0  -6 -16 123207. 3919.53   9
   0   6  16 113514. 3956.42  14
   0  -6 -16 123929. 3926.03  11
   0  -6 -16 110390. 3817.58   5
   0   6  16 119231. 3977.41  16
   0   6  16 119478. 3921.43   9
   0  -6 -16 117120. 3966.65   3
   0  -6 -17 503.142 324.323  19
   0  -6 -17 1111.75 265.369   6
   0   6  17 954.205 261.438   2
   0  -6 -17 773.680 351.223  10
   0   6  17 1284.03 355.501  11
   0  -6 -17 792.493 326.828  19
   0   6  17 927.876 322.088   9
   0   6  17 1323.62 345.512  20
   0   6  17 744.046 273.040   4
   0  -6 -17 970.375 353.195   9
   0   6  17 1062.94 357.460   8
   0  -6 -17 651.002 333.201  20
   0   6  17 900.820 180.725  17
   0   6  17 1033.28 372.448  16
   0  -6 -17 839.518 205.357   5
   0  -6 -17 2113.24 377.795  13
   0  -6 -17 229.621 355.973  15
   0  -6 -17 1169.28 349.251  11
   0   6  17 504.357 323.314  10
   0  -6 -17 1057.25 381.400   3
   0   6  17 962.447 381.356  14
   0  -6 -17 868.468 331.330   1
   0   6  17 804.870 303.266   2
   0   6  18 5674.20 508.953  14
   0  -6 -18 5785.73 472.564   9
   0   6  18 6402.40 407.868   2
   0  -6 -18 6420.90 471.313  11
   0  -6 -18 5911.76 497.845  13
   0   6  18 5578.36 445.107   2
   0  -6 -18 6126.31 479.038   1
   0   6  18 6319.32 522.947   8
   0  -6 -18 5827.77 515.484  15
   0  -6 -18 5687.33 530.290   3
   0   6  18 6046.70 460.568  11
   0   6  18 5934.33 395.249   4
   0   6  18 4299.87 496.898  16
   0  -6 -18 5829.24 477.279  19
   0   6  18 5676.61 468.387   9
   0   6  18 5188.04 450.623  20
   0  -6 -18 5453.01 330.526   5
   0  -6 -18 5691.70 460.322  20
   0   6  18 6067.37 462.619  10
   0   6  18 5949.62 295.909  17
   0  -6 -18 5578.66 464.853  10
   0  -6 -18 4855.94 444.940  19
   0  -6 -18 5937.04 386.172   6
   0   6  19 6311.64 420.136   4
   0   6  19 5339.86 514.227  14
   0  -6 -19 6246.49 482.064  11
   0  -6 -19 6069.84 554.805  15
   0   6  19 7266.68 319.237  17
   0  -6 -19 6496.63 496.390   1
   0  -6 -19 6719.39 507.397   9
   0  -6 -19 7167.67 499.070  20
   0   6  19 6243.13 545.125   8
   0  -6 -19 6910.40 497.339  10
   0   6  19 5653.74 459.446   2
   0  -6 -19 6435.00 543.913  13
   0  -6 -19 7364.92 511.424  19
   0  -6 -19 6210.56 405.142   6
   0  -6 -19 6166.08 562.911   3
   0   6  19 5898.29 569.212  16
   0  -6 -19 6321.96 361.395   5
   0   6  19 7547.40 445.377   2
   0   6  20 9106.61 664.183  16
   0  -6 -20 9347.80 571.739  11
   0   6  20 9049.24 486.040   4
   0  -6 -20 8678.36 568.535  10
   0  -6 -20 9514.87 587.040  20
   0  -6 -20 8946.48 626.874  13
   0  -6 -20 9295.52 587.273   9
   0   6  20 9809.65 558.379   2
   0  -6 -20 8253.45 579.050   1
   0  -6 -20 8872.40 587.338  19
   0   6  20 8886.19 377.832  17
   0   6  20 9011.20 635.093  14
   0  -6 -20 7408.18 617.620  15
   0   6  20 8643.68 618.564   8
   0  -6 -21 199.062 431.862  15
   0   6  21 542.833 350.955   2
   0  -6 -21 37.4742 375.186  19
   0   6  21 661.112 463.884  16
   0   6  21 239.339 264.116   4
   0  -6 -21-269.630 399.288   1
   0   6  21 219.444 420.640   8
   0   6  21 230.509 403.896  14
   0  -6 -21 306.121 439.386  13
   0  -6 -21-204.990 389.591  10
   0  -6 -21 563.221 383.965  11
   0  -6 -21 257.372 389.379   9
   0  -6 -21 320.659 372.900  20
   0   7 -23 12197.0 713.150   5
   0   7 -23 9840.41 750.767  15
   0   7 -23 13621.4 708.157  19
   0   7 -23 13535.2 789.768   3
   0  -7  23 9970.37 685.017   8
   0  -7  23 12414.2 727.339   9
   0  -7  23 10824.6 698.103  12
   0  -7  23 11053.4 618.310  18
   0   7 -23 10879.2 689.283  11
   0   7 -23 11546.1 697.985  20
   0   7 -23 11166.7 687.827  10
   0  -7  23 11408.6 686.518  16
   0   7 -22 8108.05 588.145  11
   0  -7  22 8419.04 595.850  12
   0   7 -22 7860.65 652.893  15
   0   7 -22 7572.43 578.015  20
   0   7 -22 8695.48 612.741   5
   0  -7  22 8494.21 607.613   9
   0   7 -22 7672.71 579.892  19
   0  -7  22 7502.50 578.230   8
   0   7 -22 8113.42 494.101  17
   0   7 -22 9451.73 669.036   3
   0  -7  22 8826.16 528.063  18
   0   7 -22 7677.51 577.190  10
   0  -7  22 8193.72 574.441  16
   0  -7  21 21177.1 791.001  18
   0   7 -21 24432.0 978.105  15
   0   7 -21 20758.8 852.663  20
   0  -7  21 19950.7 839.007  16
   0  -7  21 21577.7 873.556   8
   0   7 -21 19507.9 847.096  10
   0  -7  21 21481.9 876.754   9
   0  -7  21 21375.9 884.655  12
   0   7 -21 20312.3 846.101  11
   0   7 -21 21359.1 881.766   5
   0   7 -21 22763.7 952.938   3
   0   7 -21 21544.3 860.869  19
   0   7 -21 22282.5 786.095  17
   0   7 -20 11883.3 656.455   5
   0   7 -20 11705.8 643.650  19
   0  -7  20 10406.5 546.998  18
   0   7 -20 12620.6 716.593  15
   0   7 -20 11066.1 627.167  11
   0  -7  20 10687.4 633.100  12
   0  -7  20 10675.2 376.369  14
   0  -7  20 11130.4 647.493   9
   0   7 -20 12003.0 710.885   3
   0  -7  20 9797.66 380.339  14
   0  -7  20 10284.6 622.432   8
   0  -7  20 10566.8 598.731  16
   0   7 -20 11144.4 630.863  10
   0   7 -20 11228.7 629.410  20
   0   7 -20 11263.1 560.489  17
   0   7 -19 11156.8 614.818  10
   0   7 -19 11240.3 622.217  19
   0  -7  19 12005.1 638.689   9
   0  -7  19 12324.7 607.060  10
   0  -7  19 10732.8 547.975  18
   0  -7  19 11318.6 599.013  16
   0  -7  19 10874.5 621.696   8
   0   7 -19 12399.7 701.996   3
   0  -7  19 11431.1 630.923  12
   0  -7  19 12335.9 641.166   7
   0  -7  19 12717.5 606.274   9
   0   7 -19 10483.8 639.408   5
   0  -7  19 10470.3 395.757  14
   0  -7  19 12764.4 614.431  11
   0  -7  19 10135.7 398.980  14
   0   7 -19 12278.9 568.823  17
   0  -7  19 12054.2 618.869  20
   0   7 -19 12385.4 635.813   2
   0   7 -19 12297.3 702.955  15
   0  -7  19 11580.7 610.625  19
   0   7 -19 10444.2 617.297  11
   0   7 -19 11246.0 618.296  20
   0  -7  18 5972.23 451.708  20
   0   7 -18 5392.58 483.216   5
   0  -7  18 5309.91 236.547  14
   0  -7  18 6544.87 388.245  18
   0   7 -18 4949.12 450.218  11
   0  -7  18 6451.15 453.244  10
   0   7 -18 5215.08 454.169  19
   0   7 -18 6827.17 412.777  17
   0   7 -18 6171.48 463.355  10
   0   7 -18 6293.97 523.823   3
   0   7 -18 5594.58 457.104  20
   0  -7  18 4518.38 425.663   8
   0  -7  18 5153.05 449.743  12
   0  -7  18 5680.29 432.663  19
   0  -7  18 5384.80 467.055   9
   0  -7  18 5227.97 417.742  16
   0  -7  18 6025.72 465.516   7
   0  -7  18 5048.49 235.510  14
   0  -7  18 6444.22 453.950   9
   0   7 -18 7100.40 473.813   2
   0   7 -18 6646.15 535.235  15
   0  -7  18 6476.12 450.607  11
   0  -7  17 10775.2 592.037  12
   0   7 -17 11810.3 598.106  20
   0   7 -17 10760.6 569.182  13
   0   7 -17 11256.1 546.219  17
   0  -7  17 12144.6 584.933  10
   0  -7  17 9969.56 582.882   8
   0  -7  17 12890.2 591.760  11
   0  -7  17 10959.0 513.467  18
   0  -7  17 11787.2 574.481   9
   0   7 -17 11376.9 651.488  15
   0  -7  17 10524.7 589.687   7
   0   7 -17 10411.7 582.021  11
   0   7 -17 12049.9 551.543   7
   0  -7  17 10394.4 393.611  14
   0  -7  17 10823.1 395.890  14
   0  -7  17 10223.4 548.764  16
   0   7 -17 10970.9 619.640   5
   0   7 -17 10126.4 580.981  19
   0  -7  17 12071.4 588.355  20
   0   7 -17 10926.9 598.096  10
   0  -7  17 10222.1 592.266   9
   0   7 -17 10457.8 532.996  16
   0  -7  17 11355.7 590.519   2
   0  -7  17 11509.6 583.295  19
   0   7 -17 11286.6 587.556   2
   0  -7  16-258.612 274.379  12
   0   7 -16 100.199 273.367  13
   0  -7  16 610.192 272.445  20
   0  -7  16 15.8060 278.220   2
   0  -7  16 70.8593 254.066  16
   0  -7  16 487.370 278.529   7
   0  -7  16-93.5307 270.201   8
   0   7 -16 416.291 264.058   7
   0  -7  16 62.8106 101.800  14
   0   7 -16 266.084 309.636   5
   0   7 -16 47.0124 285.941  19
   0   7 -16 95.2275 295.505  11
   0   7 -16 240.333 261.994   8
   0   7 -16 112.579 246.346  12
   0  -7  16 74.0508 211.037  18
   0   7 -16-63.3190 283.785  20
   0   7 -16-154.356 242.387  16
   0   7 -16 250.873 314.198   2
   0   7 -16 256.952 262.043  17
   0   7 -16 153.189 335.871  15
   0  -7  16 88.8632 269.365  11
   0  -7  16 310.763 270.898  19
   0  -7  16 161.569 268.012  10
   0  -7  16-458.108 304.623   9
   0  -7  16 289.709 276.640   9
   0   7 -16 236.472 299.276  10
   0  -7  16-24.4949 99.1834  14
   0   7 -15 398.098 311.002   5
   0  -7  15 166.617 257.542  12
   0   7 -15 928.452 250.719   7
   0  -7  15 846.513 289.053   2
   0  -7  15 476.660 270.507  10
   0  -7  15 805.734 273.008  11
   0   7 -15 282.272 231.153  16
   0   7 -15 537.636 254.299  13
   0  -7  15 569.224 249.685  17
   0   7 -15 389.837 289.813  19
   0  -7  15 165.935 273.720   9
   0   7 -15 543.493 289.824  10
   0  -7  15 389.814 284.886   9
   0   7 -15 435.817 333.092  15
   0   7 -15 229.944 245.125   8
   0  -7  15 421.553 99.8743  14
   0  -7  15 409.747 256.264  19
   0  -7  15 512.076 258.549  20
   0  -7  15 714.571 277.227   8
   0   7 -15 455.336 296.746  11
   0  -7  15 79.0936 260.978  16
   0  -7  15 494.425 194.649  18
   0   7 -15 428.691 245.016  17
   0  -7  15 447.017 103.434  14
   0   7 -15 893.864 300.099  20
   0  -7  15 579.580 261.580   7
   0   7 -15 551.903 252.252  12
   0   7 -15 496.723 279.174   2
   0  -7  14 72611.7 2508.65  18
   0   7 -14 79272.2 2545.72   7
   0   7 -14 78221.5 2618.31  15
   0  -7  14 75120.5 2583.66   9
   0  -7  14 77337.9 2570.95  19
   0   7 -14 74294.6 2587.18   5
   0  -7  14 72834.9 2436.46  14
   0   7 -14 79441.9 2551.94   8
   0   7 -14 75427.7 2578.91  10
   0  -7  14 77502.2 2580.25  12
   0  -7  14 75585.0 2580.02   2
   0   7 -14 76999.3 2559.53  17
   0  -7  14 74510.0 2576.57   7
   0   7 -14 76641.5 2538.28  16
   0  -7  14 72633.2 2563.56   8
   0  -7  14 79085.7 2577.36  20
   0   7 -14 77517.1 2584.28  20
   0  -7  14 79637.5 2574.91  10
   0   7 -14 76924.7 2580.92  19
   0  -7  14 74273.9 2557.38  17
   0  -7  14 81077.9 2575.53   9
   0  -7  14 79198.8 2576.59  11
   0   7 -14 76077.6 2560.69  13
   0  -7  14 73838.4 2439.45  14
   0   7 -14 75366.6 2583.19   2
   0   7 -14 77243.6 2550.04  12
   0   7 -14 75569.6 2580.41  11
   0  -7  14 75251.2 2552.76  16
   0   7 -13 14176.1 657.750   2
   0  -7  13 15540.1 656.395   9
   0   7 -13 16104.3 621.428   7
   0   7 -13 15763.4 665.840  19
   0   7 -13 15434.7 701.435  15
   0   7 -13 15554.8 648.302  17
   0  -7  13 14763.5 511.871  14
   0  -7  13 14575.1 624.783  16
   0  -7  13 15896.5 670.398   9
   0  -7  13 15095.8 650.946  12
   0  -7  13 13881.7 578.792  18
   0   7 -13 15351.4 638.588  13
   0  -7  13 15589.1 651.691  19
   0  -7  13 15124.3 518.342  14
   0  -7  13 15024.5 645.454   8
   0   7 -13 14626.3 661.001  11
   0   7 -13 14585.2 660.778  10
   0   7 -13 15079.9 517.865   4
   0  -7  13 14416.2 646.799  11
   0  -7  13 13966.5 656.767   2
   0   7 -13 13999.7 641.808   1
   0  -7  13 14868.6 648.511   7
   0  -7  13 15567.1 519.741   4
   0  -7  13 13470.3 633.146  17
   0   7 -13 14087.4 665.540   5
   0   7 -13 15345.8 631.643   8
   0   7 -13 14506.5 659.467  20
   0  -7  13 15117.3 651.148  20
   0  -7  13 14643.9 647.461  10
   0   7 -13 15584.5 620.204  16
   0  -7  12 11960.5 435.330  14
   0  -7  12 11510.0 570.179   9
   0   7 -12 11858.8 575.359   2
   0  -7  12 12828.1 567.135  20
   0  -7  12 13710.5 574.723   9
   0  -7  12 12588.6 564.612  11
   0   7 -12 13667.6 612.594  15
   0   7 -12 12065.1 525.914  16
   0  -7  12 12848.0 494.405  18
   0  -7  12 11801.5 426.870  14
   0   7 -12 13137.6 548.502  13
   0  -7  12 12898.2 561.264  19
   0  -7  12 11443.3 548.248   7
   0   7 -12 11251.2 571.340  10
   0   7 -12 12189.9 576.032  20
   0  -7  12 13210.5 561.996   8
   0   7 -12 11897.3 572.183  19
   0  -7  12 12596.0 449.742   4
   0  -7  12 12460.0 564.379  10
   0   7 -12 11846.0 577.176  11
   0   7 -12 12087.3 555.996  17
   0  -7  12 13041.3 538.952  16
   0   7 -12 11712.1 528.588   7
   0  -7  12 12132.0 425.591   6
   0   7 -12 12868.6 565.886   1
   0  -7  12 12580.3 558.941  12
   0   7 -12 11923.9 580.068   5
   0   7 -12 13048.2 451.237   4
   0  -7  12 12080.8 556.209  17
   0  -7  12 12728.3 421.259   6
   0   7 -12 12311.1 538.044   8
   0   7 -11 3257.80 303.872  10
   0  -7  11 3812.60 257.556  16
   0  -7  11 3749.65 289.322   7
   0   7 -11 3261.31 306.412   5
   0   7 -11 3398.01 303.650   2
   0   7 -11 3779.75 300.764  17
   0   7 -11 3864.83 264.188   7
   0  -7  11 3526.71 172.356  14
   0   7 -11 3993.38 262.968  16
   0   7 -11 3069.73 324.135  15
   0   7 -11 3866.47 293.668   1
   0   7 -11 4085.67 314.755  19
   0  -7  11 3580.09 217.964  18
   0  -7  11 3245.42 280.689  12
   0  -7  11 3658.16 174.555   6
   0   7 -11 3450.72 308.931  11
   0   7 -11 3855.69 272.615   8
   0   7 -11 3416.17 283.482  13
   0   7 -11 3794.44 199.697   4
   0  -7  11 3878.44 168.103   6
   0   7 -11 3915.68 317.546  20
   0  -7  11 3832.37 199.700   4
   0  -7  11 3717.23 282.254   8
   0  -7  11 3881.99 287.749  17
   0  -7  10 79076.6 2659.18  12
   0   7 -10 83679.3 2697.15  15
   0  -7  10 81183.9 2573.57   6
   0   7 -10 79859.7 2672.85  19
   0   7 -10 76090.9 2660.83  17
   0  -7  10 77847.6 2635.14  16
   0  -7  10 82570.9 2593.60   4
   0   7 -10 78352.1 2672.53  11
   0   7 -10 78484.8 2675.78   2
   0   7 -10 79934.6 2656.41   1
   0  -7  10 77100.7 2568.39  14
   0   7 -10 78936.8 2593.11   4
   0  -7  10 74744.6 2650.50   7
   0  -7  10 80217.6 2576.73   6
   0  -7  10 80510.3 2662.02  17
   0   7 -10 81833.1 2645.10  13
   0  -7  10 78208.3 2652.44   8
   0   7 -10 81426.3 2635.04  16
   0  -7  10 80011.1 2601.42  18
   0   7 -10 84904.7 2638.90   7
   0   7 -10 80583.9 2644.41   8
   0   7 -10 78508.5 2671.08  10
   0   7 -10 76688.0 2669.25  20
   0   7  -9 108890. 3626.33  11
   0  -7   9 106397. 3622.01   2
   0  -7   9 107289. 3600.82  13
   0  -7   9 106930. 3600.17   7
   0   7  -9 107621. 3626.00   2
   0   7  -9 108794. 3618.44  17
   0   7  -9 107000. 3556.47   4
   0  -7   9 113852. 3589.41  16
   0   7  -9 113822. 3620.32   9
   0   7  -9 107819. 3625.91  20
   0  -7   9 108203. 3530.20  14
   0  -7   9 110170. 3542.07   6
   0   7  -9 110992. 3597.06   8
   0   7  -9 108935. 3605.41   1
   0   7  -9 110740. 3626.34  19
   0   7  -9 112828. 3593.88  13
   0  -7   9 109375. 3602.67   8
   0   7  -9 112156. 3585.92   7
   0  -7   9 111453. 3553.38  18
   0  -7   9 109687. 3608.29  12
   0  -7   9 113222. 3557.32   4
   0   7  -8 73202.2 2381.31   7
   0  -7   8 76031.8 2350.76  18
   0  -7   8 70811.0 2415.34   2
   0   7  -8 72673.8 2422.40  11
   0  -7   8 73673.5 2349.40   6
   0   7  -8 73921.4 2392.67   8
   0  -7   8 72811.1 2361.33   4
   0   7  -8 73388.8 2422.82  20
   0   7  -8 72513.6 2418.63  17
   0  -7   8 68805.3 2391.06  13
   0   7  -8 73569.5 2384.20  13
   0   7  -8 70799.5 2394.11   1
   0  -7   8 67657.2 2395.09  12
   0   7  -8 66653.8 2359.65   4
   0   7  -8 71383.5 2417.68  19
   0  -7   8 70221.4 2394.62   8
   0  -7   8 74622.3 2382.97  16
   0   7  -8 72495.7 2423.41   2
   0  -7   8 68106.6 2391.00   7
   0  -7   8 73763.6 2334.88  14
   0   7  -8 71959.4 2410.53   9
   0   7  -7 6874.99 368.790   2
   0  -7   7 6945.72 367.984  10
   0  -7   7 6854.90 325.953  13
   0  -7   7 6686.67 338.997  12
   0  -7   7 6395.96 334.018   8
   0  -7   7 7105.43 311.764   4
   0   7  -7 6717.58 271.593  14
   0  -7   7 7216.44 361.304   2
   0   7  -7 7137.74 323.093   7
   0   7  -7 7486.55 320.461   4
   0  -7   7 6394.68 321.725   7
   0   7  -7 6341.68 358.849  19
   0   7  -7 7156.72 320.472  13
   0   7  -7 6416.37 350.351   9
   0  -7   7 7011.44 316.933  16
   0   7  -7 6930.75 365.171  20
   0   7  -7 6718.39 361.802  11
   0   7  -7 7205.71 337.214  12
   0  -7   7 6378.53 351.699  20
   0  -7   7 6882.33 297.967   6
   0  -7   7 6086.37 341.363  19
   0   7  -7 6500.16 366.506  17
   0  -7   7 7157.75 280.566  14
   0   7  -7 7050.65 333.640   8
   0   7  -7 7013.40 334.239   1
   0  -7   7 7136.25 368.165   9
   0   7  -6 121.164 169.509   9
   0  -7   6 102.276 141.830   8
   0  -7   6-46.8742 174.547  20
   0   7  -6-150.772 146.821  12
   0  -7   6 40.9802 120.129   6
   0  -7   6-71.2629 171.073  10
   0   7  -6 61.3974 169.072  20
   0  -7   6-74.4580 143.572  12
   0   7  -6 61.8340 162.673  11
   0   7  -6-131.326 183.924  19
   0   7  -6-19.5244 122.306  13
   0  -7   6 119.273 133.022   4
   0  -7   6-150.314 183.242   9
   0   7  -6 139.729 98.3233  14
   0  -7   6 144.550 164.606   2
   0  -7   6 112.140 163.527  10
   0  -7   6 102.660 130.866  13
   0  -7   6-6.50406 115.549  16
   0   7  -6-80.5946 189.900  17
   0  -7   6-74.2866 169.800  19
   0   7  -6 204.538 138.676   1
   0  -7   6 90.7814 131.129   7
   0   7  -6 131.105 172.903   2
   0   7  -6 7.72106 137.481   8
   0   7  -6 99.1716 152.649   4
   0  -7   6 84.4856 170.913  11
   0  -7   6 59.1929 102.674  14
   0   7  -5 8437.97 416.203   2
   0   7  -5 9113.58 416.241  11
   0  -7   5 8741.62 411.205  19
   0  -7   5 9479.07 359.829  14
   0  -7   5 9137.85 390.007   8
   0   7  -5 8939.32 374.474   1
   0  -7   5 9023.02 419.833   9
   0   7  -5 8393.85 420.564  17
   0  -7   5 8672.89 380.768  13
   0   7  -5 9075.99 412.948   9
   0  -7   5 8944.91 383.714   7
   0  -7   5 9666.59 359.358  18
   0   7  -5 9059.42 414.487  19
   0  -7   5 8293.12 388.231  12
   0  -7   5 8670.18 410.226   2
   0  -7   5 10152.9 391.304   4
   0   7  -5 10067.4 396.868   8
   0  -7   5 8818.85 411.987  11
   0   7  -5 9522.31 369.785  13
   0  -7   5 9306.33 425.716  10
   0  -7   5 8518.90 407.845  20
   0  -7   5 8677.07 409.115  10
   0  -7   5 9180.60 377.138   6
   0   7  -5 9082.50 358.994  14
   0  -7   5 9164.45 371.289  16
   0   7  -5 9455.50 402.092   4
   0   7  -5 8452.37 412.776  20
   0   7  -5 9198.26 392.194  12
   0  -7   4 60256.8 2001.78   6
   0  -7   4 61180.5 2030.13  20
   0  -7   4 61486.3 2003.86   7
   0  -7   4 59617.9 2026.24   2
   0   7  -4 58768.1 2014.71   4
   0  -7   4 61589.9 2029.44  19
   0  -7   4 57428.3 1993.28  13
   0  -7   4 62201.4 1983.09  18
   0  -7   4 61530.0 2037.63  10
   0  -7   4 61080.9 1986.87  14
   0   7  -4 61858.2 2040.50  20
   0   7  -4 60648.2 1990.72   1
   0  -7   4 63015.4 2038.79   9
   0   7  -4 61427.8 1988.53  13
   0   7  -4 58700.1 2035.61  17
   0   7  -4 59003.4 2031.43   2
   0   7  -4 60303.6 2028.47   9
   0  -7   4 60094.5 2012.52  12
   0   7  -4 60968.3 1991.15  14
   0  -7   4 59628.2 2030.13  11
   0   7  -4 60245.3 2039.27  11
   0   7  -4 61279.3 2037.14  19
   0   7  -4 60695.1 2013.14  12
   0  -7   4 60567.6 2008.43   4
   0  -7   4 58956.1 2028.19  10
   0   7  -3 11261.6 479.610  20
   0  -7   3 10912.6 472.758  20
   0  -7   3 11714.7 436.791  14
   0  -7   3 10631.1 468.879  19
   0  -7   3 10558.1 466.799   2
   0  -7   3 11332.6 480.921  10
   0   7  -3 11249.6 478.308   2
   0   7  -3 10615.3 439.862  14
   0  -7   3 11150.5 453.339   6
   0   7  -3 11565.3 466.230   3
   0   7  -3 11075.5 477.684  19
   0  -7   3 10880.4 473.974  11
   0   7  -3 11784.4 473.369   4
   0   7  -3 11744.1 427.732  13
   0  -7   3 11765.7 428.055  18
   0   7  -3 10676.1 476.931  11
   0   7  -3 11151.1 474.146  10
   0  -7   3 11487.4 445.221   7
   0   7  -3 11541.8 465.419  15
   0   7  -3 11510.7 456.147  12
   0   7  -3 10611.4 469.676   9
   0  -7   3 11850.5 481.288   9
   0  -7   3 11982.3 461.452  12
   0   7  -3 10903.8 482.565  17
   0   7  -3 11290.1 425.075   1
   0  -7   3 10644.3 425.880   1
   0  -7   3 11461.4 434.502  13
   0  -7   2 136267. 4409.03  14
   0   7  -2 131878. 4442.46  11
   0   7  -2 138297. 4390.07   1
   0   7  -2 134002. 4434.44   4
   0  -7   2 136349. 4431.26   2
   0  -7   2 137255. 4435.37  19
   0   7  -2 136330. 4429.17   3
   0  -7   2 139783. 4400.33  18
   0  -7   2 131682. 4389.88   1
   0   7  -2 135804. 4399.23  18
   0   7  -2 137319. 4436.79   9
   0   7  -2 139619. 4439.77  10
   0  -7   2 135916. 4438.84   9
   0  -7   2 134499. 4428.07   3
   0   7  -2 136353. 4438.13   2
   0  -7   2 136864. 4412.62   7
   0  -7   2 136916. 4441.47  10
   0   7  -2 138416. 4416.94  14
   0   7  -2 133138. 4444.39  20
   0   7  -2 141181. 4431.98  15
   0   7  -2 139549. 4425.39  12
   0  -7   2 135178. 4435.27  20
   0   7  -2 138075. 4445.32  19
   0  -7   2 138573. 4437.72  11
   0   7  -2 133817. 4441.22  17
   0  -7   2 137083. 4398.91  13
   0  -7   2 137330. 4422.31  12
   0   7  -2 135450. 4396.32  13
   0  -7   1 40915.7 1361.77  10
   0   7  -1 39172.6 1359.53  17
   0   7  -1 39719.7 1301.91   1
   0  -7   1 38138.0 1345.75   4
   0  -7   1 37827.8 1318.10  18
   0   7  -1 39788.4 1362.88  19
   0  -7   1 40053.3 1346.05   2
   0  -7   1 38354.3 1352.60  19
   0   7  -1 37923.0 1313.72  13
   0  -7   1 40477.6 1350.22   3
   0   7  -1 39410.5 1358.43  10
   0   7  -1 39751.5 1356.72   9
   0   7  -1 39727.5 1364.34  20
   0  -7   1 39350.7 1361.96  11
   0  -7   1 38348.5 1354.60  20
   0   7  -1 39609.4 1343.99  14
   0  -7   1 38448.3 1341.24  12
   0  -7   1 39084.0 1357.25  11
   0   7  -1 39637.3 1361.45   4
   0  -7   1 39812.6 1356.31   9
   0   7  -1 38977.8 1348.05   3
   0  -7   1 39132.0 1303.45   1
   0  -7   1 40445.9 1315.02  13
   0   7  -1 40834.8 1327.07  18
   0   7  -1 38223.3 1345.05  15
   0  -7   1 40551.2 1333.00   7
   0  -7   0 17840.8 685.370   4
   0   7   0 20365.1 672.180  18
   0  -7   0 17307.5 643.089  13
   0  -7   0 17800.2 688.207   9
   0  -7   0 18186.6 691.766  20
   0  -7   0 18205.1 633.774   1
   0   7   0 18986.9 690.872   9
   0  -7   0 18693.6 689.341  19
   0  -7   0 17371.8 677.254   3
   0  -7   0 17059.5 671.236   2
   0   7   0 18580.7 631.800   1
   0  -7   0 18574.0 682.615  15
   0  -7   0 18346.9 691.324  11
   0  -7   0 19186.1 663.873  18
   0   7   0 18528.2 693.293  10
   0  -7   0 18260.7 677.163  12
   0   7   0 17207.3 693.460   4
   0  -7   0 18011.5 666.302   7
   0   7   0 18281.4 685.312  14
   0  -7   0 17702.6 659.593  16
   0   7   0 17746.0 695.013  19
   0  -7   0 18838.1 695.966  10
   0   7   0 17563.4 646.248  13
   0   7   0 19101.1 687.797   3
   0   7   0 18303.3 700.432  20
   0   7   0 18931.2 684.847  15
   0  -7   0 18001.4 694.464  11
   0  -7  -1 8827.90 407.674  19
   0  -7  -1 9114.55 403.054   3
   0  -7  -1 9261.17 390.825   2
   0   7   1 9208.43 412.239  14
   0   7   1 9449.07 410.417   9
   0   7   1 9082.98 411.359  19
   0  -7  -1 9346.49 368.421  13
   0   7   1 9350.36 339.385   5
   0   7   1 8467.44 410.193  20
   0  -7  -1 9249.82 382.596  16
   0   7   1 8713.83 344.279   1
   0  -7  -1 8721.27 408.737  10
   0  -7  -1 8974.49 405.516   4
   0  -7  -1 9630.38 350.133   1
   0  -7  -1 8697.13 408.160  20
   0  -7  -1 9425.51 399.788  12
   0  -7  -1 9060.40 412.451  11
   0  -7  -1 9097.99 386.219  18
   0  -7  -1 9310.76 409.549   9
   0   7   1 8316.07 398.472  15
   0   7   1 9172.12 413.140  10
   0  -7  -1 9141.23 406.818   6
   0   7   1 9555.75 372.523  13
   0   7   1 8667.89 420.322   4
   0  -7  -1 9183.32 387.789   7
   0  -7  -1 9659.83 404.623  15
   0  -7  -1 8887.74 411.874  11
   0   7   1 9170.98 404.021   3
   0   7   1 8467.58 383.814  18
   0  -7  -2 252817. 8089.38   3
   0  -7  -2 258609. 8086.97   4
   0  -7  -2 243929. 8056.16  13
   0  -7  -2 260071. 8097.22  20
   0  -7  -2 249410. 8068.53  16
   0   7   2 258462. 8090.89   3
   0   7   2 243801. 8078.18  18
   0   7   2 250028. 8034.39   1
   0  -7  -2 249745. 8075.64   7
   0  -7  -2 254575. 8037.57   1
   0  -7  -2 248897. 8072.82   2
   0   7   2 242387. 8092.94  14
   0  -7  -2 255181. 8088.49   6
   0  -7  -2 256547. 8089.56  15
   0   7   2 255926. 8058.73  13
   0  -7  -2 253087. 8089.90   9
   0  -7  -2 255257. 8094.41  11
   0   7   2 256571. 8104.34   4
   0   7   2 242807. 8019.27   5
   0  -7  -2 258542. 8094.83  19
   0  -7  -2 254172. 8092.23  10
   0  -7  -3 52062.2 1723.28  19
   0   7   3 49650.7 1634.07   5
   0  -7  -3 49746.5 1717.79  10
   0  -7  -3 51555.0 1718.49  15
   0   7   3 52145.1 1715.65  18
   0  -7  -3 50124.6 1705.35   7
   0  -7  -3 50899.6 1710.81   4
   0   7   3 51632.2 1687.07  13
   0  -7  -3 50280.3 1718.98  11
   0   7   3 51139.3 1732.00   4
   0   7   3 50749.2 1729.96  14
   0  -7  -3 48912.5 1662.39   1
   0   7   3 50411.6 1661.43   1
   0  -7  -3 52536.5 1725.87  20
   0  -7  -3 50656.8 1716.38   6
   0  -7  -3 50567.8 1709.21  14
   0  -7  -3 49656.1 1697.23   2
   0  -7  -3 50461.9 1697.16  16
   0  -7  -3 50675.7 1686.29  13
   0  -7  -3 47126.2 1711.97   9
   0  -7  -3 49716.6 1716.61   3
   0   7   3 51520.1 1717.58   3
   0   7   3 53180.9 1710.95  16
   0  -7  -4 22895.2 860.327   2
   0  -7  -4 23194.6 877.254   4
   0  -7  -4 23630.6 885.731   9
   0   7   4 25861.0 884.995  16
   0   7   4 24310.2 892.640  18
   0   7   4 23909.5 861.400  13
   0   7   4 24424.4 888.954   3
   0   7   4 24412.9 792.057   5
   0  -7  -4 23273.5 885.788  11
   0  -7  -4 24235.3 859.680  13
   0   7   4 22818.6 894.884   4
   0  -7  -4 25415.0 894.409  15
   0  -7  -4 23535.3 832.940   1
   0  -7  -4 22526.4 884.520  20
   0   7   4 23680.5 831.200   1
   0  -7  -4 24491.1 887.174   6
   0  -7  -4 23546.5 875.430   7
   0  -7  -4 25414.3 872.768  16
   0   7   4 24741.2 907.718  14
   0  -7  -4 24519.2 897.675  20
   0  -7  -4 26155.1 900.518  19
   0   7   4 24720.8 877.407   2
   0  -7  -4 23268.7 884.867  10
   0  -7  -4 23622.8 882.640  14
   0  -7  -4 24083.1 892.975   3
   0  -7  -5 193174. 6288.61  10
   0  -7  -5 192640. 6271.71  16
   0   7   5 198305. 6288.00  16
   0  -7  -5 189890. 6279.64  14
   0  -7  -5 194142. 6296.41   3
   0  -7  -5 201062. 6301.06  19
   0   7   5 204438. 6276.20   2
   0  -7  -5 185036. 6263.42   2
   0  -7  -5 191771. 6285.99   9
   0  -7  -5 198532. 6301.75  20
   0  -7  -5 194374. 6289.29  11
   0   7   5 187499. 6303.83  14
   0  -7  -5 191202. 6284.12   6
   0   7   5 198060. 6240.88   1
   0  -7  -5 193929. 6289.26  20
   0   7   5 193766. 6291.91   3
   0   7   5 187103. 6291.99  18
   0   7   5 199266. 6190.31   5
   0  -7  -5 197446. 6276.55   4
   0  -7  -5 189656. 6282.99   7
   0  -7  -5 189486. 6264.01  13
   0  -7  -5 188807. 6239.00   1
   0  -7  -5 190992. 6295.07  15
   0   7   6 25119.4 918.781   3
   0  -7  -6 23887.0 912.656  20
   0  -7  -6 23757.7 919.594   3
   0  -7  -6 22812.8 907.046  11
   0   7   6 24748.2 924.572  18
   0  -7  -6 22792.4 906.044  10
   0  -7  -6 24089.5 894.074  16
   0  -7  -6 22809.8 901.854   7
   0  -7  -6 24689.5 923.950  20
   0  -7  -6 24058.8 907.592   9
   0  -7  -6 23453.5 887.099  13
   0  -7  -6 24680.1 861.960   1
   0  -7  -6 25039.5 898.328   4
   0  -7  -6 25363.9 909.808  14
   0   7   6 25142.4 915.751  16
   0  -7  -6 25140.8 908.417   6
   0   7   6 24878.5 800.936   5
   0  -7  -6 25221.0 803.531   5
   0  -7  -6 25304.0 925.827  15
   0   7   6 23643.5 860.874   1
   0  -7  -6 25209.0 924.508  19
   0   7   6 23403.1 930.531  14
   0  -7  -6 23902.0 881.935   2
   0   7   6 24105.5 892.767   2
   0  -7  -7 14192.9 580.392   2
   0  -7  -7 15046.6 591.959   4
   0   7   7 14011.0 605.851   9
   0   7   7 13107.8 613.799   4
   0  -7  -7 14451.6 610.309  20
   0   7   7 13612.9 620.925  18
   0  -7  -7 14282.9 622.770   3
   0  -7  -7 13916.7 587.935  13
   0  -7  -7 16332.8 617.265   9
   0  -7  -7 14717.9 610.228  14
   0  -7  -7 14417.3 593.429  16
   0   7   7 14299.8 556.597  17
   0   7   7 14712.2 611.268  10
   0  -7  -7 15276.8 611.899  11
   0  -7  -7 14069.3 559.018   1
   0   7   7 15294.2 591.590   2
   0  -7  -7 14797.4 625.439  15
   0  -7  -7 13973.6 598.024   6
   0   7   7 14089.4 491.741   5
   0   7   7 14844.8 615.228  11
   0   7   7 13633.0 609.990  16
   0   7   7 14916.4 637.495  14
   0  -7  -7 15281.9 496.146   5
   0  -7  -7 14827.5 620.204  19
   0  -7  -7 15716.3 630.470  20
   0  -7  -7 14391.1 602.087   8
   0  -7  -7 16375.6 620.887  10
   0   7   7 14371.4 617.190   3
   0   7   8 61259.6 2056.46  10
   0   7   8 59010.5 2065.54  16
   0  -7  -8 59886.1 2053.44  10
   0   7   8 58197.6 1996.86  17
   0  -7  -8 61284.8 2071.52  19
   0   7   8 62063.0 2037.84   2
   0  -7  -8 61566.3 2072.46  20
   0  -7  -8 60153.3 2070.62   3
   0  -7  -8 59473.4 2037.62  16
   0   7   8 57988.1 2064.34   3
   0  -7  -8 63571.5 2048.39   6
   0   7   8 58591.3 2057.22   4
   0  -7  -8 60025.8 2051.99   9
   0  -7  -8 61470.0 1948.02   5
   0  -7  -8 61099.4 2029.30   2
   0   7   8 55337.6 2072.78  14
   0  -7  -8 59518.4 2071.24  15
   0   7   8 60209.1 2057.38  11
   0   7   8 60852.0 2080.49  18
   0  -7  -8 61357.7 2050.88   8
   0  -7  -8 58993.9 2040.34  13
   0  -7  -8 59870.8 2053.60  11
   0   7   8 60572.7 2054.25   9
   0  -7  -8 61519.0 2030.69   4
   0  -7  -8 60070.2 2054.75  20
   0  -7  -8 60065.5 2044.43  14
   0  -7  -8 59142.0 2009.98   1
   0  -7  -9 10021.1 488.407  20
   0  -7  -9 10396.2 484.477  13
   0   7   9 10517.6 501.033   4
   0  -7  -9 10427.1 482.427   6
   0  -7  -9 11521.9 519.430  20
   0  -7  -9 10101.1 446.388   1
   0   7   9 9979.78 500.266   3
   0  -7  -9 9852.18 509.566  15
   0  -7  -9 10433.6 491.997  18
   0  -7  -9 10605.0 493.059  14
   0  -7  -9 10595.0 491.637  11
   0  -7  -9 10442.7 513.931   3
   0   7   9 10314.5 427.507  17
   0  -7  -9 10106.0 492.737  10
   0  -7  -9 10061.4 460.226   2
   0   7   9 9445.26 512.358  18
   0   7   9 9064.32 509.868  16
   0   7   9 11583.3 508.062  10
   0  -7  -9 10508.8 509.581  19
   0   7   9 9836.12 465.949   2
   0  -7  -9 9960.09 480.514  16
   0  -7  -9 9996.93 492.210   9
   0  -7  -9 10068.3 373.406   5
   0  -7  -9 10224.9 492.341   8
   0  -7  -9 9979.89 467.033   4
   0   7   9 10504.1 497.475  11
   0   7   9 11011.4 506.449   9
   0  -7 -10 857.971 255.989  19
   0  -7 -10 1219.52 235.445  13
   0  -7 -10 776.854 202.125   4
   0  -7 -10 876.659 267.959   3
   0   7  10 759.757 260.903  18
   0  -7 -10 704.385 227.129   8
   0  -7 -10 415.671 242.696  20
   0   7  10 981.682 247.508  11
   0  -7 -10 566.832 262.651  15
   0  -7 -10 455.667 235.884  18
   0  -7 -10 461.399 222.814  16
   0  -7 -10 919.540 250.049   9
   0   7  10 835.956 261.500   3
   0  -7 -10 724.221 238.415  10
   0  -7 -10 572.614 211.935   2
   0   7  10 735.813 233.081   4
   0   7  10 622.209 253.061  16
   0  -7 -10 753.116 202.021   1
   0  -7 -10 534.179 235.948  11
   0   7  10 1063.72 244.764   9
   0   7  10 807.136 164.126  17
   0   7  10 947.733 244.215  10
   0  -7 -10 715.290 111.550   5
   0  -7 -10 960.412 242.110   6
   0   7  10 395.047 192.503   2
   0  -7 -10 578.565 234.461  14
   0  -7 -10 687.056 237.762  20
   0  -7 -11 2733.77 300.275   8
   0  -7 -11 2232.93 257.047   1
   0  -7 -11 2186.44 303.487  19
   0  -7 -11 2892.80 252.897   4
   0  -7 -11 2774.16 311.772  20
   0  -7 -11 2432.48 300.317  20
   0  -7 -11 2874.50 320.568  15
   0   7  11 2843.87 335.674  18
   0  -7 -11 2288.17 314.936   3
   0  -7 -11 3215.44 299.287   9
   0   7  11 2569.17 331.483  16
   0   7  11 2788.00 316.931   4
   0  -7 -11 2354.44 278.522   6
   0   7  11 2799.52 216.560  17
   0  -7 -11 2752.11 301.126  14
   0   7  11 2752.33 308.530   9
   0  -7 -11 2674.57 294.528  16
   0   7  11 3364.18 315.691  11
   0  -7 -11 2851.97 167.906   5
   0  -7 -11 2782.92 296.728  10
   0  -7 -11 2751.97 300.489  18
   0   7  11 3116.85 327.407   3
   0   7  11 2987.86 302.105  10
   0   7  11 3321.24 291.078   2
   0  -7 -11 2720.97 303.420  11
   0  -7 -11 2609.19 303.293  19
   0  -7 -11 2611.52 299.264  13
   0  -7 -12 3171.99 295.716   1
   0  -7 -12 3359.90 327.076   9
   0  -7 -12 2915.95 294.671   6
   0  -7 -12 3131.49 194.016   5
   0  -7 -12 3506.82 366.293   3
   0  -7 -12 3239.39 313.026  16
   0  -7 -12 3365.21 331.526  18
   0  -7 -12 2988.87 321.251  14
   0   7  12 3113.80 229.570  17
   0  -7 -12 3318.53 326.787  10
   0  -7 -12 2872.29 310.451   8
   0   7  12 3014.43 327.390   4
   0  -7 -12 2873.28 322.006  11
   0  -7 -12 3521.95 272.842   4
   0  -7 -12 3163.63 332.299  20
   0  -7 -12 3034.94 326.284  19
   0   7  12 3897.58 331.977  11
   0  -7 -12 2946.26 325.800  19
   0   7  12 3220.63 319.179  10
   0  -7 -12 2997.71 331.170  13
   0   7  12 3780.60 372.473  18
   0  -7 -12 3124.98 336.951  20
   0   7  12 2820.07 346.431  16
   0  -7 -12 3017.83 358.134  15
   0  -7 -12 3115.48 346.976  12
   0   7  12 3430.01 298.760   2
   0   7  12 2670.27 334.442   3
   0   7  12 3291.78 332.674   9
   0  -7 -13 4328.83 380.028  18
   0  -7 -13 4529.49 245.139   5
   0   7  13 4940.68 382.012  11
   0  -7 -13 3647.17 368.379  19
   0  -7 -13 4021.11 361.636  14
   0   7  13 4709.94 429.830  16
   0  -7 -13 5312.18 387.930  11
   0  -7 -13 4972.73 400.574  12
   0  -7 -13 4439.93 412.930  15
   0   7  13 5117.92 442.237  14
   0  -7 -13 4502.11 366.842  16
   0  -7 -13 4602.86 418.609   3
   0  -7 -13 4251.96 351.624   1
   0   7  13 4811.35 409.909   3
   0   7  13 4775.24 379.560   4
   0  -7 -13 4632.85 358.675   6
   0  -7 -13 4865.37 395.083  13
   0  -7 -13 5218.46 382.934   9
   0  -7 -13 5811.15 382.958   8
   0   7  13 4611.45 363.437   2
   0   7  13 4705.09 433.450  18
   0  -7 -13 5054.23 383.760  20
   0  -7 -13 4347.56 384.205  20
   0  -7 -13 4850.26 385.598  10
   0  -7 -13 5173.17 392.631  19
   0   7  13 4988.98 400.785   8
   0   7  13 5016.19 391.105   9
   0   7  13 4752.97 275.304  17
   0   7  13 4713.34 382.346  10
   0  -7 -13 5382.68 313.799   4
   0  -7 -14 67527.8 2380.74   3
   0   7  14 66796.7 2388.55  18
   0   7  14 65686.2 2336.84   9
   0  -7 -14 69793.6 2329.38   8
   0  -7 -14 67774.3 2341.21  11
   0  -7 -14 67644.7 2298.84   6
   0   7  14 68828.8 2316.62   2
   0  -7 -14 67120.1 2316.01  14
   0  -7 -14 69660.1 2341.75   9
   0  -7 -14 69784.3 2324.01  16
   0  -7 -14 65816.1 2343.10  13
   0   7  14 70162.5 2241.10  17
   0  -7 -14 68308.3 2337.77  19
   0  -7 -14 63355.0 2221.03   5
   0  -7 -14 70555.9 2347.45  10
   0   7  14 70373.5 2345.90  10
   0  -7 -14 67289.0 2352.59  19
   0  -7 -14 64983.9 2372.83  15
   0   7  14 67409.1 2386.78  14
   0  -7 -14 64577.2 2310.46   1
   0  -7 -14 73422.9 2358.62  12
   0   7  14 67978.1 2385.83  16
   0   7  14 69183.7 2344.55  11
   0   7  14 66280.0 2365.20   8
   0   7  14 66133.4 2325.58   4
   0  -7 -14 68423.2 2343.86  20
   0   7  15 2112.19 212.525  17
   0  -7 -15 2102.39 342.518  20
   0   7  15 1439.97 382.595  18
   0  -7 -15 2324.54 328.752  14
   0  -7 -15 2335.18 365.468  11
   0   7  15 2571.11 345.097  11
   0   7  15 1947.60 311.303   4
   0  -7 -15 1587.49 368.700  15
   0   7  15 2344.44 342.771  10
   0  -7 -15 1597.43 322.505  19
   0  -7 -15 1645.07 343.306  13
   0   7  15 1689.33 381.296  16
   0  -7 -15 1989.85 296.920   6
   0  -7 -15 1583.63 190.710   5
   0   7  15 2331.14 390.788  14
   0  -7 -15 2054.25 383.519   3
   0   7  15 1676.94 316.361   2
   0  -7 -15 2251.35 310.051   1
   0   7  15 2243.65 353.888   9
   0  -7 -15 1768.48 326.782  19
   0   7  15 2563.03 384.110   8
   0  -7 -15 2222.42 355.736   9
   0  -7 -15 1700.34 347.765  10
   0  -7 -16-65.3308 329.951  20
   0  -7 -16 144.325 323.387   9
   0   7  16 505.820 366.744   8
   0  -7 -16-82.5542 359.042  15
   0   7  16 248.327 279.003   2
   0   7  16 76.3163 166.730  17
   0   7  16 247.360 389.765  14
   0  -7 -16 436.641 256.489   6
   0   7  16 488.963 337.590  11
   0  -7 -16 120.157 286.589   1
   0   7  16 693.437 300.509   4
   0  -7 -16 388.938 325.645  19
   0   7  16 33.4780 320.335  10
   0  -7 -16 389.515 323.438  13
   0  -7 -16-178.525 328.158  10
   0   7  16-131.774 309.577   9
   0  -7 -16 181.980 169.482   5
   0  -7 -16 158.792 332.948  19
   0   7  16-84.1427 350.791  16
   0   7  16-308.207 389.773  18
   0  -7 -16-41.0444 355.739   3
   0  -7 -16 163.220 338.373  11
   0  -7 -17 19236.5 821.891  11
   0  -7 -17 17434.1 748.278   6
   0   7  17 19830.5 840.783  10
   0  -7 -17 17539.8 873.635  15
   0  -7 -17 16606.8 861.066   3
   0  -7 -17 19920.7 832.312  20
   0  -7 -17 16701.0 672.657   5
   0   7  17 17974.5 874.942  14
   0  -7 -17 19825.0 835.756  19
   0   7  17 16716.9 770.546   4
   0  -7 -17 17925.6 822.011  19
   0  -7 -17 18004.8 795.596   1
   0   7  17 18757.4 855.987   8
   0  -7 -17 17949.8 847.484  13
   0  -7 -17 18733.2 814.210   9
   0   7  17 18552.0 671.825  17
   0   7  17 19100.9 833.702  11
   0   7  17 16285.0 779.331   2
   0   7  17 15243.9 862.848  18
   0  -7 -17 18481.0 817.327  10
   0   7  17 18177.9 875.572  16
   0   7  17 18098.4 823.343   9
   0  -7 -18 24532.5 1064.04  13
   0   7  18 24257.2 1011.85   2
   0   7  18 25599.5 1060.62  10
   0  -7 -18 26577.0 1055.49  10
   0   7  18 23987.3 1073.50   8
   0   7  18 24886.4 997.642   4
   0  -7 -18 24849.3 1046.22  11
   0   7  18 23451.5 1096.59  16
   0   7  18 25955.2 1049.79   9
   0   7  18 25058.7 887.118  17
   0  -7 -18 24512.1 1102.94  15
   0  -7 -18 23520.1 967.174   6
   0  -7 -18 26797.9 1053.28   9
   0   7  18 23375.1 1095.70  14
   0  -7 -18 25290.4 1040.06  19
   0  -7 -18 23970.3 1026.24   1
   0  -7 -18 24971.1 1105.08   3
   0  -7 -18 23727.7 1041.50  19
   0  -7 -18 24633.2 1046.01  20
   0   7  18 26878.9 1061.50  11
   0   7  18 25127.2 1122.78  18
   0   7  18 27824.7 993.678   2
   0  -7 -19 1635.31 371.751   1
   0   7  19 1585.22 320.454   4
   0   7  19 2006.93 359.190   2
   0  -7 -19 1859.23 381.887  20
   0  -7 -19 2617.04 416.674   9
   0  -7 -19 2288.91 447.805   3
   0  -7 -19 1857.53 394.356  10
   0  -7 -19 1614.09 403.062  19
   0   7  19 1589.99 450.079  14
   0  -7 -19 2347.77 447.326  13
   0   7  19 2152.44 330.989   2
   0   7  19 1499.75 439.327  16
   0  -7 -19 1535.32 446.505  15
   0   7  19 1741.29 428.264   8
   0   7  19 1877.35 200.302  17
   0  -7 -19 1908.95 389.596  11
   0  -7 -20 24729.1 1032.21  19
   0  -7 -20 22682.0 1003.98   1
   0  -7 -20 22677.1 1079.84   3
   0   7  20 23358.9 947.160   4
   0   7  20 23576.7 991.522   2
   0   7  20 22541.7 1106.47  16
   0  -7 -20 22920.0 1082.38  15
   0   7  20 23223.9 1070.21  14
   0  -7 -20 23080.0 1017.02   9
   0  -7 -20 24172.5 1057.17  13
   0  -7 -20 23504.4 1009.96  11
   0  -7 -20 25172.7 1022.32  10
   0   7  20 24072.6 1086.30   8
   0  -7 -20 26031.4 1033.89  20
   0   7  21 171.209 447.723  14
   0   7  21-49.3392 414.017   8
   0  -7 -21 192.238 374.678   1
   0  -7 -21-132.632 393.425   9
   0  -7 -21 213.131 394.832  11
   0  -7 -21 354.687 417.861  13
   0   7  21 188.958 458.223  16
   0  -7 -21 192.041 366.745  10
   0  -7 -21 152.570 439.684  15
   0  -7 -21 174.949 402.273  20
   0   7  21 68.0831 286.971   4
   0  -7 -21-500.187 430.066  19
   0   7  21 35.1369 351.093   2
   0  -8  23 2269.10 490.863   9
   0  -8  23 1404.88 421.919  16
   0  -8  23 1351.43 349.274  18
   0   8 -23 1695.65 450.670  20
   0  -8  23 1968.93 430.104  12
   0  -8  23 1297.70 422.628   8
   0   8 -23 2495.04 540.224  15
   0   8 -23 1898.41 444.209  10
   0   8 -23 1723.82 530.813   3
   0   8 -23 1599.15 491.179   5
   0   8 -23 1762.16 437.117  19
   0   8 -23 1616.28 444.514  11
   0  -8  22-225.339 379.009  16
   0  -8  22-568.062 431.775  12
   0  -8  22 327.226 314.753  18
   0   8 -22-392.361 390.438  11
   0   8 -22-185.234 375.123  20
   0   8 -22 277.945 467.490   3
   0  -8  22 304.176 398.145   9
   0   8 -22-20.4898 374.667  10
   0  -8  22 715.876 386.349   8
   0   8 -22-126.990 468.411  15
   0   8 -22 366.030 437.988   5
   0   8 -22-122.217 376.468  19
   0   8 -22-59.3197 321.301  17
   0  -8  21 18626.0 802.838  18
   0   8 -21 20149.0 890.688  19
   0   8 -21 18394.6 877.473  20
   0  -8  21 17504.0 886.322   8
   0   8 -21 17536.7 876.417  11
   0   8 -21 20770.1 989.332  15
   0  -8  21 17846.6 894.809  12
   0  -8  21 19590.2 905.773   9
   0  -8  21 18321.5 876.642  16
   0   8 -21 21148.9 976.823   3
   0   8 -21 15757.9 861.723  10
   0   8 -21 20194.6 930.424   5
   0   8 -21 19393.6 814.949  17
   0   8 -20 422.420 377.834  10
   0  -8  20 164.824 278.278  18
   0  -8  20-180.914 391.472   8
   0   8 -20 446.753 436.465  15
   0   8 -20 37.8965 371.819   2
   0   8 -20 270.868 372.466  11
   0  -8  20 468.738 355.005   7
   0   8 -20 281.795 442.700   3
   0  -8  20-123.896 363.103  12
   0   8 -20 76.4059 379.367  19
   0   8 -20-289.651 378.562  20
   0   8 -20 544.915 412.751   5
   0  -8  20 565.266 400.573   9
   0  -8  20 658.090 345.699  16
   0   8 -20 293.361 307.441  17
   0  -8  19 4567.62 361.891  18
   0  -8  19 5513.08 485.113   9
   0  -8  19 4549.63 443.140  12
   0   8 -19 5019.18 460.854  19
   0   8 -19 4523.02 469.922  11
   0   8 -19 5375.72 418.251  17
   0   8 -19 5172.60 537.419  15
   0   8 -19 4414.80 456.798  10
   0  -8  19 4191.67 429.403   8
   0   8 -19 4881.64 492.190   5
   0   8 -19 4516.03 460.325   2
   0   8 -19 5173.10 524.277   3
   0   8 -19 4719.43 470.174  20
   0  -8  19 5139.96 426.864  16
   0  -8  19 4037.56 432.924   7
   0   8 -18 20428.6 911.201  20
   0  -8  18 22431.8 908.844  11
   0  -8  18 21542.4 907.440  19
   0  -8  18 20191.5 887.068  16
   0  -8  18 20161.9 834.372  18
   0   8 -18 20276.3 908.298  19
   0   8 -18 22793.4 983.417   3
   0  -8  18 23117.6 905.930  10
   0   8 -18 21501.9 919.870  10
   0   8 -18 22091.7 984.224  15
   0  -8  18 19386.1 904.585   7
   0  -8  18 21803.0 926.115   9
   0  -8  18 21282.9 929.875  12
   0  -8  18 22263.5 908.868  20
   0  -8  18 20023.9 911.720   8
   0  -8  18 21355.0 899.295   9
   0   8 -18 20424.1 922.399   2
   0   8 -18 20868.2 877.162  17
   0   8 -18 21130.7 918.432  11
   0   8 -18 22176.9 939.850   5
   0   8 -17 162.972 379.306   3
   0  -8  17 306.269 304.799  20
   0   8 -17-124.108 385.938  15
   0   8 -17-243.249 327.869  11
   0  -8  17 186.756 226.418  18
   0  -8  17 78.4046 317.896   9
   0   8 -17 184.292 289.912  17
   0   8 -17 291.518 327.180  19
   0   8 -17 478.643 329.374   2
   0  -8  17-127.262 328.110  10
   0  -8  17 16.0264 288.940  19
   0  -8  17 393.942 277.388  16
   0   8 -17 141.616 279.606   7
   0   8 -17 189.819 330.871  10
   0   8 -17-50.7456 256.069  16
   0   8 -17 224.714 308.998  13
   0  -8  17 455.591 309.888  12
   0  -8  17-134.858 296.395   8
   0   8 -17-36.1862 337.239   5
   0  -8  17 122.234 297.558   7
   0  -8  17 268.128 319.388   9
   0  -8  17 561.371 317.935  11
   0   8 -17-173.138 340.981  20
   0   8 -16 47658.4 1759.31  19
   0  -8  16 50706.6 1755.72  10
   0  -8  16 47578.2 1755.97   7
   0  -8  16 49202.3 1762.74  12
   0   8 -16 49043.3 1739.53  13
   0   8 -16 47390.1 1744.55   1
   0  -8  16 50027.1 1769.40   2
   0   8 -16 46018.1 1758.07  10
   0  -8  16 50974.9 1754.82  19
   0   8 -16 52912.9 1819.80  15
   0  -8  16 50396.2 1755.11  11
   0  -8  16 48764.6 1680.32  18
   0  -8  16 48959.8 1747.34   9
   0   8 -16 51127.9 1713.54   7
   0  -8  16 48086.0 1749.92   8
   0   8 -16 47598.2 1710.29  16
   0   8 -16 50271.7 1733.51  17
   0  -8  16 50834.1 1758.15  20
   0   8 -16 45008.5 1755.57  20
   0   8 -16 50198.6 1767.21   2
   0  -8  16 46717.2 1729.36  16
   0   8 -16 48448.8 1770.00   5
   0  -8  16 46758.1 1766.71   9
   0   8 -16 51001.6 1724.63  12
   0   8 -16 47119.9 1762.75  11
   0  -8  15 34496.8 1256.76   2
   0  -8  15 36840.2 1256.92  12
   0   8 -15 34984.2 1199.76  16
   0  -8  15 28900.9 1062.15  14
   0  -8  15 38007.1 1257.70  10
   0  -8  15 34478.0 1165.38  18
   0  -8  15 36145.9 1252.61  11
   0  -8  15 36077.1 1244.61   9
   0   8 -15 33415.8 1262.40   5
   0   8 -15 35293.3 1264.22   2
   0  -8  15 30234.9 1064.00  14
   0   8 -15 35979.7 1206.02   7
   0  -8  15 33450.5 1255.46   9
   0   8 -15 35462.0 1228.63  13
   0   8 -15 35165.7 1227.72  17
   0  -8  15 35128.6 1245.11   7
   0  -8  15 35864.5 1248.57  20
   0   8 -15 35790.3 1217.47  12
   0   8 -15 35888.8 1247.36   1
   0   8 -15 35491.5 1299.96  15
   0   8 -15 34247.0 1257.75  11
   0  -8  15 34542.9 1240.75   8
   0  -8  15 35065.4 1240.19  19
   0   8 -15 33213.6 1247.96  20
   0   8 -15 35675.6 1258.17  19
   0  -8  15 33526.4 1218.56  16
   0   8 -15 34024.7 1251.32  10
   0   8 -15 33429.5 1213.56   8
   0  -8  14 13577.7 655.718  12
   0   8 -14 15161.6 627.192   7
   0  -8  14 15536.9 663.352   9
   0   8 -14 14934.6 647.687   8
   0   8 -14 13389.2 667.228  10
   0   8 -14 14303.1 674.275  11
   0  -8  14 15565.1 669.761  11
   0   8 -14 14311.4 712.858  15
   0  -8  14 14919.5 584.533  18
   0   8 -14 14864.2 516.488   4
   0   8 -14 14922.3 682.811   2
   0  -8  14 14610.7 500.092  14
   0  -8  14 14556.7 515.688   4
   0  -8  14 14445.4 495.897  14
   0  -8  14 13585.8 630.172  16
   0   8 -14 14260.0 622.812  16
   0  -8  14 16316.6 674.328  10
   0  -8  14 14104.7 657.666   7
   0  -8  14 13819.1 674.764   9
   0   8 -14 15212.7 652.083  13
   0  -8  14 14334.9 677.133   2
   0   8 -14 14483.7 688.470   5
   0  -8  14 14376.2 661.051  20
   0   8 -14 14263.1 679.752  20
   0  -8  14 15746.6 666.156  19
   0   8 -14 14797.0 678.280  19
   0   8 -14 14865.2 668.275   1
   0   8 -14 16220.4 664.825  17
   0   8 -14 15560.0 639.713  12
   0  -8  14 15007.7 662.386   8
   0  -8  13 6974.76 422.027  12
   0  -8  13 6794.69 265.183   6
   0   8 -13 7431.46 403.510  13
   0   8 -13 7150.62 382.762   7
   0   8 -13 7162.89 399.449   8
   0  -8  13 7261.53 399.905  16
   0   8 -13 7449.07 448.394   2
   0   8 -13 7203.09 441.901  11
   0   8 -13 6536.79 444.330   5
   0   8 -13 6730.65 432.900  10
   0   8 -13 6922.67 435.905  20
   0  -8  13 6841.48 415.755   7
   0   8 -13 7768.34 428.013   1
   0  -8  13 7828.56 262.544   6
   0  -8  13 7441.74 453.764   9
   0  -8  13 7428.60 421.948   8
   0   8 -13 6893.12 472.768  15
   0  -8  13 7543.19 438.440  20
   0   8 -13 7144.11 387.114  16
   0  -8  13 7216.23 428.926  10
   0  -8  13 6709.32 423.392   9
   0   8 -13 7315.15 299.010   4
   0  -8  13 7120.39 262.660  14
   0  -8  13 6831.04 296.380   4
   0  -8  13 6928.66 340.498  18
   0   8 -13 7329.33 425.992  17
   0  -8  13 7309.33 436.414  11
   0  -8  13 7351.86 427.474  19
   0   8 -13 7156.66 438.751  19
   0  -8  13 6664.23 269.556  14
   0  -8  12 74053.7 2620.78   7
   0   8 -12 75502.7 2646.36  20
   0  -8  12 79343.4 2632.54   9
   0  -8  12 78135.8 2559.72  18
   0  -8  12 77301.0 2632.35  20
   0  -8  12 77004.6 2502.79  14
   0   8 -12 80966.6 2598.27   7
   0  -8  12 76435.1 2535.33   4
   0   8 -12 74865.0 2640.51  19
   0  -8  12 81638.8 2512.63   6
   0   8 -12 81091.7 2614.07  13
   0  -8  12 80197.3 2638.29  11
   0   8 -12 82305.2 2541.57   4
   0  -8  12 73403.6 2598.08  16
   0   8 -12 79930.8 2611.27   8
   0  -8  12 77986.7 2515.74   6
   0   8 -12 79131.3 2634.80  17
   0   8 -12 79319.2 2625.94   1
   0   8 -12 74252.1 2643.71  11
   0  -8  12 74087.9 2508.95  14
   0   8 -12 77269.7 2645.83  10
   0  -8  12 78483.2 2630.64  12
   0  -8  12 77093.6 2632.20  19
   0  -8  12 78437.8 2623.98   8
   0  -8  12 79532.9 2635.16  10
   0   8 -12 80425.4 2671.10  15
   0   8 -12 79223.3 2648.02   2
   0   8 -12 74246.2 2642.32   5
   0  -8  11 19541.5 690.671   4
   0   8 -11 20101.2 755.735   8
   0   8 -11 20042.2 775.238   1
   0   8 -11 17449.8 779.944   5
   0  -8  11 19072.0 761.108   8
   0  -8  11 19739.5 667.058   6
   0   8 -11 19447.8 791.981   2
   0   8 -11 18912.4 791.623  11
   0  -8  11 19308.6 658.452  14
   0  -8  11 17957.3 764.865  12
   0   8 -11 19840.7 791.377  19
   0  -8  11 19155.5 669.440   6
   0   8 -11 20323.3 816.366  15
   0  -8  11 18502.1 695.320  18
   0   8 -11 19345.4 785.142  17
   0   8 -11 17845.3 782.648  20
   0   8 -11 19675.4 695.208   4
   0   8 -11 20254.3 745.339   7
   0   8 -11 20029.5 750.503  13
   0  -8  11 18637.7 766.433   7
   0  -8  11 19094.2 741.032  16
   0  -8  10 1965.25 157.104   6
   0  -8  10 2089.96 177.092   4
   0   8 -10 2049.32 268.096  11
   0  -8  10 1957.20 238.698   8
   0   8 -10 2077.88 243.289   1
   0   8 -10 2451.85 222.161   7
   0  -8  10 1805.34 137.270  14
   0   8 -10 2051.60 272.220  17
   0   8 -10 1450.13 261.586   2
   0   8 -10 2134.14 188.236   4
   0   8 -10 2369.11 227.606  13
   0  -8  10 1818.72 230.441   7
   0   8 -10 1919.68 266.936   9
   0  -8  10 2173.32 244.586  12
   0  -8  10 2329.23 232.299  16
   0   8 -10 2129.95 232.848   8
   0  -8  10 2093.38 173.636  18
   0   8 -10 2442.24 270.762  19
   0   8 -10 1971.48 263.780  20
   0  -8   9 38496.7 1285.18  18
   0  -8   9 38108.1 1267.18  14
   0  -8   9 38170.1 1339.55  13
   0   8  -9 38463.8 1339.73   1
   0   8  -9 37291.9 1369.22  20
   0   8  -9 38884.8 1329.12  13
   0   8  -9 38263.1 1371.17  19
   0   8  -9 39721.3 1309.63   4
   0   8  -9 37900.9 1336.63   8
   0   8  -9 37510.0 1370.95   2
   0   8  -9 38169.0 1370.73  17
   0  -8   9 37801.5 1341.11   8
   0  -8   9 38504.7 1340.05   7
   0  -8   9 38905.7 1369.55   2
   0  -8   9 37301.5 1283.34   6
   0  -8   9 41133.0 1305.38   4
   0   8  -9 37018.0 1356.92   9
   0   8  -9 39225.2 1325.63   7
   0  -8   9 37609.9 1345.40  12
   0   8  -9 37357.6 1369.91  11
   0  -8   9 36958.5 1321.69  16
   0   8  -8 2907.05 276.007  19
   0   8  -8 3443.03 236.411  13
   0  -8   8 3292.54 236.661  13
   0   8  -8 2857.45 271.937  20
   0   8  -8 3221.62 278.345   9
   0   8  -8 3274.07 287.679  17
   0  -8   8 3013.29 251.976  12
   0  -8   8 3351.05 254.005   8
   0   8  -8 3130.50 247.600   1
   0  -8   8 3163.98 177.518  14
   0  -8   8 3494.72 223.671   4
   0   8  -8 3739.01 285.171  11
   0   8  -8 3250.26 231.173   7
   0  -8   8 2810.11 233.420   7
   0  -8   8 3048.82 276.498   2
   0  -8   8 2613.66 195.073   6
   0   8  -8 3331.94 283.880   2
   0   8  -8 2946.27 236.070   8
   0  -8   8 3185.01 222.855  16
   0   8  -8 2995.92 225.655   4
   0  -8   7 12794.8 551.417   2
   0  -8   7 12566.7 519.187   7
   0   8  -7 13371.3 522.308   1
   0   8  -7 13535.6 528.923  12
   0  -8   7 13178.2 472.879  14
   0   8  -7 12976.4 509.590   7
   0  -8   7 12558.0 541.413  19
   0  -8   7 12799.6 478.985  18
   0  -8   7 12127.3 541.952  10
   0   8  -7 11683.0 538.862   9
   0   8  -7 12003.6 549.363  20
   0   8  -7 12664.7 563.237  17
   0  -8   7 12923.8 530.013  12
   0  -8   7 12749.0 561.104  10
   0   8  -7 12256.7 466.540  14
   0  -8   7 13083.5 507.490   4
   0   8  -7 13112.1 525.589   8
   0   8  -7 12177.6 502.512  13
   0  -8   7 12982.2 561.899   9
   0  -8   7 12946.4 517.986  13
   0   8  -7 12855.8 512.814   4
   0  -8   7 12844.6 508.216  16
   0  -8   7 12185.9 543.673  20
   0   8  -7 12912.4 558.232  19
   0  -8   7 12194.1 543.926  11
   0   8  -7 12759.6 558.145  11
   0  -8   7 12450.2 490.460   6
   0   8  -7 12710.0 561.113   2
   0   8  -6 88766.2 3002.36   2
   0  -8   6 89217.2 2992.46  20
   0  -8   6 92888.8 2937.59  18
   0  -8   6 90990.6 2969.19   7
   0  -8   6 89996.0 2933.12  14
   0   8  -6 90819.8 2959.28   1
   0  -8   6 90961.6 2995.06  11
   0  -8   6 91036.5 3004.12   9
   0  -8   6 90412.8 2952.24   6
   0   8  -6 90600.9 2972.40   8
   0   8  -6 92490.5 2953.78  13
   0   8  -6 89974.6 2993.15   9
   0   8  -6 89956.4 2970.22   4
   0  -8   6 90025.9 2996.49   2
   0  -8   6 90300.2 2954.69  16
   0  -8   6 92838.0 3008.68  10
   0   8  -6 88728.5 3005.46  11
   0  -8   6 89178.7 2992.12  19
   0   8  -6 90835.7 3005.03  19
   0   8  -6 89750.7 2959.46   7
   0  -8   6 89200.4 2961.54  13
   0  -8   6 91833.2 2995.84  10
   0  -8   6 91335.2 2961.97   4
   0   8  -6 92651.4 2977.38  12
   0   8  -6 90157.3 2933.24  14
   0   8  -6 85285.2 3000.05  17
   0  -8   6 87059.8 2974.91  12
   0   8  -6 89824.2 3004.39  20
   0  -8   5 345.426 129.266  14
   0  -8   5 260.133 137.945  13
   0   8  -5 281.877 180.553  20
   0   8  -5 290.927 131.433  13
   0   8  -5 362.100 139.339   7
   0  -8   5 556.187 183.379  11
   0   8  -5 165.323 135.757  14
   0  -8   5 243.453 174.195   2
   0  -8   5 318.687 134.272  16
   0  -8   5 219.797 177.971  10
   0  -8   5 344.872 155.423  12
   0  -8   5 322.723 184.284  20
   0   8  -5 423.959 184.251   9
   0   8  -5 124.878 168.505  11
   0   8  -5 782.283 157.530  12
   0   8  -5 177.772 197.857  17
   0  -8   5 229.299 174.738  19
   0   8  -5 335.183 166.226   4
   0  -8   5 377.718 120.187  18
   0   8  -5 484.838 197.052   2
   0   8  -5 383.788 128.121   1
   0  -8   5 372.851 147.621   6
   0  -8   5 180.274 133.921   7
   0  -8   5 183.536 164.461   4
   0  -8   5 86.2149 182.519   9
   0   8  -5 255.300 174.983  19
   0  -8   5 361.833 178.423  10
   0  -8   4 127042. 4222.25  19
   0  -8   4 126307. 4207.79  12
   0  -8   4 129238. 4223.74   2
   0   8  -4 129597. 4236.65  19
   0  -8   4 133142. 4199.26   6
   0  -8   4 126165. 4206.27   4
   0  -8   4 127230. 4223.09  10
   0  -8   4 125836. 4184.57  13
   0   8  -4 129910. 4179.53   1
   0   8  -4 128207. 4229.56   2
   0   8  -4 128729. 4179.16  13
   0  -8   4 134954. 4177.39  18
   0   8  -4 128140. 4237.22  20
   0   8  -4 127894. 4237.08  11
   0  -8   4 126940. 4194.06   7
   0  -8   4 130470. 4181.54  14
   0  -8   4 132340. 4226.58  20
   0   8  -4 127984. 4223.52   9
   0  -8   4 130181. 4232.06   9
   0   8  -4 129073. 4215.01   4
   0   8  -4 132111. 4210.51  12
   0  -8   4 133407. 4238.67  10
   0   8  -4 131665. 4188.15  14
   0   8  -4 124882. 4233.50  17
   0  -8   4 128532. 4224.52  11
   0   8  -3 234914. 7734.21  20
   0  -8   3 245876. 7680.35  18
   0  -8   3 239911. 7705.09   6
   0  -8   3 246679. 7721.86   2
   0  -8   3 234079. 7675.13   1
   0  -8   3 234226. 7682.64  13
   0   8  -3 238552. 7734.69  17
   0   8  -3 229550. 7717.50   4
   0   8  -3 238082. 7708.86  12
   0  -8   3 239774. 7687.30  14
   0   8  -3 242936. 7696.99  14
   0  -8   3 243777. 7725.44  11
   0  -8   3 243528. 7696.21   7
   0  -8   3 241614. 7729.44   9
   0   8  -3 242993. 7725.82   9
   0   8  -3 235543. 7727.52   2
   0   8  -3 236005. 7734.24  11
   0  -8   3 243181. 7724.37  20
   0   8  -3 241299. 7674.56   1
   0   8  -3 242376. 7726.43  10
   0  -8   3 243273. 7732.99  10
   0  -8   3 232747. 7705.61  12
   0   8  -3 237175. 7734.25  19
   0   8  -3 241784. 7678.99  13
   0  -8   3 240399. 7721.33  19
   0  -8   2 29914.5 1046.10   1
   0   8  -2 29224.2 1110.14  20
   0  -8   2 32076.1 1106.04  20
   0  -8   2 31146.3 1094.12   3
   0   8  -2 30071.3 1053.94  13
   0   8  -2 31343.4 1045.52   1
   0   8  -2 31504.7 1106.76   9
   0  -8   2 32050.3 1062.32  18
   0   8  -2 30074.6 1102.65  10
   0  -8   2 30838.5 1109.55  10
   0  -8   2 31035.0 1106.04   9
   0  -8   2 30575.9 1094.20   2
   0  -8   2 31822.4 1106.00  19
   0   8  -2 31180.9 1060.46  18
   0   8  -2 29974.2 1108.66  19
   0   8  -2 30075.9 1111.00  17
   0   8  -2 31413.0 1083.31  14
   0  -8   2 31610.1 1072.65  14
   0  -8   2 31414.9 1058.77  13
   0  -8   2 32918.0 1109.76  11
   0  -8   2 31461.7 1074.78   7
   0   8  -2 30413.6 1086.71  12
   0   8  -2 29973.8 1091.69   3
   0   8  -2 30745.1 1108.14   4
   0  -8   2 29808.8 1082.68  12
   0   8  -1 4008.49 279.843  10
   0   8  -1 3993.50 239.692  18
   0   8  -1 4274.93 265.924  14
   0  -8   1 4355.61 287.176  11
   0   8  -1 4296.14 284.742   9
   0   8  -1 4740.61 296.480  17
   0  -8   1 4216.44 278.290   9
   0  -8   1 3954.52 263.821  12
   0   8  -1 4885.69 230.389  13
   0   8  -1 4317.70 285.094  20
   0  -8   1 4563.92 275.719   3
   0  -8   1 4920.81 235.280  13
   0  -8   1 4103.12 280.978  10
   0  -8   1 4301.72 267.336   2
   0  -8   1 4756.83 220.564   1
   0   8  -1 4436.82 272.324   3
   0   8  -1 3869.05 275.234  19
   0  -8   1 4395.07 247.817  16
   0  -8   1 4172.69 281.347  19
   0   8  -1 5020.17 304.038   4
   0  -8   1 4810.45 255.831   7
   0  -8   1 4779.87 284.965  20
   0  -8   1 4689.47 246.614  18
   0   8  -1 4199.48 208.862   1
   0  -8   1 4400.98 260.329  14
   0  -8   1 4790.91 289.808  11
   0  -8   0 21409.6 791.917   3
   0  -8   0 20997.0 772.466   7
   0   8   0 20990.3 791.348   3
   0  -8   0 22523.4 797.203  15
   0  -8   0 20099.0 762.733  16
   0  -8   0 22265.6 788.064  12
   0   8   0 20811.1 805.210  19
   0  -8   0 21365.0 783.602   2
   0  -8   0 22699.1 803.275  19
   0  -8   0 20801.9 797.919   9
   0   8   0 20815.0 797.749   9
   0   8   0 21052.9 734.195   5
   0   8   0 20524.2 730.508   1
   0   8   0 19715.3 800.457  20
   0  -8   0 22760.2 807.969  11
   0   8   0 21371.9 793.866  14
   0  -8   0 21258.6 765.158  18
   0  -8   0 21947.4 808.667  11
   0  -8   0 20653.4 798.590  10
   0  -8   0 20912.0 790.998   4
   0   8   0 22549.8 775.778  18
   0   8   0 21553.7 802.455  10
   0   8   0 20736.8 808.023   4
   0  -8   0 21811.2 802.040  20
   0  -8   0 20714.3 733.515   1
   0  -8   0 21191.0 750.729  13
   0   8   0 20805.3 750.909  13
   0  -8  -1 17205.7 637.945  13
   0  -8  -1 17517.1 682.926  11
   0  -8  -1 18533.3 679.978   4
   0   8   1 16917.2 611.081   1
   0  -8  -1 16700.0 680.589  10
   0  -8  -1 16772.3 650.313  16
   0  -8  -1 17482.1 682.069   9
   0  -8  -1 18061.2 678.411   3
   0   8   1 17093.1 673.991   3
   0   8   1 17188.2 680.413   9
   0  -8  -1 18062.0 666.452   2
   0  -8  -1 17183.4 683.730  11
   0  -8  -1 17506.1 683.057  19
   0   8   1 17541.0 684.445  14
   0   8   1 17380.1 687.258  19
   0  -8  -1 17743.8 617.195   1
   0   8   1 17526.5 637.277  13
   0   8   1 17040.2 656.109  18
   0   8   1 16967.1 679.582  10
   0  -8  -1 16999.3 657.076   7
   0  -8  -1 17541.4 667.598  12
   0  -8  -1 17144.2 674.842   6
   0  -8  -1 18689.8 690.634  20
   0   8   1 17092.7 605.290   5
   0   8   1 17932.6 700.786   4
   0   8   1 15955.5 682.674  20
   0  -8  -1 16957.3 672.192  15
   0  -8  -1 18995.4 659.682  18
   0  -8  -2 4570.14 297.395  20
   0  -8  -2 4378.12 233.837  13
   0  -8  -2 3922.42 280.030  10
   0   8   2 4496.51 277.218  18
   0  -8  -2 4450.76 213.152   1
   0  -8  -2 3970.60 252.869  16
   0  -8  -2 4325.85 257.114  18
   0   8   2 4466.91 209.229   1
   0   8   2 3927.87 289.232  14
   0  -8  -2 4294.45 283.754   9
   0  -8  -2 3950.25 277.462  15
   0  -8  -2 4166.07 286.645  11
   0  -8  -2 4544.20 269.138   7
   0  -8  -2 3995.93 280.816   4
   0   8   2 4006.23 188.984   5
   0  -8  -2 4295.96 278.161   3
   0   8   2 4582.11 237.342  13
   0  -8  -2 4732.07 289.735  19
   0  -8  -2 4510.92 275.924  12
   0  -8  -2 4671.39 286.649   6
   0   8   2 3947.41 303.380   4
   0  -8  -2 3878.94 287.335  11
   0  -8  -2 4111.14 256.258   2
   0   8   2 3747.62 272.249   3
   0   8   3 10264.3 454.011   2
   0  -8  -3 9834.60 449.227  18
   0  -8  -3 10626.5 475.756  11
   0  -8  -3 9760.78 468.665  10
   0   8   3 11255.6 473.122  18
   0  -8  -3 8696.10 457.856   3
   0  -8  -3 10721.3 470.530   6
   0   8   3 10959.1 496.554   4
   0  -8  -3 10429.2 448.326  16
   0  -8  -3 10780.6 459.356   7
   0  -8  -3 10628.1 449.016   2
   0   8   3 11911.1 499.025  14
   0  -8  -3 9566.39 464.362   9
   0   8   3 10953.3 431.618  13
   0   8   3 10122.4 369.497   5
   0  -8  -3 10287.4 477.896  19
   0   8   3 10058.4 397.741   1
   0  -8  -3 9624.37 399.987   1
   0  -8  -3 11490.5 490.012  20
   0   8   3 10485.6 469.389   3
   0  -8  -3 10859.6 430.742  13
   0  -8  -3 10888.6 469.617   4
   0  -8  -3 10067.3 470.346  15
   0  -8  -4 89058.1 2979.26  10
   0  -8  -4 87972.7 2981.21  15
   0  -8  -4 87151.5 2953.37   2
   0  -8  -4 86560.1 2942.93  13
   0  -8  -4 89552.7 2983.45   3
   0   8   4 89671.8 2917.47   1
   0  -8  -4 94385.9 2973.46   4
   0   8   4 88174.2 2877.38   5
   0   8   4 91003.3 2980.94   3
   0  -8  -4 87667.3 2975.69   9
   0  -8  -4 90754.7 2983.85  20
   0  -8  -4 88507.0 2966.36   7
   0  -8  -4 92449.3 2978.31   6
   0  -8  -4 89259.0 2960.33  18
   0   8   4 90908.0 2948.36  13
   0  -8  -4 89458.7 2956.03  16
   0  -8  -4 94832.3 2993.80  20
   0   8   4 91644.2 2981.32  18
   0   8   4 91964.8 2999.19  14
   0  -8  -4 95562.6 2991.94  19
   0  -8  -4 85862.1 2962.54   8
   0  -8  -4 91012.1 2972.36  14
   0  -8  -4 89557.7 2980.70  11
   0  -8  -4 86772.7 2917.93   1
   0   8   4 87625.7 2992.50   4
   0   8   4 93907.9 2971.18   2
   0   8   4 92078.7 2971.53  16
   0  -8  -5 2893.88 268.813   3
   0  -8  -5 2845.47 237.915   2
   0   8   5 2937.99 285.674  14
   0  -8  -5 2751.87 262.053   9
   0   8   5 3086.35 260.355  16
   0  -8  -5 2661.59 238.433  16
   0   8   5 3409.65 199.404   1
   0   8   5 2719.76 268.910  18
   0  -8  -5 3040.09 282.096  19
   0  -8  -5 2722.05 228.964  13
   0  -8  -5 3417.01 275.684  11
   0  -8  -5 3486.80 269.189   4
   0  -8  -5 3263.11 269.817  10
   0   8   5 3066.68 261.404   3
   0   8   5 3193.46 257.597   2
   0   8   5 3273.62 130.535   5
   0  -8  -5 2859.85 272.040  15
   0  -8  -5 2498.80 271.290  20
   0  -8  -5 2871.63 264.536  20
   0  -8  -5 3836.87 279.027   6
   0  -8  -5 2585.09 253.381   8
   0  -8  -5 3162.42 205.616   1
   0  -8  -5 2512.05 246.736   7
   0  -8  -5 2704.22 257.774  14
   0  -8  -6 96852.5 3288.60  20
   0   8   6 102449. 3274.28   2
   0   8   6 98115.4 3290.35   3
   0  -8  -6 97662.8 3262.44  13
   0  -8  -6 95308.2 3283.56   9
   0  -8  -6 103497. 3284.57   6
   0   8   6 100904. 3300.21  18
   0  -8  -6 96213.8 3257.00   2
   0   8   6 100670. 3289.46  16
   0  -8  -6 103036. 3272.07  16
   0  -8  -6 98124.5 3230.85   1
   0   8   6 98084.2 3165.51   5
   0  -8  -6 100016. 3299.59   3
   0   8   6 101146. 3289.25   9
   0  -8  -6 98807.5 3269.76   4
   0  -8  -6 101011. 3281.27  14
   0   8   6 98712.9 3311.35  14
   0   8   6 98926.7 3230.27   1
   0  -8  -6 98856.9 3278.31   8
   0   8   6 98881.2 3290.38  10
   0  -8  -6 100794. 3299.17  15
   0  -8  -6 96104.5 3287.81  10
   0   8   6 102141. 3295.89  11
   0  -8  -6 94798.8 3286.31  11
   0  -8  -6 95608.7 3279.72   7
   0  -8  -6 103270. 3308.04  20
   0  -8  -6 105461. 3307.60  19
   0  -8  -7 21990.6 825.850  15
   0  -8  -7 20404.7 817.604   3
   0  -8  -7 19592.8 785.313   4
   0  -8  -7 20251.7 805.588   9
   0  -8  -7 19970.9 775.336  13
   0  -8  -7 19622.8 799.938   7
   0   8   7 20899.9 809.535  16
   0   8   7 20258.1 837.315  14
   0  -8  -7 19802.2 803.339  11
   0   8   7 20547.7 806.713   9
   0  -8  -7 22147.6 802.943   8
   0  -8  -7 19447.7 768.771   2
   0   8   7 20693.0 813.158   3
   0   8   7 20290.6 806.159  11
   0  -8  -7 20605.0 786.601  16
   0  -8  -7 19616.6 805.937  10
   0   8   7 21269.9 789.124   2
   0  -8  -7 19694.6 794.974   6
   0   8   7 20623.1 806.019  10
   0  -8  -7 20344.3 807.999  20
   0   8   7 19685.4 748.164  17
   0   8   7 20077.1 821.805  18
   0  -8  -7 21623.5 821.515  19
   0  -8  -7 20044.9 747.772   1
   0  -8  -7 20203.9 796.837  14
   0  -8  -7 20869.6 817.758  20
   0  -8  -8 9298.16 467.286   7
   0   8   8 8880.17 466.996   9
   0  -8  -8 8516.16 468.548  11
   0  -8  -8 8837.27 463.107  14
   0   8   8 8983.12 404.938  17
   0  -8  -8 9298.88 461.757   6
   0   8   8 9734.15 445.831   2
   0  -8  -8 8252.09 467.400  20
   0   8   8 8884.85 472.626   3
   0   8   8 8758.22 472.914  10
   0  -8  -8 9799.04 493.804   3
   0  -8  -8 9805.79 499.127  20
   0   8   8 7570.59 492.270  14
   0  -8  -8 10310.2 496.522  15
   0  -8  -8 8774.07 465.849  10
   0  -8  -8 8854.21 411.294   1
   0  -8  -8 9616.45 440.138   2
   0   8   8 9232.49 481.064   4
   0  -8  -8 9175.47 462.933   8
   0  -8  -8 9367.67 321.241   5
   0  -8  -8 9512.72 470.289   9
   0   8   8 8539.96 484.754  18
   0  -8  -8 8888.03 442.305   4
   0  -8  -8 10004.4 491.250  19
   0  -8  -8 9355.19 448.653  13
   0   8   8 9598.82 480.517  16
   0  -8  -8 9333.64 451.103  16
   0   8   8 8963.85 474.000  11
   0  -8  -9 2604.90 129.714   5
   0  -8  -9 2642.23 316.832  20
   0  -8  -9 2117.91 230.877   1
   0   8   9 2394.28 214.065  17
   0  -8  -9 1923.74 280.863  14
   0  -8  -9 2267.08 305.834  15
   0  -8  -9 2846.13 283.462   8
   0  -8  -9 2899.55 320.547   3
   0  -8  -9 2599.79 254.137   2
   0  -8  -9 2241.54 295.337  19
   0  -8  -9 2328.81 275.032  16
   0  -8  -9 2469.93 288.918  11
   0   8   9 2936.35 303.483  16
   0   8   9 1998.16 314.849  14
   0   8   9 2721.56 318.788   4
   0  -8  -9 2419.09 277.561  13
   0  -8  -9 2395.20 265.397   4
   0  -8  -9 2610.93 294.511  10
   0   8   9 1827.34 285.178   3
   0   8   9 2479.86 305.631  11
   0   8   9 2462.23 299.170  10
   0   8   9 3022.05 272.844   2
   0  -8  -9 2565.47 290.113  20
   0  -8  -9 2238.16 281.552   6
   0   8   9 3040.94 301.877   9
   0   8   9 2035.19 302.534  18
   0  -8  -9 1974.31 279.011   9
   0   8  10 22885.2 900.044   3
   0  -8 -10 22182.8 867.034   6
   0   8  10 23081.7 889.587   9
   0  -8 -10 21581.8 874.669  13
   0  -8 -10 22485.3 891.880  11
   0  -8 -10 21877.3 877.644   9
   0  -8 -10 23015.9 900.931  19
   0  -8 -10 22141.6 854.535   4
   0  -8 -10 20795.4 860.967  16
   0  -8 -10 22620.9 908.667   3
   0   8  10 21454.8 806.889  17
   0  -8 -10 23161.4 903.721  20
   0   8  10 22679.8 908.085  16
   0  -8 -10 22556.4 877.027   8
   0  -8 -10 22137.1 887.205  10
   0   8  10 22198.4 902.106   4
   0   8  10 20115.7 908.714  18
   0  -8 -10 21689.3 869.878  14
   0  -8 -10 21059.7 886.034  20
   0  -8 -10 22091.5 743.565   5
   0  -8 -10 21989.0 835.820   1
   0  -8 -10 22099.0 908.338  15
   0   8  10 22917.6 892.024  11
   0   8  10 22902.6 887.452  10
   0  -8 -10 22441.5 849.036   2
   0   8  10 23011.4 862.982   2
   0  -8 -11 7482.76 443.164  14
   0  -8 -11 6909.32 392.993   1
   0   8  11 6712.20 418.471   2
   0   8  11 8263.94 460.564  10
   0   8  11 6865.72 357.663  17
   0  -8 -11 7311.61 422.054   6
   0  -8 -11 7181.91 440.339  19
   0  -8 -11 8395.74 451.796   8
   0  -8 -11 7808.75 452.671   9
   0  -8 -11 7812.47 467.585  20
   0  -8 -11 7559.54 465.707  19
   0   8  11 7291.20 462.432   4
   0   8  11 6603.59 482.027  18
   0  -8 -11 7671.02 478.156   3
   0  -8 -11 7564.01 449.888  10
   0   8  11 8421.29 457.877   9
   0   8  11 8332.64 460.713  11
   0   8  11 6915.56 477.581  16
   0  -8 -11 8096.64 421.250   2
   0   8  11 6865.19 458.031   3
   0  -8 -11 6995.39 292.453   5
   0  -8 -11 8473.01 459.921  11
   0  -8 -11 7850.90 450.603  20
   0  -8 -11 7679.64 442.916  13
   0  -8 -11 7737.16 483.908  15
   0  -8 -11 7956.46 435.706  16
   0  -8 -11 7953.98 404.063   4
   0   8  12 22666.5 823.566  17
   0   8  12 22434.5 934.111   3
   0   8  12 22757.0 958.426  18
   0  -8 -12 23091.0 914.251   9
   0   8  12 23549.9 927.539   4
   0   8  12 23309.9 917.035  10
   0   8  12 22997.7 913.575   9
   0  -8 -12 22059.5 871.102   1
   0  -8 -12 22387.0 952.697  15
   0  -8 -12 23747.4 935.905  20
   0  -8 -12 21800.9 897.738  14
   0  -8 -12 22074.6 905.244  18
   0  -8 -12 21402.7 877.028   6
   0   8  12 22708.0 953.803  16
   0  -8 -12 22765.1 951.156   3
   0   8  12 23175.9 887.383   2
   0  -8 -12 22760.8 911.979  13
   0  -8 -12 21687.9 906.048  20
   0  -8 -12 24371.6 934.112  12
   0  -8 -12 22846.7 927.884  19
   0  -8 -12 23158.2 913.486  10
   0  -8 -12 22139.5 864.652   4
   0  -8 -12 23150.9 910.083   8
   0  -8 -12 23066.3 909.712  11
   0  -8 -12 21746.8 890.810  16
   0  -8 -12 21526.2 767.939   5
   0  -8 -12 21957.6 908.797  19
   0   8  12 22582.0 916.193  11
   0   8  13 952.023 304.376   4
   0   8  13 1296.23 315.884   9
   0  -8 -13 683.142 307.783   9
   0  -8 -13 538.655 301.896  20
   0   8  13 581.886 311.845   3
   0   8  13 616.777 277.790   2
   0   8  13 736.155 325.759  16
   0  -8 -13 875.622 295.992  20
   0  -8 -13 1353.31 306.421  18
   0  -8 -13 827.971 252.632   4
   0   8  13 705.780 300.086  11
   0   8  13 1013.10 345.129  14
   0   8  13 788.327 353.890  18
   0  -8 -13 658.451 302.984  10
   0  -8 -13 850.882 133.801   5
   0  -8 -13 1112.52 341.899   3
   0  -8 -13 924.240 283.748  16
   0  -8 -13 767.439 301.441  11
   0  -8 -13 885.557 303.814   8
   0   8  13 1087.61 305.687  10
   0  -8 -13 250.992 293.987  19
   0  -8 -13 1043.06 348.507  15
   0  -8 -13 1226.33 280.169   6
   0  -8 -13 1301.57 305.759  14
   0  -8 -13 525.045 309.449  12
   0   8  13 607.191 181.246  17
   0  -8 -13 1135.04 263.845   1
   0  -8 -13 558.385 290.286  13
   0  -8 -13 645.687 302.855  19
   0   8  14 23166.6 937.164   2
   0  -8 -14 23627.6 974.745  20
   0   8  14 22978.7 957.654   4
   0  -8 -14 25014.5 997.938  19
   0   8  14 24053.2 857.782  17
   0  -8 -14 22893.1 816.993   5
   0   8  14 23404.4 969.515  10
   0  -8 -14 24794.5 978.085  13
   0  -8 -14 24299.7 1016.47  15
   0   8  14 25446.8 985.744  11
   0  -8 -14 22998.7 971.147  19
   0  -8 -14 23796.7 964.749  10
   0   8  14 22843.7 1016.33  14
   0  -8 -14 22940.8 957.541   9
   0  -8 -14 23652.8 932.171   6
   0  -8 -14 22600.0 921.882   1
   0  -8 -14 26622.1 970.430   8
   0  -8 -14 22505.3 983.056  20
   0  -8 -14 24323.8 973.550  11
   0   8  14 22811.2 955.052   9
   0  -8 -14 22506.5 1000.06   3
   0   8  14 22510.2 1023.28  18
   0   8  14 24339.3 1020.64  16
   0  -8 -15 4794.80 419.548  11
   0  -8 -15 3523.47 419.485  19
   0  -8 -15 3550.97 403.550  19
   0  -8 -15 3528.02 407.750  10
   0   8  15 3927.04 417.842  11
   0   8  15 3503.71 448.982  18
   0  -8 -15 3240.56 405.895  20
   0  -8 -15 3844.91 439.482  15
   0   8  15 3880.74 267.947  17
   0   8  15 4195.75 371.050   2
   0  -8 -15 3938.10 419.139  20
   0   8  15 3708.74 446.987  16
   0  -8 -15 4060.88 459.350   3
   0  -8 -15 4189.80 411.396   9
   0  -8 -15 3549.41 224.001   5
   0   8  15 3892.96 411.050  10
   0   8  15 4452.33 473.558  14
   0   8  15 3834.31 394.708   4
   0  -8 -15 3471.21 359.559   1
   0  -8 -15 4532.26 366.015   6
   0   8  15 3513.63 388.347   9
   0  -8 -15 4579.14 413.318  13
   0   8  16 54523.8 1977.50   4
   0   8  16 53837.1 2060.49  18
   0  -8 -16 55746.0 2014.72  19
   0  -8 -16 57592.8 2004.16   9
   0   8  16 58172.4 2006.89  10
   0  -8 -16 56652.3 1949.60   6
   0   8  16 55788.3 2063.17  16
   0  -8 -16 59600.6 2015.86  11
   0  -8 -16 52252.6 2001.21  20
   0  -8 -16 59502.6 2024.02  13
   0   8  16 58822.4 1877.98  17
   0  -8 -16 50973.8 1849.33   5
   0  -8 -16 53104.0 2040.96   3
   0  -8 -16 55977.2 2048.71  15
   0  -8 -16 57885.9 2010.41  20
   0   8  16 58570.4 2007.64   9
   0  -8 -16 57582.4 2007.23  10
   0   8  16 56159.0 2006.33  11
   0  -8 -16 58475.2 2006.81  19
   0   8  16 57708.7 2067.31  14
   0  -8 -16 54087.9 1968.35   1
   0   8  16 57271.8 1976.88   2
   0  -8 -17 1541.76 392.061  11
   0  -8 -17 1703.22 394.930  20
   0  -8 -17 1716.02 422.932   3
   0  -8 -17 2171.08 343.724   1
   0   8  17 1765.88 371.475   9
   0  -8 -17 2020.76 368.685   9
   0   8  17 1489.73 337.015   2
   0  -8 -17 1876.71 425.245  15
   0  -8 -17 1563.69 385.495  13
   0   8  17 1612.93 212.533  17
   0   8  17 1279.93 426.258  18
   0   8  17 1838.36 345.497   4
   0  -8 -17 1293.47 373.967  19
   0   8  17 2088.42 400.089  10
   0   8  17 2123.84 392.042  11
   0  -8 -17 2009.09 380.627  10
   0   8  17 1967.62 450.242  16
   0   8  17 1894.77 439.519  14
   0  -8 -17 2075.15 406.531  19
   0  -8 -17 1543.33 397.345  20
   0  -8 -18 2376.14 456.859  15
   0   8  18 2618.95 232.119  17
   0  -8 -18 2892.43 438.030  13
   0  -8 -18 2670.30 381.000   1
   0  -8 -18 3578.33 442.066  19
   0  -8 -18 3090.51 426.220  10
   0  -8 -18 2468.83 413.157  11
   0   8  18 2811.09 481.618  16
   0   8  18 3101.08 386.403   2
   0  -8 -18 2584.09 404.520  20
   0   8  18 3577.69 493.684  14
   0  -8 -18 2365.59 468.367   3
   0  -8 -18 3233.33 426.308   9
   0   8  18 1492.01 462.717  18
   0   8  18 2844.68 368.033   4
   0  -8 -19 9521.64 577.586   9
   0  -8 -19 7709.87 623.130  15
   0   8  19 8356.53 535.543   4
   0   8  19 9282.93 681.261  18
   0  -8 -19 9034.36 658.730   3
   0  -8 -19 9442.01 619.630  19
   0   8  19 8600.68 657.934  14
   0   8  19 8234.96 640.990  16
   0  -8 -19 9016.54 557.252   1
   0  -8 -19 10036.5 637.698  13
   0  -8 -19 9973.24 628.393  20
   0  -8 -19 10872.5 606.227  10
   0  -8 -19 8533.06 601.852  11
   0   8  19 9844.86 569.445   2
   0   8  20-158.194 457.014  16
   0  -8 -20 441.692 380.239   1
   0  -8 -20 367.894 389.766  19
   0  -8 -20-100.790 427.750  15
   0  -8 -20 155.741 408.963  20
   0  -8 -20 627.298 404.201   9
   0   8  20 187.595 333.751   4
   0  -8 -20 349.766 410.866  11
   0  -8 -20-249.791 434.021   3
   0  -8 -20 21.6792 410.330  13
   0  -8 -20-19.2639 394.626  10
   0   8  20 75.3871 466.908  14
   0   8  20 155.650 347.206   2
   0   9 -22 2916.71 489.130  20
   0   9 -22 2621.88 523.672   3
   0  -9  22 1305.11 453.930   8
   0   9 -22 2529.38 494.958   5
   0  -9  22 2392.33 474.272  12
   0  -9  22 3323.74 370.037  18
   0   9 -22 2977.75 534.254  15
   0  -9  22 3231.11 449.383  16
   0  -9  22 3016.66 489.618   9
   0   9 -22 2753.08 462.751  10
   0   9 -22 2802.28 462.909  19
   0   9 -22 2838.39 383.113  17
   0   9 -22 2437.75 453.833  11
   0   9 -21 761.616 417.821  10
   0   9 -21 579.392 401.191  20
   0   9 -21 228.622 409.486  11
   0   9 -21 198.700 478.696   3
   0  -9  21 175.852 420.386  12
   0   9 -21 99.7771 461.194  15
   0  -9  21-86.4608 412.979   9
   0   9 -21 81.8899 403.733  19
   0   9 -21 668.860 444.036   5
   0  -9  21 503.628 293.417  18
   0  -9  21 846.097 349.567  16
   0  -9  21 515.415 363.393   7
   0   9 -21 628.174 410.238   2
   0  -9  21 85.4853 408.324   8
   0   9 -21 475.088 329.341  17
   0   9 -20 2597.97 491.957  15
   0  -9  20 2013.60 421.072  12
   0   9 -20 1937.80 353.803  17
   0   9 -20 1938.12 463.919   5
   0   9 -20 2522.57 433.063   2
   0   9 -20 2187.47 430.823  20
   0   9 -20 2333.98 489.242   3
   0   9 -20 2117.03 432.114  11
   0   9 -20 1786.98 419.949  19
   0  -9  20 1336.37 296.854  18
   0  -9  20 1275.42 397.533   8
   0  -9  20 2004.38 444.695   9
   0  -9  20 1851.89 376.376  16
   0  -9  20 2138.42 395.972   7
   0   9 -20 2257.28 415.568  10
   0   9 -19 5950.76 550.816  15
   0   9 -19 3251.19 442.339  10
   0  -9  19 3607.34 441.103  12
   0  -9  19 3712.80 338.372  18
   0   9 -19 5298.91 429.412  17
   0   9 -19 5004.00 464.117  19
   0   9 -19 3887.97 507.509   3
   0   9 -19 4552.35 464.622  11
   0  -9  19 4611.92 465.847   9
   0  -9  19 5622.27 418.733  16
   0  -9  19 4871.01 442.341   7
   0  -9  19 4057.03 446.286   8
   0   9 -19 3812.70 457.430  20
   0   9 -19 4346.12 470.718   2
   0   9 -19 4425.32 500.186   5
   0  -9  18 2640.64 368.955  11
   0  -9  18 1377.53 396.352   9
   0  -9  18 1791.62 271.458  18
   0  -9  18 2225.45 356.048  19
   0   9 -18 1800.40 468.174  15
   0   9 -18 1750.99 341.696  17
   0   9 -18 1448.92 384.721  20
   0  -9  18 2420.02 385.828  12
   0   9 -18 2005.76 400.770  10
   0   9 -18 2798.39 472.835   3
   0  -9  18 1382.10 353.148   7
   0  -9  18 2261.16 348.168  16
   0  -9  18 2220.46 371.663  20
   0   9 -18 1832.67 392.529  11
   0  -9  18 1814.28 373.551   8
   0   9 -18 1788.53 414.607   5
   0   9 -18 1888.54 405.851   2
   0  -9  18 2261.82 386.136   9
   0   9 -18 2010.97 396.268  19
   0  -9  18 2756.31 390.140  10
   0  -9  17 52334.8 1854.21  12
   0   9 -17 52561.4 1815.76  17
   0  -9  17 53362.0 1839.76  19
   0  -9  17 49788.6 1840.24   7
   0  -9  17 53232.8 1841.42  10
   0   9 -17 48873.9 1858.16   5
   0   9 -17 48375.9 1843.16  11
   0  -9  17 52297.4 1834.57   9
   0   9 -17 52104.0 1861.30   2
   0  -9  17 50456.9 1854.08   9
   0  -9  17 54193.2 1846.54  11
   0  -9  17 52428.9 1839.69  20
   0   9 -17 51675.4 1894.71  15
   0   9 -17 49834.2 1845.35  19
   0  -9  17 51093.5 1814.65  16
   0  -9  17 49133.7 1749.15  18
   0   9 -17 47595.5 1836.09  10
   0   9 -17 49758.0 1846.53  20
   0   9 -17 51570.7 1790.50   7
   0   9 -17 51745.2 1887.87   3
   0  -9  17 49605.4 1834.45   8
   0   9 -17 50351.2 1809.06  13
   0  -9  16 6852.99 457.687  20
   0  -9  16 5155.31 430.847   7
   0   9 -16 5758.20 429.090  13
   0   9 -16 6256.52 404.843   7
   0  -9  16 6181.45 439.904   8
   0   9 -16 5302.64 439.943   1
   0  -9  16 6329.62 442.579  12
   0   9 -16 6098.15 468.885   2
   0   9 -16 5750.36 469.259  11
   0   9 -16 6094.02 432.237  17
   0   9 -16 5329.12 457.467  20
   0  -9  16 5283.73 437.705  10
   0   9 -16 5254.82 457.219  19
   0  -9  16 5932.47 347.917  18
   0  -9  16 6049.66 442.773   9
   0   9 -16 5882.14 484.398   5
   0   9 -16 5993.37 514.132  15
   0  -9  16 4601.92 403.266  16
   0   9 -16 6358.03 394.046  16
   0  -9  16 6646.05 458.112  19
   0   9 -16 4657.43 449.638  10
   0  -9  16 6184.37 487.978   9
   0  -9  16 5611.00 447.867  11
   0   9 -15 11706.1 635.591   2
   0  -9  15 12003.2 619.114  19
   0  -9  15 12501.2 616.580   7
   0  -9  15 12674.2 629.263  20
   0   9 -15 12905.0 573.859   7
   0  -9  15 12016.0 522.335  18
   0   9 -15 12283.2 587.452  12
   0  -9  15 12628.1 642.919   9
   0   9 -15 11971.7 634.392  20
   0  -9  15 13861.7 631.825   9
   0   9 -15 11251.8 632.396   5
   0  -9  15 13342.1 629.739  12
   0   9 -15 12670.6 621.490   1
   0  -9  15 12195.6 629.887   2
   0   9 -15 12735.3 593.208   8
   0   9 -15 12242.4 632.989  19
   0   9 -15 12972.5 684.092  15
   0  -9  15 12647.4 626.516  10
   0  -9  15 12063.3 606.933   8
   0   9 -15 11520.6 632.897  11
   0   9 -15 12466.7 451.713   4
   0  -9  15 11864.6 580.638  16
   0   9 -15 12759.7 619.785  17
   0  -9  15 12190.4 628.483  11
   0   9 -15 12526.8 596.794  13
   0  -9  14 47106.4 1619.49  20
   0  -9  14 48201.2 1621.26  11
   0  -9  14 47130.4 1617.45  10
   0  -9  14 47747.1 1635.95   2
   0   9 -14 47769.0 1640.77   2
   0   9 -14 46839.6 1589.27   8
   0  -9  14 48179.2 1620.35   9
   0   9 -14 48681.7 1671.23  15
   0   9 -14 48209.0 1572.96   7
   0   9 -14 49289.7 1593.48  13
   0  -9  14 49363.5 1623.00  19
   0   9 -14 42527.8 1624.86   5
   0   9 -14 47082.9 1634.43  19
   0  -9  14 47985.8 1614.34   8
   0   9 -14 46876.1 1639.12  20
   0  -9  14 45023.1 1449.72   6
   0   9 -14 46886.8 1487.17   4
   0   9 -14 47544.6 1620.20  17
   0   9 -14 44456.4 1629.21  11
   0  -9  14 45266.0 1484.11   4
   0  -9  14 46354.9 1528.73  18
   0  -9  14 46366.0 1610.32   7
   0  -9  14 39965.0 1443.29  14
   0   9 -14 48127.4 1592.11  12
   0  -9  14 48450.4 1626.77  12
   0   9 -14 45960.8 1604.73   1
   0  -9  14 46242.9 1636.22   9
   0  -9  14 44953.0 1580.34  16
   0  -9  14 39999.9 1440.05  14
   0  -9  14 47961.1 1447.74   6
   0  -9  13 17212.2 717.724  10
   0  -9  13 16422.6 590.731   4
   0   9 -13 16054.8 666.257   7
   0   9 -13 16007.2 727.450  19
   0   9 -13 16046.7 733.475   2
   0  -9  13 15238.3 690.081   7
   0   9 -13 17135.6 684.911  13
   0  -9  13 17095.1 559.731   6
   0   9 -13 15686.4 674.279   8
   0   9 -13 15793.1 726.199  20
   0   9 -13 15462.5 591.824   4
   0  -9  13 15195.4 547.908  14
   0  -9  13 16059.7 710.255  19
   0  -9  13 16412.3 671.031  16
   0   9 -13 16083.9 729.411  11
   0   9 -13 15885.8 713.115  17
   0   9 -13 17697.5 762.947  15
   0  -9  13 17176.4 716.039  11
   0  -9  13 16249.7 561.957   6
   0  -9  13 15780.6 701.587  12
   0  -9  13 16456.3 712.372  20
   0  -9  13 15864.9 613.464  18
   0  -9  13 15507.5 721.531   9
   0   9 -13 16722.3 702.873   1
   0  -9  13 17098.8 701.051   8
   0  -9  13 17045.9 708.433   9
   0  -9  13 15330.6 539.817  14
   0   9 -13 16387.8 733.864   5
   0  -9  12 16923.6 722.342   8
   0   9 -12 16951.9 747.939   5
   0   9 -12 16354.2 751.403   2
   0   9 -12 17691.8 703.791  13
   0  -9  12 17985.5 740.859  20
   0  -9  12 17416.2 645.185  18
   0   9 -12 17606.2 690.389   7
   0   9 -12 16884.7 750.109  20
   0   9 -12 18723.4 727.758   1
   0   9 -12 18119.9 643.990   4
   0  -9  12 17287.5 733.635  11
   0  -9  12 16850.9 610.815   6
   0  -9  12 16553.0 593.548  14
   0  -9  12 17228.9 733.045  10
   0  -9  12 15985.0 711.611   7
   0  -9  12 16547.9 632.033   4
   0  -9  12 17293.8 730.060   9
   0   9 -12 17029.4 747.330  19
   0  -9  12 18605.3 611.784   6
   0   9 -12 17980.8 712.356   8
   0  -9  12 17312.8 696.734  16
   0   9 -12 17699.8 743.487  17
   0   9 -12 16668.1 741.595  11
   0  -9  12 16344.5 727.800  19
   0  -9  12 17878.2 734.515  12
   0   9 -12 16701.8 768.354  15
   0  -9  11 7498.34 332.259  18
   0  -9  11 6820.44 408.386  12
   0  -9  11 7566.06 316.455   6
   0   9 -11 7717.64 406.054   1
   0   9 -11 7742.16 447.599  11
   0   9 -11 7662.62 447.675  19
   0  -9  11 7511.84 339.326   4
   0   9 -11 7892.06 387.892  13
   0   9 -11 6601.77 441.414  20
   0   9 -11 7407.64 384.584   7
   0  -9  11 7088.23 291.838  14
   0   9 -11 6716.93 447.047   2
   0  -9  11 6698.84 400.160   7
   0  -9  11 7328.66 414.693   8
   0  -9  11 7318.89 315.372   6
   0  -9  11 7550.16 383.044  16
   0   9 -11 6885.26 430.847  17
   0   9 -11 7138.12 345.594   4
   0   9 -11 7143.81 396.120   8
   0   9 -10 530.053 204.086   1
   0   9 -10 375.928 175.249   4
   0  -9  10 450.866 115.919  14
   0  -9  10 185.204 154.256   4
   0  -9  10 453.595 184.409  16
   0  -9  10 480.783 195.171  13
   0   9 -10 618.823 240.325  11
   0  -9  10 57.4312 197.603   7
   0  -9  10 481.469 216.179  12
   0   9 -10 211.768 238.204  19
   0   9 -10 371.533 236.462  20
   0   9 -10 741.909 199.490  13
   0   9 -10 383.477 242.768   9
   0  -9  10 406.244 228.218   2
   0  -9  10 389.960 137.043  18
   0   9 -10 332.712 196.270   8
   0   9 -10 395.911 250.958   2
   0   9 -10 598.950 190.960   7
   0  -9  10 498.641 141.191   6
   0   9 -10 381.951 252.458  17
   0  -9   9 4370.18 306.715  12
   0  -9   9 3769.27 289.464  13
   0  -9   9 4482.64 305.495   7
   0   9  -9 4134.14 336.048  20
   0   9  -9 4422.18 337.702  19
   0   9  -9 4305.43 331.611  11
   0   9  -9 4538.23 308.254   8
   0  -9   9 4652.57 235.543  18
   0  -9   9 4121.22 330.539   2
   0   9  -9 4655.43 283.409   7
   0   9  -9 4508.67 301.705   1
   0  -9   9 4914.64 225.719  14
   0   9  -9 4552.25 348.367  17
   0   9  -9 4580.30 280.493   4
   0  -9   9 4481.91 283.814  16
   0   9  -9 4233.37 278.831  13
   0  -9   9 4833.04 271.452   4
   0   9  -9 4344.45 332.546   9
   0  -9   9 5091.64 255.687   6
   0   9  -9 4189.34 344.493   2
   0   9  -8 1024.97 180.055  13
   0   9  -8 1277.83 197.629   7
   0  -9   8 1004.63 182.774  13
   0   9  -8 1033.72 192.236   4
   0   9  -8 879.479 229.515  19
   0  -9   8 873.362 235.901   2
   0  -9   8 1218.12 167.738   6
   0  -9   8 1242.09 185.391  16
   0  -9   8 1203.05 196.151   7
   0   9  -8 736.287 234.911  17
   0   9  -8 1104.06 240.220   9
   0   9  -8 1075.47 244.435  11
   0  -9   8 905.556 204.421  12
   0   9  -8 1128.20 194.594   1
   0  -9   8 1076.60 152.118  18
   0   9  -8 976.223 247.647   2
   0  -9   8 1053.33 135.561  14
   0  -9   8 1021.42 182.587   4
   0   9  -8 835.774 201.484   8
   0   9  -8 769.825 229.130  20
   0   9  -8 1203.97 132.965  14
   0  -9   7 26735.2 995.571  11
   0  -9   7 26704.6 954.811   4
   0   9  -7 27334.6 958.515   7
   0  -9   7 27325.2 944.200   6
   0  -9   7 26795.2 949.524  16
   0  -9   7 26820.1 1011.02  10
   0   9  -7 24148.9 999.680  20
   0   9  -7 26622.4 1010.97  19
   0  -9   7 25623.1 954.680  13
   0   9  -7 26950.2 945.901  13
   0   9  -7 26678.5 966.537   4
   0  -9   7 25554.7 974.258  12
   0  -9   7 26670.8 994.343  19
   0  -9   7 26723.5 994.829  20
   0  -9   7 25115.0 958.741   7
   0   9  -7 27790.7 999.840   9
   0   9  -7 27143.2 920.062  14
   0  -9   7 27697.0 1000.36  10
   0   9  -7 25788.3 951.368   1
   0   9  -7 26121.1 971.102  12
   0   9  -7 27095.5 1016.90  11
   0  -9   7 27107.6 1003.73   2
   0   9  -7 25922.4 969.428   8
   0   9  -7 27541.0 1014.04   2
   0  -9   7 27277.9 927.287  18
   0   9  -7 24851.8 1003.75  17
   0  -9   7 26125.0 1010.22   9
   0  -9   7 28053.5 924.038  14
   0  -9   6 36658.4 1238.08  10
   0   9  -6 32941.3 1225.93  17
   0   9  -6 32633.3 1212.87   9
   0   9  -6 33751.1 1231.13  11
   0   9  -6 32131.3 1187.27  12
   0  -9   6 35056.9 1150.97  18
   0   9  -6 34089.8 1153.60  14
   0  -9   6 33355.8 1213.61  20
   0  -9   6 35271.0 1167.73  16
   0   9  -6 34760.3 1170.62   1
   0  -9   6 33307.8 1213.10  10
   0   9  -6 34186.0 1161.09  13
   0  -9   6 31961.2 1171.98  13
   0   9  -6 33965.0 1176.09   7
   0  -9   6 31816.9 1177.81   7
   0   9  -6 35261.9 1199.89   4
   0   9  -6 31003.8 1219.51   2
   0  -9   6 35209.3 1186.87   4
   0  -9   6 34395.0 1217.39   2
   0  -9   6 32900.4 1147.09  14
   0  -9   6 33360.9 1170.19   6
   0  -9   6 34329.8 1227.79   9
   0  -9   6 33133.7 1193.57  12
   0  -9   6 33411.2 1213.70  11
   0   9  -6 33944.5 1225.55  19
   0  -9   6 32576.4 1210.13  19
   0   9  -6 34392.2 1231.85  20
   0   9  -5 27063.0 943.476  14
   0   9  -5 26183.9 971.601  12
   0   9  -5 26338.0 1004.23  11
   0  -9   5 28205.0 970.254   4
   0   9  -5 25838.1 953.783   7
   0  -9   5 26264.8 990.336  19
   0  -9   5 25857.6 956.864   7
   0  -9   5 28151.5 995.017   2
   0  -9   5 27786.6 1005.71   9
   0   9  -5 26795.3 1003.58  19
   0   9  -5 26584.4 993.564   9
   0  -9   5 25752.2 988.794  11
   0  -9   5 26722.1 992.096  10
   0  -9   5 28055.0 1010.43  10
   0  -9   5 26554.8 948.049  13
   0   9  -5 26033.7 1003.39  20
   0  -9   5 27005.4 993.577  20
   0  -9   5 27625.8 938.566  14
   0  -9   5 26831.8 930.442  18
   0  -9   5 27932.8 962.831   6
   0   9  -5 25086.9 978.798   4
   0   9  -5 26140.4 997.716   2
   0   9  -5 27361.5 1011.34  17
   0  -9   5 25770.8 972.060  12
   0   9  -5 26742.5 935.460  13
   0   9  -5 27197.2 941.279   1
   0   9  -4 7430.52 318.231   1
   0  -9   4 7011.30 327.663  14
   0  -9   4 7302.64 374.838   2
   0   9  -4 7096.36 385.520   2
   0   9  -4 7134.18 373.866   4
   0  -9   4 6271.49 349.694  12
   0  -9   4 6926.79 342.926   7
   0  -9   4 7517.40 382.530  19
   0  -9   4 6485.52 385.610  10
   0  -9   4 7110.90 386.957  11
   0   9  -4 6503.27 389.332  17
   0   9  -4 7187.11 340.712   7
   0  -9   4 7259.36 393.772   9
   0  -9   4 6820.62 349.275   6
   0  -9   4 6638.98 311.896  18
   0  -9   4 7268.21 357.177   4
   0  -9   4 6835.10 376.754  20
   0   9  -4 7242.38 354.886  12
   0   9  -4 7467.77 393.346  11
   0   9  -4 6909.05 380.946   9
   0   9  -4 6893.58 387.694  20
   0  -9   4 6749.64 325.710  13
   0   9  -4 6937.10 339.989  14
   0   9  -4 6325.35 378.945  19
   0   9  -4 7037.38 319.676  13
   0   9  -3 32428.1 1165.72  10
   0   9  -3 33101.9 1163.38   4
   0   9  -3 31300.9 1172.11  20
   0  -9   3 32797.8 1111.56  13
   0  -9   3 31491.6 1161.28  20
   0   9  -3 31916.2 1173.60  19
   0   9  -3 31056.0 1126.44   7
   0  -9   3 31788.9 1102.05   1
   0  -9   3 33128.1 1173.60  10
   0   9  -3 31935.5 1145.58  12
   0  -9   3 30505.9 1149.89   2
   0   9  -3 31574.3 1172.39  17
   0  -9   3 33457.4 1143.56   6
   0  -9   3 32523.7 1130.76   7
   0  -9   3 32612.8 1169.20   9
   0  -9   3 32565.9 1162.76  19
   0   9  -3 33470.7 1136.96  14
   0   9  -3 30778.4 1107.65  13
   0   9  -3 31021.8 1160.91   9
   0   9  -3 32542.8 1099.87   1
   0  -9   3 33792.2 1168.95  11
   0  -9   3 31466.5 1140.64  12
   0  -9   3 33828.5 1125.06  14
   0  -9   3 34154.7 1113.53  18
   0   9  -3 31216.8 1170.40  11
   0  -9   2 117481. 3772.72   9
   0   9  -2 113679. 3767.26   4
   0   9  -2 113326. 3700.47   1
   0  -9   2 115002. 3766.47  11
   0  -9   2 108372. 3749.23   3
   0  -9   2 112090. 3701.45   1
   0   9  -2 113934. 3765.21   9
   0  -9   2 112272. 3762.09  20
   0  -9   2 122608. 3723.65  18
   0   9  -2 121804. 3724.02  18
   0  -9   2 118980. 3780.57  11
   0  -9   2 111479. 3730.08  14
   0   9  -2 110276. 3770.60  17
   0   9  -2 109870. 3772.59  19
   0  -9   2 115497. 3774.14  10
   0   9  -2 112244. 3777.83  20
   0   9  -2 114552. 3745.76  14
   0  -9   2 114692. 3763.01  19
   0   9  -2 112668. 3711.50  13
   0  -9   2 117090. 3748.60   6
   0  -9   2 113163. 3731.71   7
   0  -9   2 118217. 3758.17   2
   0  -9   2 113465. 3715.12  13
   0  -9   2 112971. 3746.87  12
   0   9  -2 114946. 3767.20  10
   0   9  -1 81363.9 2728.93  13
   0  -9   1 82518.2 2762.51  12
   0  -9   1 81561.4 2776.53  19
   0  -9   1 86258.9 2787.53   9
   0   9  -1 82478.8 2781.45   9
   0  -9   1 87647.6 2742.21  18
   0   9  -1 82704.5 2768.37  14
   0   9  -1 85224.1 2744.28  18
   0  -9   1 80448.8 2770.28   3
   0  -9   1 85831.6 2754.10   7
   0   9  -1 83601.6 2712.99   1
   0   9  -1 77446.8 2782.50   4
   0   9  -1 79184.7 2788.62  20
   0   9  -1 81612.7 2782.77  10
   0  -9   1 86004.1 2748.26  16
   0  -9   1 85647.1 2732.06  13
   0  -9   1 81961.5 2781.30  11
   0  -9   1 85029.9 2769.35   2
   0  -9   1 84900.5 2789.43  10
   0  -9   1 82382.3 2788.70  11
   0  -9   1 83150.3 2780.68  20
   0  -9   1 84218.8 2715.42   1
   0   9  -1 81564.6 2789.99  19
   0  -9   1 83668.1 2751.71  14
   0   9   0 162964. 5023.85  18
   0  -9   0 155639. 5031.61  12
   0   9   0 154853. 5044.25  14
   0   9   0 158335. 5050.92  10
   0   9   0 154656. 4979.93   5
   0  -9   0 153309. 5018.84   7
   0   9   0 148752. 5038.29   3
   0   9   0 152022. 4997.45  13
   0  -9   0 152954. 5051.05  10
   0   9   0 153114. 4976.56   1
   0   9   0 158311. 5048.94   9
   0  -9   0 153878. 5039.21   3
   0  -9   0 157683. 4998.12  13
   0   9   0 148692. 5052.87  19
   0   9   0 148628. 5054.52   4
   0  -9   0 153863. 5034.92   4
   0  -9   0 154385. 5012.19  16
   0  -9   0 158287. 5047.74  19
   0  -9   0 159928. 5050.86  20
   0   9   0 147242. 5054.62  20
   0  -9   0 157419. 5025.28  14
   0  -9   0 150249. 5047.46   9
   0  -9   0 154177. 5030.01   2
   0  -9   0 160115. 5011.21  18
   0  -9   0 156548. 4980.08   1
   0  -9   0 154523. 5048.05  11
   0  -9   0 155247. 5054.44  11
   0  -9  -1 1336.67 217.935  19
   0  -9  -1 1426.35 145.068   1
   0  -9  -1 1527.66 222.909   9
   0   9   1 1499.87 231.443  20
   0  -9  -1 1392.76 233.846  11
   0  -9  -1 1426.37 211.319   3
   0   9   1 1316.54 214.908   3
   0   9   1 1621.30 130.772   5
   0   9   1 1403.49 247.387   4
   0  -9  -1 1227.60 158.991  13
   0  -9  -1 1479.27 229.979  10
   0   9   1 1519.48 137.788   1
   0   9   1 1808.66 242.140  14
   0  -9  -1 1746.78 201.617   2
   0  -9  -1 1372.07 189.953  18
   0  -9  -1 1558.32 194.333  16
   0  -9  -1 1563.70 229.745  20
   0   9   1 1156.38 221.410  19
   0  -9  -1 1292.63 199.583   7
   0   9   1 1379.37 167.707  13
   0  -9  -1 1245.67 216.075  15
   0  -9  -1 1746.53 222.342   4
   0  -9  -1 1229.93 206.030  12
   0  -9  -1 1593.60 235.567  11
   0   9   1 1682.50 198.377  18
   0  -9  -2 57322.0 1952.40  15
   0  -9  -2 56516.6 1922.71  18
   0  -9  -2 58127.8 1884.19   1
   0  -9  -2 56908.2 1934.16   7
   0   9   2 58787.3 1910.31  13
   0  -9  -2 55170.3 1951.47   9
   0  -9  -2 57774.6 1957.58  10
   0   9   2 57867.7 1972.90   4
   0   9   2 58383.2 1953.87   3
   0   9   2 58268.8 1946.35   2
   0  -9  -2 57079.9 1950.63   3
   0   9   2 54730.0 1877.34   1
   0  -9  -2 56265.4 1940.11  12
   0  -9  -2 59218.4 1963.78  20
   0   9   2 61477.3 1945.70  18
   0  -9  -2 58676.6 1946.81   4
   0  -9  -2 57830.8 1950.34   6
   0   9   2 56963.3 1964.43  14
   0  -9  -2 56758.5 1923.40  16
   0  -9  -2 56413.8 1934.19   2
   0  -9  -2 57863.0 1958.62  19
   0   9   2 56091.7 1865.11   5
   0  -9  -2 57266.9 1909.60  13
   0  -9  -2 55281.7 1955.92  11
   0  -9  -2 55486.2 1957.12  11
   0  -9  -3 23.8359 203.091  19
   0   9   3 231.225 190.415  18
   0   9   3-117.298 175.748   2
   0  -9  -3 23.8444 190.383  10
   0   9   3-13.1852 225.518   4
   0   9   3 140.262 145.093  13
   0  -9  -3 82.3977 148.741  13
   0  -9  -3-195.343 169.943  16
   0   9   3 102.703 82.0489   5
   0  -9  -3 565.544 208.838   6
   0  -9  -3 132.209 197.817  11
   0  -9  -3 108.087 171.974   2
   0  -9  -3 115.550 196.418  15
   0  -9  -3 97.2611 199.336  12
   0  -9  -3-48.5251 218.473  20
   0  -9  -3 11.6943 191.704   3
   0   9   3 276.614 117.361   1
   0  -9  -3 23.6096 121.675   1
   0  -9  -3 224.225 198.408   4
   0  -9  -3 28.1519 176.375  18
   0  -9  -3-11.7228 199.269   9
   0   9   3 254.447 218.406  14
   0  -9  -3 317.467 182.373   7
   0   9   3 277.620 196.138   3
   0  -9  -4 3028.11 277.946   6
   0   9   4 2756.32 290.658  14
   0  -9  -4 2711.40 240.296  16
   0  -9  -4 2938.41 274.188   9
   0  -9  -4 2841.17 235.652   2
   0  -9  -4 2691.74 270.698   4
   0   9   4 2980.82 223.477  13
   0  -9  -4 2666.54 254.324   8
   0  -9  -4 2947.01 271.117   3
   0   9   4 2844.87 266.312   3
   0   9   4 2897.50 186.903   1
   0  -9  -4 2887.28 275.910  10
   0   9   4 3069.67 257.211   2
   0   9   4 2767.29 136.672   5
   0  -9  -4 2729.75 231.989  13
   0  -9  -4 3453.72 294.554  20
   0   9   4 2759.13 254.347  16
   0   9   4 2649.23 294.149   4
   0  -9  -4 2764.77 275.065  19
   0  -9  -4 3260.80 257.886   7
   0  -9  -4 2919.18 276.935  15
   0  -9  -4 2730.15 245.393  18
   0  -9  -4 2903.05 197.135   1
   0   9   4 2559.29 268.045  18
   0  -9  -4 3521.72 282.158  11
   0   9   5 23084.4 901.366   3
   0  -9  -5 24556.2 923.656  20
   0  -9  -5 22725.9 868.654   2
   0   9   5 24421.1 770.278   5
   0  -9  -5 23105.9 831.370   1
   0  -9  -5 23333.5 905.082  20
   0  -9  -5 23916.5 898.990   6
   0  -9  -5 22633.6 887.012   4
   0  -9  -5 23639.4 880.071  18
   0  -9  -5 23943.3 894.099  14
   0  -9  -5 21603.4 893.685   9
   0  -9  -5 23222.8 900.669  10
   0   9   5 23012.5 923.562  14
   0  -9  -5 22796.1 905.933   3
   0   9   5 24165.8 897.244  16
   0   9   5 24072.8 906.782  18
   0   9   5 23746.4 890.053   2
   0  -9  -5 23476.0 865.359  13
   0  -9  -5 22318.2 899.209  11
   0   9   5 22732.2 825.892   1
   0  -9  -5 23924.7 888.969   8
   0  -9  -5 23833.2 918.214  19
   0  -9  -5 22415.6 872.732  16
   0  -9  -5 22167.3 905.156  15
   0  -9  -5 23101.1 891.316   7
   0  -9  -6 2021.54 248.586  18
   0  -9  -6 2289.12 283.846  20
   0   9   6 2525.63 310.463  14
   0   9   6 2723.76 297.335  11
   0   9   6 2326.86 281.410  10
   0  -9  -6 2330.39 273.928   6
   0  -9  -6 2296.27 272.452  11
   0  -9  -6 2127.43 272.419   4
   0  -9  -6 2682.70 251.250  16
   0  -9  -6 2234.13 284.196   3
   0   9   6 2423.66 281.470   9
   0  -9  -6 2338.38 242.157  13
   0  -9  -6 2131.25 273.329   9
   0  -9  -6 2324.11 271.030  10
   0   9   6 2405.50 275.526   3
   0   9   6 2120.47 97.7387   5
   0  -9  -6 2396.39 262.278   7
   0  -9  -6 2372.15 262.827   8
   0  -9  -6 2135.00 282.179  14
   0   9   6 2635.47 265.810  16
   0   9   6 2899.04 198.038   1
   0   9   6 2241.72 285.357  18
   0   9   6 2526.24 251.786   2
   0  -9  -6 2266.76 202.874   1
   0  -9  -6 2443.36 288.253  19
   0  -9  -6 2590.79 296.572  20
   0  -9  -6 1973.06 270.631  15
   0  -9  -6 2603.16 244.081   2
   0  -9  -7 3276.96 308.168  14
   0  -9  -7 3533.31 325.083   3
   0  -9  -7 3665.97 330.235  11
   0   9   7 3495.82 293.893   2
   0  -9  -7 3358.38 247.092   1
   0  -9  -7 3297.93 287.991  16
   0   9   7 3857.91 317.655   3
   0  -9  -7 4031.20 322.626   7
   0  -9  -7 3326.50 312.314   9
   0  -9  -7 3712.62 332.487  19
   0  -9  -7 3151.96 285.376  13
   0   9   7 3233.71 320.915  18
   0  -9  -7 3547.66 322.079  20
   0   9   7 3574.26 350.023  14
   0  -9  -7 3509.19 333.518  20
   0  -9  -7 2965.38 313.330   6
   0  -9  -7 3521.68 302.501   4
   0   9   7 3642.76 323.479  10
   0   9   7 3596.59 317.754   9
   0   9   7 3524.58 328.597  11
   0  -9  -7 3461.17 272.937   2
   0   9   7 3687.22 315.046  16
   0  -9  -7 2745.17 307.923  10
   0  -9  -7 3222.28 304.330   8
   0  -9  -7 3611.18 331.483  15
   0  -9  -8 40443.9 1406.82  19
   0  -9  -8 36470.0 1394.81   3
   0   9   8 36349.5 1380.75  10
   0   9   8 38940.9 1391.57  11
   0  -9  -8 38046.5 1385.36  10
   0   9   8 37254.6 1386.28  16
   0  -9  -8 37771.1 1381.61   9
   0  -9  -8 36669.4 1364.36   6
   0  -9  -8 40073.0 1405.13  20
   0   9   8 37292.9 1374.28   9
   0  -9  -8 38785.1 1370.02  14
   0  -9  -8 37407.1 1317.02   1
   0   9   8 38845.9 1390.08   3
   0  -9  -8 39584.7 1369.25   8
   0   9   8 39585.8 1363.12   2
   0   9   8 38946.2 1401.48   4
   0  -9  -8 38249.1 1353.67  16
   0   9   8 40129.6 1410.78  18
   0  -9  -8 37134.4 1377.18   7
   0  -9  -8 36202.1 1349.92  13
   0   9   8 38428.3 1420.43  14
   0  -9  -8 37826.7 1353.35   4
   0  -9  -8 39325.9 1403.45  15
   0  -9  -8 37479.4 1377.20  11
   0   9   8 36345.9 1315.95  17
   0  -9  -8 38126.0 1378.99  20
   0  -9  -8 36832.1 1341.14   2
   0   9   9 69.5235 258.498   9
   0   9   9 258.201 185.089  17
   0  -9  -9 366.854 204.313   1
   0  -9  -9 51.0077 254.762   6
   0   9   9 269.132 235.634   2
   0   9   9 144.130 257.370  11
   0  -9  -9 11.4804 236.140   4
   0   9   9 418.686 297.440   4
   0  -9  -9 733.432 265.303  14
   0  -9  -9 211.708 272.072   9
   0   9   9 514.129 294.425  18
   0   9   9 527.785 277.665  16
   0  -9  -9 303.191 230.677  13
   0  -9  -9 213.897 251.154  20
   0  -9  -9 535.481 201.438   2
   0  -9  -9 405.818 257.472   8
   0   9   9 346.735 261.766   3
   0  -9  -9 479.456 279.804  15
   0   9   9 244.373 319.305  14
   0  -9  -9-42.7838 263.730  11
   0  -9  -9 144.248 241.688  16
   0  -9  -9 432.261 268.695   7
   0  -9  -9 336.669 263.478  19
   0  -9  -9 85.3694 255.509  10
   0   9   9 71.1139 253.977  10
   0  -9  -9 159.699 272.927   3
   0  -9  -9 464.963 268.139  20
   0  -9 -10 32121.8 1226.71  15
   0   9  10 31193.6 1123.92  17
   0   9  10 31557.4 1204.33  10
   0  -9 -10 30963.4 1223.29   3
   0  -9 -10 30874.6 1141.27   1
   0   9  10 32949.0 1178.24   2
   0   9  10 30748.4 1210.43  16
   0  -9 -10 32816.7 1206.88  10
   0  -9 -10 32054.5 1177.08  16
   0  -9 -10 31873.9 1162.99   2
   0   9  10 31531.6 1210.63   3
   0  -9 -10 32691.8 1192.53   8
   0  -9 -10 31812.4 1223.45  20
   0   9  10 32749.6 1203.06   9
   0  -9 -10 30545.5 1162.39   4
   0   9  10 32717.6 1211.28  11
   0  -9 -10 31850.6 1202.17  20
   0  -9 -10 30983.0 1202.92   7
   0  -9 -10 32542.0 1202.04   9
   0  -9 -10 31316.4 1184.12  14
   0   9  10 30068.8 1241.35  14
   0  -9 -10 33946.7 1230.70  19
   0  -9 -10 31191.8 1184.53  13
   0   9  10 31278.8 1213.80   4
   0  -9 -10 32198.0 1182.32   6
   0  -9 -10 31667.8 1202.01  11
   0   9  10 34186.4 1246.57  18
   0  -9 -11 10988.7 548.436   8
   0  -9 -11 9731.23 362.941   5
   0   9  11 11097.7 467.077  17
   0  -9 -11 11957.4 597.283  20
   0  -9 -11 11707.8 592.892  15
   0  -9 -11 11150.2 504.637   1
   0  -9 -11 10852.1 573.405  12
   0   9  11 12118.4 581.144   4
   0  -9 -11 10173.5 558.100  11
   0  -9 -11 11416.5 590.471  19
   0  -9 -11 11209.9 571.834  10
   0   9  11 9536.51 588.211  18
   0   9  11 10655.9 589.703  16
   0   9  11 11575.7 577.088  11
   0   9  11 11640.3 533.049   2
   0  -9 -11 10204.9 583.882   3
   0  -9 -11 11216.3 547.205   6
   0  -9 -11 10773.5 532.645  16
   0   9  11 12055.4 590.392   3
   0  -9 -11 9958.61 555.033  20
   0  -9 -11 11044.5 522.680   4
   0  -9 -11 11555.4 573.521   9
   0   9  11 11037.8 570.128  10
   0   9  11 11040.5 557.934   9
   0  -9 -11 10714.6 545.565  13
   0  -9 -11 11145.0 520.874   2
   0  -9 -11 9576.45 533.331  14
   0   9  12 63588.6 2069.74   2
   0   9  12 61043.0 2119.82  16
   0  -9 -12 59194.7 2072.15   8
   0   9  12 61529.8 2095.71   9
   0  -9 -12 56857.1 1918.52   5
   0  -9 -12 60376.5 2071.04  14
   0   9  12 59015.6 2098.75   4
   0   9  12 60070.8 2137.63  18
   0  -9 -12 63053.5 2117.86  19
   0  -9 -12 58154.4 2122.53  15
   0  -9 -12 57921.2 2086.96  10
   0  -9 -12 62022.5 2093.17   9
   0  -9 -12 58640.9 2079.26  19
   0   9  12 61300.0 2097.98  11
   0  -9 -12 59748.8 2065.11   6
   0  -9 -12 60633.6 2038.80   4
   0   9  12 59834.1 1998.92  17
   0  -9 -12 61258.9 2064.61  16
   0  -9 -12 60284.2 2040.63   1
   0  -9 -12 57423.7 2083.30  20
   0  -9 -12 59413.4 2108.76  20
   0   9  12 62734.8 2101.08  10
   0  -9 -12 56892.1 2075.25  13
   0  -9 -12 60582.8 2093.61  11
   0  -9 -12 61007.4 2100.84  12
   0  -9 -12 60408.6 2123.81   3
   0  -9 -13 11231.6 572.506   8
   0   9  13 11185.7 595.895   9
   0  -9 -13 11630.2 544.165   4
   0  -9 -13 11181.3 609.322  20
   0   9  13 11466.9 635.396  16
   0   9  13 11108.3 605.862  11
   0  -9 -13 11420.3 597.448  10
   0  -9 -13 10669.4 566.169   6
   0  -9 -13 11433.0 592.942  13
   0  -9 -13 11078.7 615.726  20
   0  -9 -13 11604.2 547.628   1
   0  -9 -13 10830.6 396.819   5
   0   9  13 10415.0 598.376  10
   0   9  13 10248.0 632.317  18
   0   9  13 11067.2 483.035  17
   0  -9 -13 10045.0 590.107  19
   0  -9 -13 10717.4 631.200  15
   0  -9 -13 10518.3 587.683   9
   0  -9 -13 12132.3 642.968   3
   0   9  13 10860.2 564.205   2
   0  -9 -13 11609.1 608.531  11
   0  -9 -13 11571.9 620.355  19
   0   9  13 11388.8 604.638   4
   0  -9 -14 33647.9 1246.48  10
   0  -9 -14 30647.1 1252.26  20
   0   9  14 34187.0 1265.54  11
   0  -9 -14 32229.3 1197.34   1
   0   9  14 31972.0 1240.38   4
   0  -9 -14 31679.4 1288.99   3
   0  -9 -14 31516.1 1242.13  13
   0  -9 -14 34115.9 1247.02  19
   0   9  14 33003.1 1249.57  10
   0  -9 -14 33070.7 1247.40  20
   0   9  14 33398.4 1248.97   9
   0   9  14 34013.2 1224.47   2
   0   9  14 33009.5 1134.66  17
   0  -9 -14 34487.0 1255.60  11
   0   9  14 29649.6 1292.86  14
   0  -9 -14 29978.7 1064.34   5
   0  -9 -14 33138.6 1215.96   6
   0  -9 -14 32117.7 1292.51  15
   0  -9 -14 33307.6 1256.46   9
   0   9  14 30276.7 1298.24  18
   0  -9 -14 31146.7 1253.16  19
   0   9  14 34501.6 1302.49  16
   0  -9 -15 6803.36 500.997  19
   0  -9 -15 6308.38 436.563   1
   0  -9 -15 6783.70 488.670   9
   0   9  15 6927.01 484.238   9
   0  -9 -15 6265.65 499.746  19
   0   9  15 6707.99 470.700   2
   0   9  15 6567.84 351.807  17
   0   9  15 6298.15 565.622  14
   0   9  15 7155.95 503.978  10
   0  -9 -15 6336.77 535.261   3
   0   9  15 6947.91 508.476  11
   0  -9 -15 5858.93 504.015  20
   0   9  15 6740.83 480.411   4
   0   9  15 5998.48 544.448  18
   0  -9 -15 7319.67 495.905  10
   0  -9 -15 7289.28 511.857  20
   0  -9 -15 6332.21 277.392   5
   0  -9 -15 7096.80 498.193  11
   0  -9 -15 6851.90 488.773  13
   0   9  15 5726.84 526.863  16
   0  -9 -15 6755.27 537.676  15
   0  -9 -16 7473.77 545.959  19
   0  -9 -16 9103.84 554.038  10
   0   9  16 8229.27 555.071  11
   0  -9 -16 8060.01 587.170  15
   0   9  16 8236.07 610.696  16
   0  -9 -16 9178.58 557.492  11
   0   9  16 7238.49 599.292  14
   0  -9 -16 7911.27 555.071  20
   0   9  16 9102.81 552.726   9
   0  -9 -16 8551.22 540.779   9
   0  -9 -16 8314.45 560.228  19
   0   9  16 7295.71 522.967   4
   0   9  16 8555.04 400.104  17
   0   9  16 9025.70 522.855   2
   0  -9 -16 7468.43 540.306  20
   0  -9 -16 8058.72 562.131  13
   0  -9 -16 8450.42 492.812   1
   0   9  16 9037.67 543.875  10
   0   9  16 7536.15 602.960  18
   0  -9 -16 8450.14 595.877   3
   0  -9 -17 2114.82 402.099  20
   0  -9 -17 1386.58 399.283  13
   0   9  17 1354.68 221.757  17
   0   9  17 1610.17 354.461   2
   0   9  17 954.811 455.030  18
   0   9  17 705.160 418.861  16
   0  -9 -17 762.776 427.144   3
   0  -9 -17 880.629 420.934  15
   0   9  17 1836.56 468.044  14
   0  -9 -17 1316.83 335.698   1
   0  -9 -17 1236.95 377.724  10
   0  -9 -17 2413.38 417.133  19
   0  -9 -17 1074.82 372.194  11
   0   9  17 1640.20 369.673   4
   0  -9 -17 1168.06 383.006   9
   0  -9 -18 4257.81 476.577  11
   0  -9 -18 4061.59 436.493   1
   0   9  18 4448.00 531.187  14
   0  -9 -18 4915.63 487.694   9
   0  -9 -18 4443.77 480.899  13
   0   9  18 5049.39 443.836   4
   0  -9 -18 4515.54 481.349  20
   0  -9 -18 4813.68 476.921  19
   0   9  18 4137.99 525.833  16
   0   9  18 4123.19 545.392  18
   0  -9 -18 4915.45 485.908  10
   0  -9 -18 5306.32 537.398   3
   0   9  18 4547.65 288.153  17
   0  -9 -18 4430.39 519.011  15
   0   9  18 5325.27 445.200   2
   0  -9 -19 1096.94 392.282   9
   0   9  19 511.441 358.031   2
   0  -9 -19 405.778 363.127   1
   0   9  19 889.119 364.305   4
   0   9  19 492.654 467.886  18
   0  -9 -19 275.006 407.632  20
   0  -9 -19 391.989 403.643  11
   0  -9 -19 1090.28 408.073  10
   0  -9 -19 374.655 432.818  15
   0  -9 -19 827.968 426.217  13
   0   9  19 360.974 441.368  14
   0  -9 -19 845.106 456.866   3
   0  -9 -19 566.704 417.255  19
   0   9  19 180.326 451.711  16
   0 -10  22 135.111 403.714   7
   0  10 -22 252.609 480.041   5
   0 -10  22 310.721 288.356  18
   0 -10  22 443.804 377.183  16
   0 -10  22 90.5189 458.756   8
   0 -10  22-93.2069 452.883  12
   0  10 -22 785.025 518.683   3
   0  10 -22 447.834 514.429  15
   0  10 -22 150.726 431.109   2
   0  10 -22 88.7828 402.816  11
   0 -10  22 46.0818 411.685   9
   0  10 -22 242.763 409.642  20
   0  10 -22-43.6690 404.006  19
   0  10 -22-236.850 370.782  17
   0  10 -21 5284.07 468.238  17
   0  10 -21 4671.41 541.092   5
   0 -10  21 5140.90 513.118   9
   0 -10  21 4178.44 514.721  12
   0 -10  21 4003.79 492.297   8
   0 -10  21 4269.70 372.343  18
   0  10 -21 5021.86 511.696  19
   0 -10  21 4806.22 455.244  16
   0  10 -21 4384.29 579.787  15
   0  10 -21 4634.87 573.777   3
   0 -10  21 4679.59 501.326   7
   0  10 -21 4045.10 496.213  11
   0  10 -21 4065.08 497.337  20
   0  10 -21 4627.90 514.766   2
   0  10 -20 4635.77 485.480  19
   0 -10  20 3626.75 473.448   8
   0  10 -20 4932.11 522.731   5
   0 -10  20 4997.76 497.968   9
   0  10 -20 4627.88 489.844   2
   0 -10  20 4515.16 446.979  16
   0  10 -20 4817.38 478.004  11
   0  10 -20 3719.91 544.839   3
   0 -10  20 3581.31 473.550  12
   0  10 -20 5200.26 564.376  15
   0 -10  20 4392.13 366.871  18
   0  10 -20 5063.20 497.399  20
   0 -10  20 4011.41 473.434   7
   0  10 -20 4284.59 436.168  17
   0 -10  19 11271.5 563.194  18
   0  10 -19 12879.3 744.598   3
   0 -10  19 12451.7 672.238   7
   0  10 -19 12548.5 758.155  15
   0 -10  19 11598.4 677.344   8
   0  10 -19 12190.7 701.872  19
   0 -10  19 13574.0 648.649  16
   0  10 -19 11043.1 694.183  20
   0  10 -19 11926.6 712.821   5
   0  10 -19 12526.6 697.240   2
   0 -10  19 13452.8 708.491  12
   0 -10  19 13333.4 718.735   9
   0  10 -19 11634.8 699.142  11
   0  10 -19 13005.6 650.979  17
   0  10 -18 10792.9 679.989   3
   0  10 -18 10711.9 631.876   2
   0  10 -18 10774.6 655.091   5
   0  10 -18 10085.4 630.839  11
   0 -10  18 9467.43 585.268   7
   0  10 -18 9497.04 624.012  20
   0 -10  18 11111.4 654.560   9
   0  10 -18 9255.85 618.091  19
   0  10 -18 11083.2 599.767  17
   0  10 -18 10626.6 676.044  15
   0 -10  18 10566.5 615.885  12
   0 -10  18 10150.3 494.119  18
   0 -10  18 9089.60 556.713  16
   0 -10  18 9670.65 597.692   8
   0 -10  17 4661.62 477.804   9
   0 -10  17 3839.72 308.422  18
   0 -10  17 4479.18 438.868   9
   0 -10  17 4511.22 434.596  12
   0 -10  17 4064.26 410.677   7
   0 -10  17 5137.83 448.065  11
   0  10 -17 3427.19 419.313  17
   0 -10  17 4283.10 409.951  19
   0 -10  17 4000.23 418.608  20
   0 -10  17 4391.65 428.693   8
   0  10 -17 4073.37 451.731  11
   0 -10  17 3477.48 371.480  16
   0  10 -17 3139.90 483.264  15
   0  10 -17 3927.83 442.281  19
   0  10 -17 3866.53 459.194   5
   0  10 -17 3741.82 439.353  20
   0  10 -17 3259.47 444.346   2
   0 -10  17 4257.65 428.867  10
   0  10 -16 25907.4 1071.72  19
   0  10 -16 25637.0 1043.50  17
   0  10 -16 26656.0 998.300   7
   0 -10  16 26766.3 1061.93  10
   0 -10  16 27521.6 1057.59   8
   0  10 -16 27913.0 1085.56   2
   0  10 -16 24914.7 876.858   4
   0 -10  16 24688.6 1043.54   7
   0 -10  16 26463.5 1062.25  11
   0 -10  16 26783.1 1056.74  19
   0  10 -16 26571.4 1086.16   5
   0 -10  16 27665.3 1059.23   9
   0 -10  16 26297.9 1080.33  10
   0  10 -16 25028.4 1065.47  11
   0 -10  16 25787.1 1024.30  16
   0 -10  16 26200.5 1078.15   9
   0  10 -16 26169.1 1108.88  15
   0  10 -16 26778.7 1019.43  13
   0  10 -16 26486.8 1076.60  20
   0 -10  16 24436.9 946.471  18
   0 -10  16 26667.8 1066.16  20
   0 -10  16 25079.9 1053.31  12
   0 -10  15 85331.6 2734.06  10
   0 -10  15 76751.2 2618.68  18
   0  10 -15 80621.8 2582.66   4
   0 -10  15 82510.5 2690.64  16
   0 -10  15 82823.5 2730.37  12
   0  10 -15 77959.4 2741.38  11
   0  10 -15 81395.4 2741.91   2
   0 -10  15 82933.5 2756.31  10
   0  10 -15 82813.5 2775.47  15
   0  10 -15 83181.7 2716.54   1
   0 -10  15 84551.3 2727.00   9
   0 -10  15 76900.8 2535.19   6
   0 -10  15 83859.6 2730.25  20
   0 -10  15 84039.5 2731.54  11
   0 -10  15 80678.1 2751.38   9
   0 -10  15 74499.8 2536.30   6
   0 -10  15 80226.3 2714.03   8
   0 -10  15 82131.9 2580.76   4
   0 -10  15 81114.7 2721.09   7
   0  10 -15 82584.1 2753.67   5
   0  10 -15 78693.8 2741.96  19
   0  10 -15 85143.1 2679.94   7
   0  10 -15 81707.6 2725.00  17
   0  10 -15 77575.6 2743.50  20
   0  10 -15 81903.3 2689.96  13
   0 -10  15 85135.3 2730.35  19
   0 -10  14 8839.60 493.242   7
   0  10 -14 8385.39 531.780   5
   0 -10  14 8531.66 363.752   4
   0 -10  14 8953.00 499.247   9
   0 -10  14 8646.90 390.694  18
   0  10 -14 8802.36 372.740   4
   0  10 -14 8102.93 483.374   1
   0  10 -14 8366.66 475.315   8
   0 -10  14 9040.88 508.246  20
   0 -10  14 8154.37 490.637   8
   0  10 -14 8731.49 545.124  15
   0 -10  14 9375.93 324.651   6
   0  10 -14 8550.69 444.967   7
   0 -10  14 8902.25 327.044   6
   0 -10  14 8946.54 507.684  11
   0 -10  14 8327.24 494.468  19
   0 -10  14 8558.32 529.790  10
   0 -10  14 7394.76 286.308  14
   0  10 -14 9341.66 529.383  11
   0  10 -14 7949.47 467.912  12
   0  10 -14 9412.23 543.424  20
   0 -10  14 8365.84 526.377   9
   0  10 -14 8468.59 509.686  17
   0 -10  14 8559.58 459.655  16
   0 -10  14 8353.40 497.683  12
   0  10 -14 8923.34 459.861  13
   0 -10  14 8744.87 507.666  10
   0 -10  14 7667.82 290.000  14
   0  10 -14 7728.05 514.482  19
   0  10 -14 8481.93 531.088   2
   0 -10  13 24685.4 987.006  10
   0 -10  13 22200.1 791.788  14
   0  10 -13 23568.5 997.656  15
   0 -10  13 24244.0 957.866  10
   0 -10  13 23579.0 974.885   9
   0 -10  13 23569.9 818.814   6
   0 -10  13 22847.0 936.199   7
   0  10 -13 24661.1 921.579  13
   0 -10  13 24019.6 950.787   9
   0  10 -13 22999.4 849.398   4
   0 -10  13 25553.5 818.992   6
   0  10 -13 23525.4 969.601  11
   0  10 -13 22459.6 964.086  19
   0  10 -13 23761.8 979.955  20
   0 -10  13 22857.3 914.327  16
   0 -10  13 22193.7 849.410  18
   0 -10  13 24956.3 848.911   4
   0  10 -13 23918.4 974.217  17
   0  10 -13 24476.5 987.200   2
   0  10 -13 24331.9 929.345   8
   0 -10  13 25630.6 969.698  11
   0 -10  13 24239.5 961.048  20
   0 -10  13 23875.9 956.254  19
   0  10 -13 24871.2 943.462   1
   0 -10  13 22992.9 953.440  12
   0  10 -13 24953.3 914.438   7
   0 -10  12 28431.9 1083.94  12
   0 -10  12 28200.0 1088.44  19
   0 -10  12 27500.0 1072.33   7
   0 -10  12 28184.2 971.585   6
   0 -10  12 28890.9 1050.26  16
   0 -10  12 26965.1 943.594  14
   0  10 -12 28757.3 1040.33   7
   0  10 -12 26686.8 1097.94  19
   0  10 -12 29528.1 1069.85   1
   0  10 -12 29455.1 1047.76  13
   0 -10  12 28042.9 1091.17  11
   0  10 -12 28526.7 1110.23  20
   0  10 -12 27818.0 1098.93  17
   0 -10  12 28319.1 970.898   6
   0 -10  12 29925.0 991.685  18
   0  10 -12 27981.3 1002.07   4
   0  10 -12 28019.9 1108.29  11
   0 -10  12 28132.1 1089.27  20
   0  10 -12 28693.7 1059.93   8
   0 -10  12 28202.0 1089.00  10
   0 -10  12 27807.0 992.838   4
   0  10 -12 28617.1 1113.02   2
   0 -10  11 2428.60 224.935   4
   0 -10  11 2830.43 289.797   7
   0  10 -11 2844.70 263.191   7
   0  10 -11 2540.57 333.033  19
   0 -10  11 2317.68 307.830   2
   0  10 -11 2732.88 331.146   9
   0  10 -11 2446.75 334.605  17
   0  10 -11 3057.61 251.220   4
   0  10 -11 3158.74 349.215   2
   0  10 -11 2704.91 281.633   8
   0  10 -11 2238.67 333.854  20
   0 -10  11 3138.46 319.133  12
   0 -10  11 2830.76 210.715  18
   0 -10  11 3257.12 283.773  16
   0  10 -11 3140.21 266.376  13
   0  10 -11 2616.46 288.777   1
   0 -10  11 3502.53 215.886   6
   0 -10  11 2797.94 177.787  14
   0  10 -11 2286.30 328.666  11
   0 -10  10 1360.27 149.935  14
   0  10 -10 1362.06 297.475  17
   0  10 -10 1344.54 218.415  13
   0 -10  10 836.426 260.159   2
   0  10 -10 1532.89 283.400   9
   0  10 -10 1262.98 219.028   4
   0  10 -10 1281.70 297.276   2
   0 -10  10 991.147 214.376  13
   0 -10  10 1415.42 206.996   4
   0 -10  10 1101.86 162.352  18
   0 -10  10 1003.08 173.715  18
   0  10 -10 1214.92 271.032  20
   0  10 -10 1166.08 216.199   7
   0  10 -10 1290.35 292.919  19
   0  10 -10 1174.95 226.123   1
   0 -10  10 1103.18 179.180   6
   0 -10  10 1088.05 235.788   7
   0  10 -10 1270.60 276.152  11
   0 -10  10 1016.67 225.806  16
   0 -10  10 1076.20 241.309  12
   0  10 -10 1570.68 241.813   8
   0 -10   9 10786.5 445.825   6
   0  10  -9 10469.6 539.264  20
   0 -10   9 10937.0 472.168  16
   0  10  -9 10245.1 536.833  11
   0  10  -9 9952.15 514.420   9
   0  10  -9 11028.1 539.527  19
   0  10  -9 9976.59 540.950   2
   0 -10   9 10325.6 415.772  14
   0  10  -9 11450.0 481.137   7
   0 -10   9 10298.7 460.236   4
   0  10  -9 10032.8 480.374   1
   0 -10   9 10212.6 491.695   7
   0  10  -9 9991.81 479.569   4
   0 -10   9 10350.6 506.397  12
   0  10  -9 10613.2 546.039  17
   0 -10   9 10698.5 483.958  13
   0  10  -9 11048.5 501.578   8
   0 -10   9 10084.4 526.932   2
   0  10  -9 11529.8 472.546  13
   0 -10   9 10567.6 434.689  18
   0  10  -8 513.152 140.922  14
   0  10  -8 753.026 195.758   7
   0  10  -8 618.724 214.619   4
   0 -10   8 522.912 154.537  18
[truncated: 12,279,799 more chars]
