# Supplementary material for: A new co-crystal dinuclear/trinuclear ZnII–ZnII/ZnII–SmIII–ZnII complex with a salen-type Schiff base ligand
Source: Acta Crystallogr E Crystallogr Commun. 2018 Nov 22;74(Pt 12):1862–6. doi: 10.1107/S2056989018016109 (PMC6281091; doi:10.1107/S2056989018016109)
Supplement: Supplementary file 2 [file e-74-01862-Isup2.hkl]

data_I                                                                          
_shelx_title ' 2018ncs0008r2_a.res in P-1'                                      
_shelx_refln_list_code          4                                               
_shelx_F_calc_maximum      408.94                                               
_exptl_crystal_F_000      2076.40                                               
_reflns_d_resolution_high  0.7700                                               
                                                                                
loop_                                                                           
 _space_group_symop_operation_xyz                                               
 'x, y, z'                                                                      
 '-x, -y, -z'                                                                   
                                                                                
_cell_length_a    14.7694                                                       
_cell_length_b    15.5762                                                       
_cell_length_c    19.2813                                                       
_cell_angle_alpha  94.775                                                       
_cell_angle_beta  104.200                                                       
_cell_angle_gamma 100.929                                                       
                                                                                
_shelx_F_squared_multiplier     1.000                                           
                                                                                
loop_                                                                           
 _refln_index_h                                                                 
 _refln_index_k                                                                 
 _refln_index_l                                                                 
 _refln_F_squared_calc                                                          
 _refln_F_squared_meas                                                          
 _refln_F_squared_sigma                                                         
 _refln_observed_status                                                         
   2   0   0      25521.79      27365.33       224.79 o                         
   3   0   0       3931.04       3951.53        31.01 o                         
   4   0   0      20231.28      20601.21       140.55 o                         
   5   0   0      15417.38      14821.19        93.59 o                         
   6   0   0       3420.62       3938.50        25.25 o                         
   7   0   0       2309.09       2156.47        14.90 o                         
   8   0   0        593.11        670.12         7.45 o                         
   9   0   0       4331.08       4631.10        30.86 o                         
  10   0   0       1924.05       1931.87        17.74 o                         
  11   0   0       2533.03       2439.52        26.20 o                         
  12   0   0      17113.62      16701.91       126.51 o                         
  13   0   0       1622.11       1723.76        19.00 o                         
  14   0   0       3390.83       3342.49        37.01 o                         
  15   0   0        600.56        544.82        14.67 o                         
  16   0   0        189.53        199.43        29.42 o                         
  17   0   0       1752.87       1829.31        52.20 o                         
  18   0   0        299.97        242.22        33.63 o                         
 -18   1   0        676.96        654.24        39.04 o                         
 -17   1   0         86.46        107.01        30.29 o                         
 -16   1   0       1331.92       1247.37        29.09 o                         
 -15   1   0       4760.96       4798.20        47.95 o                         
 -14   1   0        379.26        384.86        10.70 o                         
 -13   1   0       2689.35       2807.85        26.66 o                         
 -12   1   0       1602.46       1638.59        18.59 o                         
 -11   1   0       7002.66       6688.18        45.04 o                         
 -10   1   0       1174.28       1100.62        11.52 o                         
  -9   1   0       3795.07       3832.47        25.33 o                         
  -8   1   0       2102.17       2282.99        15.96 o                         
  -7   1   0      15086.40      15600.29        92.08 o                         
  -6   1   0        678.34        582.04         5.46 o                         
  -5   1   0      26824.29      29273.01       190.94 o                         
  -4   1   0      38349.45      42248.16       308.88 o                         
  -3   1   0      52034.27      52261.88       372.18 o                         
  -2   1   0      14065.36      15171.96       129.57 o                         
   1   1   0      61153.55      61185.88       972.22 o                         
   2   1   0      14789.69      15311.93       118.75 o                         
   3   1   0      11184.75      11554.48        81.15 o                         
   4   1   0      21212.62      21713.77       151.68 o                         
   5   1   0       6957.08       7367.30        44.85 o                         
   6   1   0       1057.54       1383.25         9.96 o                         
   7   1   0      57828.51      58909.70       342.36 o                         
   8   1   0       3862.23       3573.39        23.34 o                         
   9   1   0      11094.44      11210.70        68.12 o                         
  10   1   0          3.30         31.10         3.91 o                         
  11   1   0        747.64        763.37         8.14 o                         
  12   1   0       2104.66       2038.44        20.27 o                         
  13   1   0       1431.05       1455.72        24.08 o                         
  14   1   0        194.47        198.45        10.27 o                         
  15   1   0         67.51         78.95        16.84 o                         
  16   1   0       1582.98       1736.02        49.22 o                         
  17   1   0        222.38        229.91        30.94 o                         
 -18   2   0       3447.32       3424.56        83.46 o                         
 -17   2   0       2046.40       2005.86        49.43 o                         
 -16   2   0       1548.94       1564.56        32.14 o                         
 -15   2   0        397.21        370.55        12.35 o                         
 -14   2   0       4604.64       4539.53        37.35 o                         
 -13   2   0        257.23        286.85        10.27 o                         
 -12   2   0         17.50         38.50         3.47 o                         
 -11   2   0         83.50        126.28         4.60 o                         
 -10   2   0       9446.23       9213.91        54.39 o                         
  -9   2   0       2357.82       2281.04        14.99 o                         
  -8   2   0         66.66         83.27         3.27 o                         
  -7   2   0       6761.83       7156.08        44.28 o                         
  -6   2   0      15343.15      16049.80        96.32 o                         
  -5   2   0      20445.20      18461.42       121.02 o                         
  -4   2   0      42998.05      45724.22       353.87 o                         
  -3   2   0      36568.49      39374.05       287.79 o                         
  -2   2   0       3961.09       4025.75        26.15 o                         
  -1   2   0       3151.63       3103.69        19.87 o                         
   0   2   0      37548.23      38721.63       252.03 o                         
   1   2   0       1770.98       1631.97        11.28 o                         
   2   2   0       6065.49       7375.08        58.38 o                         
   3   2   0      80598.82      79862.34       568.74 o                         
   4   2   0      31263.60      32467.50       195.78 o                         
   5   2   0      10232.78      10188.33        60.84 o                         
   6   2   0        378.83        379.61         4.67 o                         
   7   2   0      25375.59      25796.05       148.94 o                         
   8   2   0      22949.97      22901.60       134.52 o                         
   9   2   0       2901.75       2982.04        20.37 o                         
  10   2   0        526.41        561.47         9.08 o                         
  11   2   0        385.22        394.03         5.92 o                         
  12   2   0       7349.69       7358.26        73.80 o                         
  13   2   0       3241.85       3134.90        40.47 o                         
  14   2   0       2965.38       3029.21        41.53 o                         
  15   2   0       2258.73       2143.53        47.47 o                         
  16   2   0       1153.86       1005.46        47.52 o                         
  17   2   0        447.86        459.34        42.64 o                         
 -18   3   0       4582.76       4423.41       142.51 o                         
 -17   3   0        127.50        197.57        32.64 o                         
 -16   3   0       2783.59       2764.92        48.70 o                         
 -15   3   0        204.71        231.02        11.39 o                         
 -14   3   0        387.13        380.24        10.46 o                         
 -13   3   0          9.87         15.93         3.61 o                         
 -12   3   0       6459.14       6145.02        38.93 o                         
 -11   3   0       4534.61       4510.11        28.25 o                         
 -10   3   0       1948.13       1968.36        14.24 o                         
  -9   3   0       3952.79       3710.63        23.88 o                         
  -8   3   0        434.16        364.63         5.72 o                         
  -7   3   0       2626.59       2431.80        16.63 o                         
  -6   3   0       1681.88       2104.02        15.61 o                         
  -5   3   0       4764.14       4921.72        33.16 o                         
  -4   3   0       5535.48       5520.83        43.47 o                         
  -3   3   0       2210.31       2155.54        16.36 o                         
  -2   3   0      13024.10      12687.76        73.60 o                         
  -1   3   0       1567.91       1274.06         8.48 o                         
   0   3   0      70787.91      73983.98       444.81 o                         
   1   3   0      30219.96      29875.08       194.97 o                         
   2   3   0      31681.19      33390.62       244.64 o                         
   3   3   0        566.91        781.17         9.13 o                         
   4   3   0      50433.57      50536.18       305.37 o                         
   5   3   0       5293.82       5428.24        33.55 o                         
   6   3   0         19.36         25.94         3.43 o                         
   7   3   0       8729.74       9533.12        58.60 o                         
   8   3   0       7720.18       8082.91        50.36 o                         
   9   3   0      12968.95      12944.77        79.05 o                         
  10   3   0        701.13        623.84         7.55 o                         
  11   3   0        863.45        780.91         9.38 o                         
  12   3   0        207.61        223.08         6.44 o                         
  13   3   0        566.11        521.18        10.11 o                         
  14   3   0        979.16        987.37        19.81 o                         
  15   3   0        144.52        150.30        23.89 o                         
  16   3   0       7314.64       7145.10       207.16 o                         
  17   3   0        376.49        483.88        41.61 o                         
 -18   4   0        755.49        874.82        48.62 o                         
 -17   4   0       1027.42       1101.77        38.49 o                         
 -16   4   0         32.61         34.73        17.20 o                         
 -15   4   0        861.06        894.51        15.85 o                         
 -14   4   0        206.58        218.70         4.97 o                         
 -13   4   0          3.84         16.67         4.71 o                         
 -12   4   0        654.37        669.04         7.80 o                         
 -11   4   0       9482.44       9347.29        53.97 o                         
 -10   4   0       5494.52       5366.25        33.15 o                         
  -9   4   0       4726.26       4703.07        29.65 o                         
  -8   4   0        150.55         90.82         4.07 o                         
  -7   4   0      18248.73      18864.29       117.63 o                         
  -6   4   0      18879.95      18705.63       118.84 o                         
  -5   4   0       4608.04       4467.40        30.68 o                         
  -4   4   0      12161.22      12546.68        85.02 o                         
  -3   4   0      17889.48      18858.23       129.79 o                         
  -2   4   0       8120.79       7641.35        46.05 o                         
  -1   4   0        129.20         31.55         2.55 o                         
   0   4   0      30704.37      29523.73       182.10 o                         
   1   4   0       5444.05       5436.65        37.47 o                         
   2   4   0       2640.81       2876.52        23.44 o                         
   3   4   0      33317.78      34018.56       232.30 o                         
   4   4   0       1933.04       1603.32        12.44 o                         
   5   4   0      23142.29      22545.43       135.55 o                         
   6   4   0       2490.23       2577.25        18.03 o                         
   7   4   0       6310.55       6616.60        41.77 o                         
   8   4   0      17479.50      17783.76       114.02 o                         
   9   4   0       4221.24       4259.23        29.50 o                         
  10   4   0        238.95        230.56         7.53 o                         
  11   4   0        399.79        419.77         7.00 o                         
  12   4   0       2958.99       2853.68        22.95 o                         
  13   4   0        344.09        380.02        12.59 o                         
  14   4   0         39.97         71.21        15.86 o                         
  15   4   0       3618.47       3652.92       100.45 o                         
  16   4   0         37.29         38.35        31.34 o                         
 -18   5   0       2555.55       2546.19        58.70 o                         
 -17   5   0         26.22         60.66        27.22 o                         
 -16   5   0       2150.08       2174.02        36.44 o                         
 -15   5   0       4418.93       4210.02        35.41 o                         
 -14   5   0       1227.31       1155.91        10.67 o                         
 -13   5   0        686.80        649.84         7.90 o                         
 -12   5   0       1543.05       1572.11        13.21 o                         
 -11   5   0        814.54        836.20        10.76 o                         
 -10   5   0       9470.28       9500.91        57.40 o                         
  -9   5   0        731.86        816.19         8.52 o                         
  -8   5   0       1166.18       1003.73         9.35 o                         
  -7   5   0       2104.62       2250.07        16.45 o                         
  -6   5   0        343.52        238.53         4.90 o                         
  -5   5   0       3173.96       3279.44        23.96 o                         
  -4   5   0      16154.25      14919.79       103.19 o                         
  -3   5   0      14138.76      14227.63        94.87 o                         
  -2   5   0       1311.32       1680.05        12.19 o                         
  -1   5   0      10124.97      10540.50        65.49 o                         
   0   5   0      42501.22      42870.98       269.29 o                         
   1   5   0       5660.02       6275.09        42.95 o                         
   2   5   0      20246.80      20135.43       149.39 o                         
   3   5   0        227.36        206.72         5.17 o                         
   4   5   0      19442.57      20885.03       127.77 o                         
   5   5   0       2516.68       2423.74        18.05 o                         
   6   5   0       2592.30       2684.05        19.31 o                         
   7   5   0       3858.81       3586.65        25.31 o                         
   8   5   0       2573.89       2710.28        19.96 o                         
   9   5   0          8.29         35.17         6.59 o                         
  10   5   0       9201.32       9409.91        60.19 o                         
  11   5   0       4397.27       4163.51        28.30 o                         
  12   5   0       9445.95       9340.32        74.60 o                         
  13   5   0        308.92        344.83        11.97 o                         
  14   5   0       2674.70       2630.32        67.56 o                         
  15   5   0       1138.53       1247.63        53.62 o                         
  16   5   0       3886.72       3912.69       208.29 o                         
 -18   6   0        362.87        364.23        36.67 o                         
 -17   6   0         13.50        100.69        28.77 o                         
 -16   6   0       7571.43       7266.53        96.91 o                         
 -15   6   0       2356.29       2279.09        22.87 o                         
 -14   6   0      11236.83      10930.61        66.22 o                         
 -13   6   0       1691.40       1707.67        17.98 o                         
 -12   6   0         18.34         47.16         5.82 o                         
 -11   6   0      15049.64      15024.05        90.59 o                         
 -10   6   0        676.44        637.70         7.97 o                         
  -9   6   0       4619.96       4761.34        31.45 o                         
  -8   6   0         30.32         72.47         4.76 o                         
  -7   6   0        364.54        326.17         7.18 o                         
  -6   6   0       2728.69       2997.31        20.69 o                         
  -5   6   0       7639.34       7794.42        56.10 o                         
  -4   6   0       2137.95       1843.05        15.73 o                         
  -3   6   0       9413.33       9258.31        64.17 o                         
  -2   6   0       4977.66       4875.42        31.45 o                         
  -1   6   0       1411.05       1063.66         9.05 o                         
   0   6   0      31466.49      30625.99       193.18 o                         
   1   6   0      57858.17      58930.08       401.48 o                         
   2   6   0       9182.36       9325.04        69.11 o                         
   3   6   0      19133.48      18977.48       134.69 o                         
   4   6   0       5665.93       5256.57        34.14 o                         
   5   6   0       3104.55       3033.07        21.31 o                         
   6   6   0       1306.46       1344.61        11.53 o                         
   7   6   0       2327.39       2115.40        16.58 o                         
   8   6   0        246.74        195.58         6.02 o                         
   9   6   0       7044.48       7133.39        45.33 o                         
  10   6   0        373.12        388.06         6.98 o                         
  11   6   0       4564.64       4514.60        31.24 o                         
  12   6   0       1858.20       1949.31        15.82 o                         
  13   6   0       2288.10       2313.27        26.03 o                         
  14   6   0        103.45         77.88        20.06 o                         
  15   6   0         29.83         77.79        30.26 o                         
  16   6   0          2.50         51.51        40.30 o                         
 -18   7   0        307.39        409.33        34.08 o                         
 -17   7   0       1354.19       1091.81        28.28 o                         
 -16   7   0       1300.95       1340.68        16.65 o                         
 -15   7   0       2028.81       2020.64        20.25 o                         
 -14   7   0       3205.41       3151.44        22.60 o                         
 -13   7   0        350.27        363.73         7.50 o                         
 -12   7   0        951.60        997.84         9.92 o                         
 -11   7   0        170.24        139.88         5.33 o                         
 -10   7   0        320.75        337.31         6.95 o                         
  -9   7   0        112.75        143.93         5.93 o                         
  -8   7   0         13.15         50.16         4.99 o                         
  -7   7   0      40572.48      39688.63       236.67 o                         
  -6   7   0       1289.75       1496.10        13.53 o                         
  -5   7   0       3190.71       3646.25        29.11 o                         
  -4   7   0      39120.66      38503.94       263.93 o                         
  -3   7   0       3348.07       3196.57        22.02 o                         
  -2   7   0      38371.81      39217.38       222.85 o                         
  -1   7   0       2298.60       2297.67        16.61 o                         
   0   7   0       2722.79       3322.10        23.66 o                         
   1   7   0       2230.11       2325.14        20.00 o                         
   2   7   0       2297.78       2587.86        21.72 o                         
   3   7   0         87.68         68.34         5.34 o                         
   4   7   0         79.35        133.91         5.77 o                         
   5   7   0      12032.30      11872.38        77.69 o                         
   6   7   0         42.67         89.66         5.58 o                         
   7   7   0      14622.74      14273.65        89.43 o                         
   8   7   0       5036.03       5167.24        35.65 o                         
   9   7   0         19.49         33.42         5.85 o                         
  10   7   0       5462.19       5632.19        37.67 o                         
  11   7   0       7222.98       7016.53        51.32 o                         
  12   7   0       3331.44       3297.01        27.28 o                         
  13   7   0        325.98        358.58        16.13 o                         
  14   7   0          2.71         47.72        18.83 o                         
  15   7   0         37.01         39.25        30.06 o                         
 -18   8   0       4401.79       4366.53        85.61 o                         
 -17   8   0         75.16        109.93         9.88 o                         
 -16   8   0       1708.39       1794.77        20.21 o                         
 -15   8   0       3998.16       3870.29        35.45 o                         
 -14   8   0       7395.68       7639.44        48.22 o                         
 -13   8   0        133.13        136.26         7.14 o                         
 -12   8   0       2262.05       2247.11        18.60 o                         
 -11   8   0         30.14         31.71         6.08 o                         
 -10   8   0         17.31         37.74         5.69 o                         
  -9   8   0        264.41        277.76         7.13 o                         
  -8   8   0       1555.84       1450.12        16.04 o                         
  -7   8   0        269.96        352.43         7.05 o                         
  -6   8   0       2380.95       2415.25        19.27 o                         
  -5   8   0         21.27         13.90         5.34 o                         
  -4   8   0       7699.18       7846.23        55.72 o                         
  -3   8   0      17508.83      18217.76       109.08 o                         
  -2   8   0        953.75        459.25         7.18 o                         
  -1   8   0        192.50        131.24         5.28 o                         
   0   8   0       4601.05       3867.65        27.35 o                         
   1   8   0       1743.07       1800.17        16.95 o                         
   2   8   0       1262.78       1233.93        12.21 o                         
   3   8   0       2381.57       2502.98        20.48 o                         
   4   8   0       3100.41       3167.02        24.64 o                         
   5   8   0       2309.30       2304.98        20.68 o                         
   6   8   0       6610.47       6349.78        45.12 o                         
   7   8   0       2947.39       2908.03        22.16 o                         
   8   8   0       6860.35       6634.89        44.31 o                         
   9   8   0        524.76        588.97         9.34 o                         
  10   8   0        789.85        825.46        12.20 o                         
  11   8   0        805.57        776.57        14.24 o                         
  12   8   0       3996.52       4022.33        54.06 o                         
  13   8   0        280.88        256.46        16.12 o                         
  14   8   0        126.70        157.84        22.04 o                         
  15   8   0          4.87         38.51        27.50 o                         
 -18   9   0        103.77         86.72        28.63 o                         
 -17   9   0        250.84        270.09        14.21 o                         
 -16   9   0          9.41         14.98        11.38 o                         
 -15   9   0        346.06        333.45        11.64 o                         
 -14   9   0        859.88        883.90        12.19 o                         
 -13   9   0       2162.00       2102.24        18.68 o                         
 -12   9   0       7277.97       7412.66        49.59 o                         
 -11   9   0       4538.57       4538.90        31.60 o                         
 -10   9   0       1131.34       1132.69        14.38 o                         
  -9   9   0       3397.01       3544.74        26.12 o                         
  -8   9   0          4.65         23.26         6.24 o                         
  -7   9   0      37348.44      37030.43       233.99 o                         
  -6   9   0       2425.71       2268.40        18.91 o                         
  -5   9   0        695.94        674.57         8.44 o                         
  -4   9   0        273.10        393.98         7.38 o                         
  -3   9   0        581.94        694.23         9.42 o                         
  -2   9   0        964.21        948.36         9.87 o                         
  -1   9   0        500.24        528.69         8.24 o                         
   0   9   0      27431.63      28123.10       175.90 o                         
   1   9   0      16019.98      15466.64       104.48 o                         
   2   9   0        557.51        444.46         7.93 o                         
   3   9   0       2714.85       2747.63        22.17 o                         
   4   9   0         37.51         53.42         6.97 o                         
   5   9   0      23688.29      23287.31       158.69 o                         
   6   9   0       2582.67       2549.88        22.23 o                         
   7   9   0       6906.21       6650.56        46.35 o                         
   8   9   0         97.23         89.09         6.98 o                         
   9   9   0        576.21        549.56        11.24 o                         
  10   9   0       3620.30       3715.04        31.10 o                         
  11   9   0       1033.42       1036.83        15.41 o                         
  12   9   0        347.78        387.83        14.16 o                         
  13   9   0       3244.38       3456.91        70.27 o                         
  14   9   0       1174.90       1096.61        33.10 o                         
 -17  10   0         44.17         67.07        14.73 o                         
 -16  10   0          1.06         18.30        12.42 o                         
 -15  10   0         32.34         32.53        11.79 o                         
 -14  10   0       1445.76       1496.30        17.38 o                         
 -13  10   0       2948.67       3007.07        25.36 o                         
 -12  10   0       1394.16       1353.06        14.59 o                         
 -11  10   0      10834.61      11141.38        71.52 o                         
 -10  10   0        986.08       1031.07        12.09 o                         
  -9  10   0        164.79        188.21         7.70 o                         
  -8  10   0        680.33        676.46         9.92 o                         
  -7  10   0       7991.22       8241.05        56.30 o                         
  -6  10   0      12732.48      12348.23        78.48 o                         
  -5  10   0       1813.53       1732.66        15.79 o                         
  -4  10   0       1662.30       1695.67        15.65 o                         
  -3  10   0         47.48         71.85         5.92 o                         
  -2  10   0       4226.00       4584.25        31.56 o                         
  -1  10   0        107.50         83.39         6.58 o                         
   0  10   0       4784.78       4918.80        35.46 o                         
   1  10   0       3736.65       3565.50        27.89 o                         
   2  10   0       5587.40       5275.28        37.55 o                         
   3  10   0       4839.18       4982.24        36.47 o                         
   4  10   0        263.02        261.50         8.45 o                         
   5  10   0        117.30        159.88         8.25 o                         
   6  10   0       5488.88       5528.73        40.86 o                         
   7  10   0        469.26        420.44         9.42 o                         
   8  10   0       2516.90       2514.63        25.46 o                         
   9  10   0       3215.22       3035.74        28.51 o                         
  10  10   0       1764.48       1791.07        20.88 o                         
  11  10   0         22.36         54.26        12.29 o                         
  12  10   0       1869.05       1738.99        29.79 o                         
  13  10   0       1288.39       1339.76        33.42 o                         
 -17  11   0        163.42        186.11        16.39 o                         
 -16  11   0       2497.97       2584.67        35.29 o                         
 -15  11   0         21.69         40.13        13.43 o                         
 -14  11   0       1827.88       2061.37        23.47 o                         
 -13  11   0       4193.94       4184.35        35.86 o                         
 -12  11   0        118.53        145.96         8.47 o                         
 -11  11   0       1019.27        944.81        12.23 o                         
 -10  11   0       2299.94       2380.76        20.40 o                         
  -9  11   0        991.22        987.38        12.51 o                         
  -8  11   0       3761.66       3729.79        28.02 o                         
  -7  11   0        409.53        373.99         9.06 o                         
  -6  11   0         55.65         74.45         5.28 o                         
  -5  11   0         12.42         29.10         6.65 o                         
  -4  11   0      23115.98      22282.99       146.51 o                         
  -3  11   0       1187.72       1158.12        13.24 o                         
  -2  11   0      15319.27      15444.12        97.44 o                         
  -1  11   0       4922.29       4574.11        33.16 o                         
   0  11   0      15172.54      15372.97       102.64 o                         
   1  11   0      20079.95      20119.96       129.86 o                         
   2  11   0       3131.36       3177.81        23.73 o                         
   3  11   0        158.74        143.41         8.38 o                         
   4  11   0        296.79        359.20         9.51 o                         
   5  11   0       1494.25       1451.58        15.95 o                         
   6  11   0       1215.39       1208.83        14.89 o                         
   7  11   0        205.60        219.06         9.76 o                         
   8  11   0       6774.26       6399.00        57.05 o                         
   9  11   0        424.03        469.85        12.53 o                         
  10  11   0       4271.93       4305.26        49.94 o                         
  11  11   0        254.74        227.49        13.94 o                         
  12  11   0       2287.58       2328.47        41.24 o                         
  13  11   0       6563.23       6984.79       143.04 o                         
 -16  12   0        154.34        154.86        15.35 o                         
 -15  12   0       2686.39       2834.56        37.73 o                         
 -14  12   0          6.29         12.99        12.64 o                         
 -13  12   0       1241.98       1313.63        20.71 o                         
 -12  12   0       2620.15       2580.49        23.32 o                         
 -11  12   0       2474.15       2621.94        23.05 o                         
 -10  12   0          2.82          0.51         8.19 o                         
  -9  12   0        719.38        696.64        11.27 o                         
  -8  12   0          4.08          2.02         8.00 o                         
  -7  12   0       3068.74       3015.12        25.63 o                         
  -6  12   0       4095.20       3793.34        26.63 o                         
  -5  12   0       3748.74       3636.23        28.75 o                         
  -4  12   0        186.57        235.90         8.39 o                         
  -3  12   0       8210.85       8401.54        53.93 o                         
  -2  12   0          5.17          3.05         7.56 o                         
  -1  12   0        310.26        286.66         8.57 o                         
   0  12   0       1577.91       1649.11        17.18 o                         
   1  12   0       4354.01       4123.64        31.43 o                         
   2  12   0       1647.21       1571.26        14.78 o                         
   3  12   0       7916.25       7929.46        53.59 o                         
   4  12   0       2492.21       2622.55        22.90 o                         
   5  12   0       4270.56       3959.27        32.09 o                         
   6  12   0        869.37        839.34        13.98 o                         
   7  12   0       1043.85       1068.11        16.66 o                         
   8  12   0        921.05        911.98        15.20 o                         
   9  12   0       3327.25       3354.06        31.93 o                         
  10  12   0       2281.18       2365.59        32.04 o                         
  11  12   0         91.25        109.80        14.22 o                         
  12  12   0        816.19        857.78        35.13 o                         
 -16  13   0       1756.45       1855.83        26.33 o                         
 -15  13   0        131.23        177.41        16.16 o                         
 -14  13   0       1177.57       1206.94        20.64 o                         
 -13  13   0        238.98        220.11        13.91 o                         
 -12  13   0        104.06         91.09        10.91 o                         
 -11  13   0        164.29        163.26        11.22 o                         
 -10  13   0        104.08        161.91         9.05 o                         
  -9  13   0       3855.11       3994.58        31.70 o                         
  -8  13   0        691.11        707.32        12.00 o                         
  -7  13   0       7077.45       7156.48        52.09 o                         
  -6  13   0       8263.10       8390.08        52.18 o                         
  -5  13   0        146.27        155.00         8.57 o                         
  -4  13   0       9275.01       9088.92        62.49 o                         
  -3  13   0       1385.18       1172.54        13.78 o                         
  -2  13   0       8334.81       8197.56        55.11 o                         
  -1  13   0       2863.97       2726.05        22.33 o                         
   0  13   0        321.97        319.36        10.08 o                         
   1  13   0        276.54        257.78         9.00 o                         
   2  13   0       3797.91       3606.16        26.46 o                         
   3  13   0       1842.68       1945.18        18.89 o                         
   4  13   0       3453.41       3432.99        27.96 o                         
   5  13   0       1712.15       1590.64        18.28 o                         
   6  13   0       1649.11       1611.00        18.68 o                         
   7  13   0       2057.82       1794.64        24.21 o                         
   8  13   0       1367.97       1409.82        21.67 o                         
   9  13   0        130.46        151.07        14.25 o                         
  10  13   0       2094.68       2173.72        31.38 o                         
  11  13   0         29.03         64.70        22.53 o                         
 -15  14   0        160.80        217.52        17.66 o                         
 -14  14   0        490.63        515.28        19.13 o                         
 -13  14   0          4.29         21.23        10.36 o                         
 -12  14   0         15.94         35.79        12.02 o                         
 -11  14   0       5361.73       5360.00        48.13 o                         
 -10  14   0         32.08         65.86        12.54 o                         
  -9  14   0       5446.96       5357.74        45.92 o                         
  -8  14   0        782.85        785.27        15.17 o                         
  -7  14   0         73.08        113.24         9.10 o                         
  -6  14   0          2.96         17.40         7.26 o                         
  -5  14   0        483.82        453.96        10.58 o                         
  -4  14   0         38.02         67.23         9.30 o                         
  -3  14   0       5416.85       5225.36        37.21 o                         
  -2  14   0       4687.99       4343.78        32.13 o                         
  -1  14   0        381.22        402.34        10.45 o                         
   0  14   0       7260.00       7362.98        52.30 o                         
   1  14   0       3944.91       4067.21        30.35 o                         
   2  14   0       1900.96       1895.10        19.95 o                         
   3  14   0       6977.28       6797.07        50.62 o                         
   4  14   0        647.83        605.67        14.13 o                         
   5  14   0       1241.71       1082.11        16.15 o                         
   6  14   0        478.37        459.42        13.49 o                         
   7  14   0       1084.93       1010.03        20.04 o                         
   8  14   0        318.08        302.23        18.83 o                         
   9  14   0       3197.02       3258.84        43.45 o                         
  10  14   0         87.14        116.59        20.87 o                         
 -15  15   0       1500.25       1707.07        46.03 o                         
 -14  15   0        179.50        245.75        20.37 o                         
 -13  15   0        632.61        560.98        17.87 o                         
 -12  15   0        319.76        361.58        17.38 o                         
 -11  15   0       3964.10       4002.23        40.25 o                         
 -10  15   0       5712.86       5440.66        52.24 o                         
  -9  15   0       1610.86       1654.06        24.54 o                         
  -8  15   0       2886.01       2720.55        27.48 o                         
  -7  15   0       4363.06       4183.14        42.16 o                         
  -6  15   0       1091.03       1182.56        14.56 o                         
  -5  15   0        782.39        664.85        13.31 o                         
  -4  15   0       4991.43       4617.12        37.98 o                         
  -3  15   0        983.60       1096.39        18.42 o                         
  -2  15   0       1569.85       1495.20        17.46 o                         
  -1  15   0       3657.06       3378.72        28.13 o                         
   0  15   0        438.77        582.93        12.26 o                         
   1  15   0       2478.12       2417.59        22.20 o                         
   2  15   0       2554.56       2433.43        30.70 o                         
   3  15   0       2652.66       2546.71        29.30 o                         
   4  15   0       2136.43       2116.40        26.75 o                         
   5  15   0       3695.38       3669.83        40.18 o                         
   6  15   0       2736.43       2723.77        47.79 o                         
   7  15   0         49.93         42.45        19.65 o                         
   8  15   0       1851.05       1969.85        33.66 o                         
   9  15   0        270.16        302.44        22.61 o                         
 -14  16   0       4272.14       4364.28        57.64 o                         
 -13  16   0          2.80         39.66        20.14 o                         
 -12  16   0        364.40        412.64        23.03 o                         
 -11  16   0        102.03        113.55        16.97 o                         
 -10  16   0        508.59        569.49        20.91 o                         
  -9  16   0       3134.01       3153.17        42.34 o                         
  -8  16   0        637.95        629.08        19.64 o                         
  -7  16   0       1187.09       1125.10        16.49 o                         
  -6  16   0       3537.98       3305.51        32.12 o                         
  -5  16   0         24.62         30.22        11.73 o                         
  -4  16   0       1846.62       1697.69        24.13 o                         
  -3  16   0          4.51         27.26        11.71 o                         
  -2  16   0       6338.19       6458.33        54.20 o                         
  -1  16   0        445.91        434.52        13.68 o                         
   0  16   0       4375.53       4192.58        38.10 o                         
   1  16   0         25.39         51.53        11.01 o                         
   2  16   0       1665.01       1660.93        24.27 o                         
   3  16   0       1746.37       1592.17        24.32 o                         
   4  16   0         72.65         81.58        11.36 o                         
   5  16   0        617.70        727.74        24.75 o                         
   6  16   0       2284.53       2322.64        37.39 o                         
   7  16   0        311.02        335.75        22.45 o                         
 -13  17   0       3419.03       3585.39        51.29 o                         
 -12  17   0        122.40        135.93        18.07 o                         
 -11  17   0        875.92        848.58        24.89 o                         
 -10  17   0        591.00        662.03        23.39 o                         
  -9  17   0       1432.10       1324.43        27.73 o                         
  -8  17   0        201.89        173.45        19.25 o                         
  -7  17   0       1120.70        926.29        16.63 o                         
  -6  17   0        598.87        587.30        14.76 o                         
  -5  17   0        994.84        951.45        18.68 o                         
  -4  17   0       1243.71       1290.01        20.07 o                         
  -3  17   0       1865.35       1897.97        24.73 o                         
  -2  17   0        168.70        230.99        13.34 o                         
  -1  17   0       7129.89       7290.16        62.07 o                         
   0  17   0        553.44        538.53        14.33 o                         
   1  17   0       3721.66       3663.52        37.41 o                         
   2  17   0         11.25         19.01        13.24 o                         
   3  17   0        298.48        221.71        13.79 o                         
   4  17   0        132.87        146.36        20.36 o                         
   5  17   0       1922.34       1877.26        34.52 o                         
   6  17   0         68.42         58.38        21.90 o                         
 -11  18   0       2372.35       2574.53        39.70 o                         
 -10  18   0         39.02         33.87        19.30 o                         
  -9  18   0        159.93        151.56        19.30 o                         
  -8  18   0       1258.25       1380.06        28.87 o                         
  -7  18   0       2317.68       2285.57        28.40 o                         
  -6  18   0       7611.86       7557.04        80.49 o                         
  -5  18   0        513.81        475.57        19.27 o                         
  -4  18   0       1316.48       1314.51        21.57 o                         
  -3  18   0         39.13         32.19        13.77 o                         
  -2  18   0       3196.70       3038.03        35.62 o                         
  -1  18   0        843.93        864.05        19.43 o                         
   0  18   0         22.88         24.32        13.88 o                         
   1  18   0       1386.29       1333.10        21.63 o                         
   2  18   0        657.37        638.77        21.05 o                         
   3  18   0        693.33        779.66        25.57 o                         
   4  18   0         48.57         68.58        21.63 o                         
  -9  19   0        485.57        507.91        26.35 o                         
  -8  19   0         60.25         61.88        24.13 o                         
  -7  19   0       1023.45       1072.29        27.14 o                         
  -6  19   0       2440.22       2305.23        51.80 o                         
  -5  19   0       2698.02       2810.66        45.48 o                         
  -4  19   0       2225.00       2228.03        29.92 o                         
  -3  19   0        173.62        150.65        14.88 o                         
  -2  19   0        118.71        101.60        17.27 o                         
  -1  19   0       2334.68       2422.03        43.44 o                         
   0  19   0         67.78         84.08        21.04 o                         
   1  19   0        548.32        579.10        25.49 o                         
   2  19   0       2351.99       2334.03        55.04 o                         
  -6  20   0       1795.37       1773.48        42.71 o                         
  -5  20   0        531.81        489.67        25.18 o                         
  -4  20   0        195.00        177.51        28.23 o                         
  -3  20   0        154.54        193.11        27.47 o                         
  -2  20   0        219.71        219.16        25.66 o                         
   2 -20   1        795.34        711.28        30.75 o                         
   3 -20   1        378.94        414.69        28.76 o                         
   4 -20   1        773.28        728.12        34.18 o                         
   5 -20   1       1013.39       1040.07        30.14 o                         
   6 -20   1        724.70        586.18        29.74 o                         
  -2 -19   1        801.51        948.61        45.29 o                         
  -1 -19   1        996.89       1059.45        42.01 o                         
   0 -19   1        816.23        837.16        28.10 o                         
   1 -19   1         79.35         48.08        18.44 o                         
   2 -19   1        121.36        117.97        15.97 o                         
   3 -19   1         26.82         26.38        15.10 o                         
   4 -19   1        422.16        469.25        17.00 o                         
   5 -19   1       3970.67       3862.13        53.51 o                         
   6 -19   1       1597.92       1572.06        28.24 o                         
   7 -19   1       6085.44       6117.55        71.12 o                         
   8 -19   1        928.61        881.89        25.65 o                         
   9 -19   1       2848.49       2976.20        52.99 o                         
  -4 -18   1        452.59        465.27        23.92 o                         
  -3 -18   1         11.82         25.24        16.99 o                         
  -2 -18   1       1186.15       1187.43        31.36 o                         
  -1 -18   1          3.34         25.78        12.80 o                         
   0 -18   1       1875.64       1820.63        25.99 o                         
   1 -18   1        108.71        177.84        14.29 o                         
   2 -18   1         81.60        123.67        14.68 o                         
   3 -18   1       2096.83       1931.83        27.22 o                         
   4 -18   1       1811.52       1748.48        27.58 o                         
   5 -18   1        135.02        130.40        13.66 o                         
   6 -18   1       2343.95       2267.73        27.75 o                         
   7 -18   1       4308.79       4076.73        56.23 o                         
   8 -18   1       2256.28       2176.83        33.45 o                         
   9 -18   1        386.89        379.42        20.03 o                         
  10 -18   1        725.76        656.05        25.00 o                         
  11 -18   1         60.84         94.91        20.64 o                         
  -6 -17   1         69.88         84.04        21.98 o                         
  -5 -17   1        106.33         92.38        21.70 o                         
  -4 -17   1       1319.75       1309.11        25.65 o                         
  -3 -17   1          7.92         32.11        14.10 o                         
  -2 -17   1        147.76        156.93        11.87 o                         
  -1 -17   1         12.68         36.96        11.99 o                         
   0 -17   1       7292.20       6863.13        60.57 o                         
   1 -17   1       1609.00       1583.95        22.44 o                         
   2 -17   1       7233.55       6878.26        60.63 o                         
   3 -17   1        155.46        178.82        14.24 o                         
   4 -17   1       3277.99       3244.47        37.81 o                         
   5 -17   1       3707.53       3746.70        40.43 o                         
   6 -17   1         52.10         36.82        11.00 o                         
   7 -17   1       1188.14       1013.91        18.51 o                         
   8 -17   1        857.23        916.99        22.75 o                         
   9 -17   1         85.38         89.19        18.08 o                         
  10 -17   1        848.28        848.87        32.18 o                         
  11 -17   1        147.69        141.28        18.51 o                         
  12 -17   1        138.99        122.57        18.86 o                         
  13 -17   1        666.09        693.84        27.38 o                         
  -8 -16   1        675.81        721.44        25.95 o                         
  -7 -16   1       2054.89       2201.96        36.74 o                         
  -6 -16   1       3486.09       3399.14        45.87 o                         
  -5 -16   1       1700.91       1689.89        27.84 o                         
  -4 -16   1        236.68        145.98        14.08 o                         
  -3 -16   1       1397.92       1414.10        22.69 o                         
  -2 -16   1          9.56         21.74        10.68 o                         
  -1 -16   1        318.86        258.61        12.67 o                         
   0 -16   1        121.26        124.96        11.50 o                         
   1 -16   1       3460.55       3293.23        30.83 o                         
   2 -16   1         93.73        117.12        11.99 o                         
   3 -16   1       3441.76       3361.85        35.58 o                         
   4 -16   1        487.45        428.87        13.93 o                         
   5 -16   1        476.33        468.24        13.80 o                         
   6 -16   1       2416.86       2497.84        26.08 o                         
   7 -16   1       3600.05       3399.84        39.16 o                         
   8 -16   1        351.14        375.63        18.35 o                         
   9 -16   1       3311.04       3168.94        40.81 o                         
  10 -16   1         39.87         52.42        17.64 o                         
  11 -16   1       2023.16       1986.13        31.30 o                         
  12 -16   1        234.11        251.71        18.02 o                         
  13 -16   1        563.98        548.21        20.91 o                         
  14 -16   1        399.42        365.02        23.66 o                         
  -9 -15   1        316.85        357.88        23.35 o                         
  -8 -15   1       1886.52       1809.57        32.36 o                         
  -7 -15   1        175.60        118.63        10.89 o                         
  -6 -15   1         62.97        133.17        12.36 o                         
  -5 -15   1        782.79        780.40        17.78 o                         
  -4 -15   1       4705.11       4613.48        46.34 o                         
  -3 -15   1       4021.05       4144.57        43.85 o                         
  -2 -15   1       4196.85       4321.29        34.40 o                         
  -1 -15   1        375.77        406.13        12.70 o                         
   0 -15   1       1629.50       1810.29        18.89 o                         
   1 -15   1       3495.56       3518.81        29.83 o                         
   2 -15   1       4963.76       5110.88        39.75 o                         
   3 -15   1         66.93         12.66         9.84 o                         
   4 -15   1       1365.99       1312.47        18.31 o                         
   5 -15   1          5.57          4.99         9.12 o                         
   6 -15   1       1397.79       1250.21        16.15 o                         
   7 -15   1         96.56         72.05         8.16 o                         
   8 -15   1       2195.53       2313.79        27.05 o                         
   9 -15   1        716.20        676.30        16.43 o                         
  10 -15   1       2777.29       2825.49        33.05 o                         
  11 -15   1       4040.19       4212.79        41.75 o                         
  12 -15   1       2131.53       2132.56        27.04 o                         
  13 -15   1        726.04        769.74        19.20 o                         
  14 -15   1       2375.93       2335.71        38.23 o                         
 -10 -14   1         20.88         56.27        19.75 o                         
  -9 -14   1       2621.27       2430.04        42.36 o                         
  -8 -14   1       1311.82       1330.12        25.04 o                         
  -7 -14   1        739.93        783.96        16.21 o                         
  -6 -14   1        178.95        192.43        12.66 o                         
  -5 -14   1        359.13        384.37        11.82 o                         
  -4 -14   1       2623.24       2753.10        25.93 o                         
  -3 -14   1       9770.88       9805.12        69.32 o                         
  -2 -14   1        418.13        398.20         9.91 o                         
  -1 -14   1         24.19         24.66         8.50 o                         
   0 -14   1       3905.97       3408.83        28.04 o                         
   1 -14   1       4644.66       4345.50        31.57 o                         
   2 -14   1         23.12         42.80         8.55 o                         
   3 -14   1       3291.99       2849.97        23.44 o                         
   4 -14   1      10231.18      10081.09        74.81 o                         
   5 -14   1       1062.38       1162.85        14.04 o                         
   6 -14   1         35.79         30.97         6.93 o                         
   7 -14   1        240.15        332.32        10.24 o                         
   8 -14   1       2482.20       2324.08        23.95 o                         
   9 -14   1      14901.83      15371.12       116.93 o                         
  10 -14   1        518.06        572.29        16.66 o                         
  11 -14   1       1293.73       1304.99        19.38 o                         
  12 -14   1        383.06        368.59        14.11 o                         
  13 -14   1       1084.32        965.38        17.47 o                         
  14 -14   1         13.91         44.74        16.36 o                         
  15 -14   1         49.69         74.09        17.58 o                         
 -11 -13   1       1894.38       2043.54        39.04 o                         
 -10 -13   1          5.38         25.29        13.23 o                         
  -9 -13   1       1500.20       1633.52        21.84 o                         
  -8 -13   1         88.63        125.42        12.03 o                         
  -7 -13   1       8207.15       8439.30        66.15 o                         
  -6 -13   1       1346.95       1461.78        19.71 o                         
  -5 -13   1        764.24        736.66        13.96 o                         
  -4 -13   1       7801.20       7849.63        58.04 o                         
  -3 -13   1       4964.55       4767.50        33.48 o                         
  -2 -13   1      12944.06      12442.54        79.02 o                         
  -1 -13   1        106.53        125.18         8.45 o                         
   0 -13   1         89.08        114.51         8.56 o                         
   1 -13   1        621.15        536.72        10.57 o                         
   2 -13   1          9.24          7.90         7.94 o                         
   3 -13   1        874.29        916.18        11.99 o                         
   4 -13   1        657.49        722.76        11.79 o                         
   5 -13   1       3827.42       3916.14        30.09 o                         
   6 -13   1       1129.89       1125.11        12.40 o                         
   7 -13   1       5876.93       5363.27        38.51 o                         
   8 -13   1        809.26        791.17        13.11 o                         
   9 -13   1       6519.08       6272.79        46.85 o                         
  10 -13   1      10413.17      10519.82        84.97 o                         
  11 -13   1        495.59        507.47        13.03 o                         
  12 -13   1         58.32         69.04        10.94 o                         
  13 -13   1        267.96        242.32        12.31 o                         
  14 -13   1        114.14         98.69        15.56 o                         
  15 -13   1         96.59         80.08        15.40 o                         
  16 -13   1        344.79        324.06        19.10 o                         
 -12 -12   1        127.89        227.82        29.74 o                         
 -11 -12   1         20.33         25.53        13.59 o                         
 -10 -12   1        507.31        487.52        13.83 o                         
  -9 -12   1        991.58       1125.11        17.63 o                         
  -8 -12   1       4550.12       4499.35        39.03 o                         
  -7 -12   1          6.56         19.31         7.58 o                         
  -6 -12   1        381.04        362.95        10.80 o                         
  -5 -12   1        649.61        596.29        11.73 o                         
  -4 -12   1        944.17        997.27        14.16 o                         
  -3 -12   1        538.26        516.19         9.62 o                         
  -2 -12   1       5731.38       6024.83        42.50 o                         
  -1 -12   1       1386.58       1366.92        14.68 o                         
   0 -12   1      16302.02      16553.36       102.65 o                         
   1 -12   1       1007.55       1047.14        12.29 o                         
   2 -12   1       1030.36        955.81        11.95 o                         
   3 -12   1       2307.80       2356.50        19.25 o                         
   4 -12   1       5118.92       4791.51        39.31 o                         
   5 -12   1      11227.45      10990.01        72.23 o                         
   6 -12   1       1709.15       1639.49        16.39 o                         
   7 -12   1        425.28        393.68         9.28 o                         
   8 -12   1         92.18         66.52         8.90 o                         
   9 -12   1       2041.37       1906.73        20.21 o                         
  10 -12   1        207.70        225.66        10.08 o                         
  11 -12   1       3448.07       3402.96        29.86 o                         
  12 -12   1       5894.76       5755.89        46.08 o                         
  13 -12   1          4.61          9.52        10.25 o                         
  14 -12   1       1522.05       1439.06        21.90 o                         
  15 -12   1         14.87         31.42        14.67 o                         
  16 -12   1       3666.65       3596.06        40.24 o                         
 -13 -11   1        924.46        815.23        34.19 o                         
 -12 -11   1       2801.63       2990.41        70.09 o                         
 -11 -11   1       3588.11       3483.94        50.93 o                         
 -10 -11   1         88.32         85.64        11.11 o                         
  -9 -11   1       6517.62       6142.79        54.21 o                         
  -8 -11   1        146.64        160.82        10.81 o                         
  -7 -11   1      10759.94      10764.02        73.37 o                         
  -6 -11   1        359.22        342.72        10.07 o                         
  -5 -11   1         11.91         31.63         8.16 o                         
  -4 -11   1        891.78        916.42        12.69 o                         
  -3 -11   1        638.80        637.11        11.04 o                         
  -2 -11   1       1105.44       1120.31        13.44 o                         
  -1 -11   1        358.62        320.15         8.64 o                         
   0 -11   1      17356.56      17434.41       109.43 o                         
   1 -11   1       8657.38       8882.68        58.08 o                         
   2 -11   1        565.11        515.73         8.76 o                         
   3 -11   1       9043.65       8956.47        55.66 o                         
   4 -11   1        252.95        219.96         7.48 o                         
   5 -11   1      17562.99      17180.28       107.34 o                         
   6 -11   1       4217.47       4251.56        29.51 o                         
   7 -11   1       1740.32       1768.68        16.94 o                         
   8 -11   1        462.83        454.18        10.01 o                         
   9 -11   1       2406.51       2382.68        20.83 o                         
  10 -11   1        789.39        721.47        12.96 o                         
  11 -11   1       4327.87       4192.43        30.52 o                         
  12 -11   1        216.17        241.44         8.47 o                         
  13 -11   1       4512.02       4405.38        36.05 o                         
  14 -11   1        849.58        821.63        15.80 o                         
  15 -11   1         16.41         27.64        13.20 o                         
  16 -11   1        110.12        102.48        13.64 o                         
  17 -11   1       1943.22       1891.12        45.27 o                         
 -13 -10   1        207.93        255.24        21.69 o                         
 -12 -10   1       1090.21       1176.31        21.34 o                         
 -11 -10   1         13.90         23.10        11.12 o                         
 -10 -10   1        216.05        211.95        10.47 o                         
  -9 -10   1        300.80        326.90        10.97 o                         
  -8 -10   1       3416.71       3418.02        30.55 o                         
  -7 -10   1      10571.75      10082.85        68.55 o                         
  -6 -10   1       1520.47       1573.74        16.59 o                         
  -5 -10   1       3993.20       3980.29        31.64 o                         
  -4 -10   1        536.59        603.74        10.28 o                         
  -3 -10   1       7107.16       7735.78        50.24 o                         
  -2 -10   1       6333.36       6032.75        42.74 o                         
  -1 -10   1          3.42         27.07         6.92 o                         
   0 -10   1       6706.54       6660.67        46.00 o                         
   1 -10   1        296.33        311.16         7.34 o                         
   2 -10   1       2501.29       2497.07        18.98 o                         
   3 -10   1        968.64       1048.58        10.94 o                         
   4 -10   1        849.10        933.22        10.99 o                         
   5 -10   1        537.63        512.00         7.51 o                         
   6 -10   1       5870.76       5551.40        38.72 o                         
   7 -10   1       5222.54       5207.67        37.34 o                         
   8 -10   1       1855.28       1856.85        16.96 o                         
   9 -10   1       2923.88       2884.83        22.01 o                         
  10 -10   1       5431.39       5385.91        36.73 o                         
  11 -10   1       1388.11       1432.98        14.34 o                         
  12 -10   1      11850.91      11589.08        78.56 o                         
  13 -10   1       2848.37       2860.12        23.58 o                         
  14 -10   1       1361.34       1336.16        17.84 o                         
  15 -10   1        133.38        161.69        12.04 o                         
  16 -10   1         11.76         43.47        11.72 o                         
  17 -10   1         19.41         41.46        13.73 o                         
 -14  -9   1        326.29        330.87        23.85 o                         
 -13  -9   1       3897.80       3641.75        52.47 o                         
 -12  -9   1       4487.17       4425.88        50.64 o                         
 -11  -9   1       1793.37       1880.10        20.85 o                         
 -10  -9   1        737.96        789.91        12.32 o                         
  -9  -9   1       1161.44       1100.86        14.19 o                         
  -8  -9   1        175.78        178.22         8.92 o                         
  -7  -9   1        381.63        379.39         7.68 o                         
  -6  -9   1       3728.39       3838.69        30.84 o                         
  -5  -9   1          0.70         36.43         7.11 o                         
  -4  -9   1      16735.53      16973.04       114.89 o                         
  -3  -9   1        154.18        150.82         6.76 o                         
  -2  -9   1       3810.37       4094.99        29.64 o                         
  -1  -9   1       5931.21       5715.81        44.05 o                         
   0  -9   1      16022.04      15131.57       102.51 o                         
   1  -9   1      15256.96      15695.51        99.86 o                         
   2  -9   1         39.97        109.23         5.31 o                         
   3  -9   1       1751.95       2072.58        17.43 o                         
   4  -9   1       2689.75       2837.30        22.61 o                         
   5  -9   1       5301.12       5507.45        37.90 o                         
   6  -9   1          4.68         31.89         5.78 o                         
   7  -9   1       1206.45       1252.02        12.57 o                         
   8  -9   1       7587.30       7445.43        49.05 o                         
   9  -9   1       3389.90       3512.78        25.12 o                         
  10  -9   1       3039.67       3011.92        22.16 o                         
  11  -9   1       2316.66       2246.89        17.97 o                         
  12  -9   1       2748.15       2802.11        21.88 o                         
  13  -9   1       8317.40       8297.38        54.62 o                         
  14  -9   1       1220.27       1241.38        14.32 o                         
  15  -9   1          4.29          6.83        10.15 o                         
  16  -9   1       2343.45       2173.77        24.69 o                         
  17  -9   1        784.81        787.02        18.92 o                         
 -15  -8   1       1798.88       1931.71        49.38 o                         
 -14  -8   1        261.90        355.67        20.25 o                         
 -13  -8   1        495.99        373.67        15.61 o                         
 -12  -8   1          0.57         18.61         9.06 o                         
 -11  -8   1       8741.93       8595.11        65.19 o                         
 -10  -8   1         43.51         43.52         7.94 o                         
  -9  -8   1       1174.84       1157.10        13.13 o                         
  -8  -8   1         38.39         47.89         7.36 o                         
  -7  -8   1      11963.78      11849.65        78.42 o                         
  -6  -8   1      19454.88      19126.00       126.00 o                         
  -5  -8   1      12533.31      12355.03        82.86 o                         
  -4  -8   1          5.41         20.76         6.17 o                         
  -3  -8   1       2241.28       2241.52        19.42 o                         
  -2  -8   1        241.14        134.27         5.40 o                         
  -1  -8   1       4347.81       4033.59        30.09 o                         
   0  -8   1        783.93        810.85        10.39 o                         
   1  -8   1        272.31        179.07         5.47 o                         
   2  -8   1      10572.29      11147.19        66.98 o                         
   3  -8   1       1753.77       1792.16        16.58 o                         
   4  -8   1       8441.44       8841.35        62.20 o                         
   5  -8   1      21510.33      21128.30       135.04 o                         
   6  -8   1      23390.10      23564.53       153.58 o                         
   7  -8   1      13091.14      13555.82        83.54 o                         
   8  -8   1        335.48        326.74         6.88 o                         
   9  -8   1      14283.43      14139.21        84.48 o                         
  10  -8   1       9536.41       9610.05        59.62 o                         
  11  -8   1       2140.12       2113.10        17.21 o                         
  12  -8   1       2705.01       2732.50        22.97 o                         
  13  -8   1        380.66        328.31         6.50 o                         
  14  -8   1         31.15         42.92         6.39 o                         
  15  -8   1        778.33        779.26        13.49 o                         
  16  -8   1        528.78        600.43        12.15 o                         
  17  -8   1       7072.17       7026.74       118.59 o                         
  18  -8   1         94.10        140.31        35.57 o                         
 -15  -7   1         11.43         13.04        18.24 o                         
 -14  -7   1        232.29        218.79        18.11 o                         
 -13  -7   1       2841.71       2797.44        43.07 o                         
 -12  -7   1       1103.06       1033.87        13.33 o                         
 -11  -7   1        276.44        277.57         8.54 o                         
 -10  -7   1       3777.30       3697.78        28.36 o                         
  -9  -7   1       1670.03       1701.12        15.73 o                         
  -8  -7   1       1245.59       1247.89        13.37 o                         
  -7  -7   1         67.84         64.02         6.75 o                         
  -6  -7   1      16641.67      16886.78       108.62 o                         
  -5  -7   1        623.30        626.63         9.58 o                         
  -4  -7   1       3836.65       3812.00        28.80 o                         
  -3  -7   1       4298.70       4207.84        34.81 o                         
  -2  -7   1       2074.10       2574.05        22.39 o                         
  -1  -7   1       1323.96       1218.34        12.21 o                         
   0  -7   1       6082.28       7158.28        47.88 o                         
   1  -7   1       1334.19       1539.16        12.95 o                         
   2  -7   1      23340.77      24100.60       144.97 o                         
   3  -7   1      18403.86      19218.61       140.03 o                         
   4  -7   1        385.98        495.70         6.49 o                         
   5  -7   1          8.50         11.20         4.35 o                         
   6  -7   1       1098.60        857.62         8.93 o                         
   7  -7   1       3219.78       3180.26        22.26 o                         
   8  -7   1       9857.13       9991.62        60.28 o                         
   9  -7   1        179.29        176.90         5.89 o                         
  10  -7   1       6805.48       6688.40        42.30 o                         
  11  -7   1        841.16        839.61         9.35 o                         
  12  -7   1       4547.04       4443.94        29.51 o                         
  13  -7   1        579.32        540.50         8.78 o                         
  14  -7   1       3568.47       3650.55        25.79 o                         
  15  -7   1          0.88         15.99         7.32 o                         
  16  -7   1       3438.89       3186.56        35.28 o                         
  17  -7   1       1505.58       1473.09        62.62 o                         
  18  -7   1          3.88         48.53        34.96 o                         
 -16  -6   1        980.71       1022.70        45.52 o                         
 -15  -6   1         37.96         25.23        17.15 o                         
 -14  -6   1       1302.89       1326.00        32.39 o                         
 -13  -6   1       2415.97       2159.74        31.94 o                         
 -12  -6   1         15.86         25.29         6.70 o                         
 -11  -6   1      21539.20      21044.72       151.37 o                         
 -10  -6   1       3528.95       3348.46        22.92 o                         
  -9  -6   1      10170.70      10049.12        62.83 o                         
  -8  -6   1         76.60         55.79         4.57 o                         
  -7  -6   1        135.82        146.12         4.94 o                         
  -6  -6   1      16917.19      16637.15       103.07 o                         
  -5  -6   1        760.45        667.24         7.99 o                         
  -4  -6   1       4261.98       3828.03        26.32 o                         
  -3  -6   1       3260.83       3776.88        31.23 o                         
  -2  -6   1       8443.71       8409.78        66.19 o                         
  -1  -6   1        618.67        817.01        12.16 o                         
   0  -6   1      35617.97      36720.27       227.11 o                         
   1  -6   1      59353.32      57703.86       362.18 o                         
   2  -6   1        738.97       1125.69         9.83 o                         
   3  -6   1      12069.39      12435.00        87.17 o                         
   4  -6   1       9111.76       9744.24        72.28 o                         
   5  -6   1       2045.30       1791.39        13.81 o                         
   6  -6   1       7132.42       7047.56        43.72 o                         
   7  -6   1        578.76        670.13         7.34 o                         
   8  -6   1        790.72       1012.01         9.51 o                         
   9  -6   1       9595.59       9413.04        58.74 o                         
  10  -6   1       4660.82       4536.56        29.85 o                         
  11  -6   1         28.23         59.07         5.57 o                         
  12  -6   1      10632.79      10593.04        63.97 o                         
  13  -6   1       1992.39       1988.94        15.27 o                         
  14  -6   1          0.77         24.41         5.48 o                         
  15  -6   1       2231.19       2124.89        32.17 o                         
  16  -6   1        165.10        162.40        17.92 o                         
  17  -6   1       2680.25       2616.94        67.50 o                         
  18  -6   1         13.83          8.13        31.08 o                         
 -16  -5   1        500.25        476.35        36.57 o                         
 -15  -5   1       4046.85       4026.34       117.50 o                         
 -14  -5   1         51.92         54.16        13.49 o                         
 -13  -5   1         94.63         82.96         7.29 o                         
 -12  -5   1       3093.93       2989.09        23.19 o                         
 -11  -5   1       4849.78       4658.49        30.80 o                         
 -10  -5   1       5228.96       5277.75        35.70 o                         
  -9  -5   1       3303.77       3349.88        24.01 o                         
  -8  -5   1       1083.10       1149.38        10.62 o                         
  -7  -5   1       4265.07       4225.59        28.10 o                         
  -6  -5   1      19071.09      19253.28       118.11 o                         
  -5  -5   1        989.41        973.81         9.02 o                         
  -4  -5   1       6366.70       6509.87        43.34 o                         
  -3  -5   1      19819.52      19963.51       144.87 o                         
  -2  -5   1      14936.47      15441.22       121.83 o                         
  -1  -5   1        613.34        632.42         6.98 o                         
   0  -5   1      57617.37      56267.72       359.82 o                         
   1  -5   1         16.23         41.98         3.30 o                         
   2  -5   1      17211.32      15446.30        96.58 o                         
   3  -5   1        253.47        501.59         5.62 o                         
   4  -5   1        475.73        519.65         6.57 o                         
   5  -5   1      25864.81      26229.48       159.49 o                         
   6  -5   1       6163.71       6297.21        39.67 o                         
   7  -5   1        545.53        613.71         6.88 o                         
   8  -5   1         13.18         23.77         4.18 o                         
   9  -5   1       6495.99       6472.98        40.56 o                         
  10  -5   1      12853.19      12764.67        75.71 o                         
  11  -5   1       4613.23       4631.10        29.87 o                         
  12  -5   1       1290.73       1341.73        13.61 o                         
  13  -5   1       1232.07       1191.48        10.31 o                         
  14  -5   1       3404.84       3146.54        38.73 o                         
  15  -5   1        302.58        335.49        13.80 o                         
  16  -5   1       1971.31       1860.02        35.49 o                         
  17  -5   1       1879.95       1919.36        50.24 o                         
  18  -5   1        514.03        580.33        34.73 o                         
 -17  -4   1        430.67        428.77        41.87 o                         
 -16  -4   1       4906.54       4971.23       117.29 o                         
 -15  -4   1         67.18         97.95        16.66 o                         
 -14  -4   1       9681.67       9579.82       110.70 o                         
 -13  -4   1       1847.61       1732.33        18.01 o                         
 -12  -4   1        543.53        489.76         8.21 o                         
 -11  -4   1       6740.74       6713.50        44.00 o                         
 -10  -4   1       1695.60       1636.71        12.91 o                         
  -9  -4   1      14887.37      14721.03        88.58 o                         
  -8  -4   1       2095.63       2019.25        15.25 o                         
  -7  -4   1       1678.49       1490.75        11.71 o                         
  -6  -4   1        778.80        938.16         9.73 o                         
  -5  -4   1        821.82       1008.05         9.56 o                         
  -4  -4   1      24336.40      23175.31       150.07 o                         
  -3  -4   1        761.50        872.77         9.54 o                         
  -2  -4   1      29311.57      28562.91       215.68 o                         
  -1  -4   1       5062.09       5239.66        36.06 o                         
   0  -4   1       1788.01       1785.40        13.11 o                         
   1  -4   1       5032.03       5357.23        35.21 o                         
   2  -4   1       3166.03       2880.36        19.51 o                         
   3  -4   1      15947.00      15457.07       114.70 o                         
   4  -4   1      26627.79      28261.47       207.87 o                         
   5  -4   1       1979.32       2031.05        15.54 o                         
   6  -4   1      13317.28      12472.17        81.47 o                         
   7  -4   1      13673.98      13522.23        86.75 o                         
   8  -4   1       3535.16       3581.55        24.24 o                         
   9  -4   1        588.81        732.54         7.44 o                         
  10  -4   1      29217.46      29011.74       168.59 o                         
  11  -4   1       3537.74       3497.97        22.80 o                         
  12  -4   1      13395.11      13356.62        76.79 o                         
  13  -4   1       3293.73       3133.75        26.21 o                         
  14  -4   1        318.26        330.87        10.27 o                         
  15  -4   1       2034.76       2037.75        25.12 o                         
  16  -4   1        392.36        368.03        23.54 o                         
  17  -4   1        859.39        843.29        41.70 o                         
  18  -4   1         86.84        144.68        35.18 o                         
 -17  -3   1        457.16        433.08        41.42 o                         
 -16  -3   1         20.12         18.16        34.76 o                         
 -15  -3   1       5071.49       4922.04       108.61 o                         
 -14  -3   1        465.25        459.45         8.89 o                         
 -13  -3   1        358.81        321.70         7.05 o                         
 -12  -3   1       1299.49       1206.71        11.54 o                         
 -11  -3   1        468.85        445.40         8.39 o                         
 -10  -3   1       3670.75       3742.81        25.41 o                         
  -9  -3   1       9229.74       9466.10        57.83 o                         
  -8  -3   1         12.80         15.00         3.98 o                         
  -7  -3   1      26860.84      26267.84       157.27 o                         
  -6  -3   1        944.24        996.05         8.38 o                         
  -5  -3   1      12730.07      13903.25        88.73 o                         
  -4  -3   1       4516.23       4394.02        32.75 o                         
  -3  -3   1      24332.36      24731.70       197.88 o                         
  -2  -3   1      13143.77      13856.48       105.44 o                         
  -1  -3   1      33661.25      35339.62       221.26 o                         
   0  -3   1       2771.66       2397.27        15.81 o                         
   1  -3   1        518.96        482.74         4.39 o                         
   2  -3   1        323.46        230.13         3.40 o                         
   3  -3   1       3933.69       4347.44        36.53 o                         
   4  -3   1       7672.53       7712.50        58.19 o                         
   5  -3   1      66047.98      67967.41       442.41 o                         
   6  -3   1         18.12         10.43         3.25 o                         
   7  -3   1      15242.58      15130.73        94.58 o                         
   8  -3   1       1401.10       1372.91        10.53 o                         
   9  -3   1       8193.98       8242.61        48.21 o                         
  10  -3   1      11887.44      12325.59        70.92 o                         
  11  -3   1         48.92         81.86         3.56 o                         
  12  -3   1         23.23         37.37         6.85 o                         
  13  -3   1       7592.72       7651.20        57.29 o                         
  14  -3   1       1023.51        982.05        15.42 o                         
  15  -3   1        175.31        170.27        11.48 o                         
  16  -3   1       1787.16       1809.81        38.10 o                         
  17  -3   1       6888.17       6764.47       129.24 o                         
  18  -3   1         39.67        127.92        34.52 o                         
 -17  -2   1       1115.18       1068.59        51.01 o                         
 -16  -2   1       2419.66       2405.98        63.58 o                         
 -15  -2   1        847.98        700.50        25.26 o                         
 -14  -2   1        184.33        183.57         6.42 o                         
 -13  -2   1        261.51        288.03         6.45 o                         
 -12  -2   1         18.37         33.89         5.02 o                         
 -11  -2   1       9498.25       8956.88        58.02 o                         
 -10  -2   1       4277.02       4285.10        28.82 o                         
  -9  -2   1       2332.03       2384.89        17.94 o                         
  -8  -2   1      27145.24      27246.88       154.71 o                         
  -7  -2   1      20093.67      20127.00       118.93 o                         
  -6  -2   1     104085.24     103167.89       619.44 o                         
  -5  -2   1       8214.22       9479.27        61.99 o                         
  -4  -2   1      95456.54      97718.76       693.52 o                         
  -3  -2   1     124205.99     129020.84      1090.74 o                         
  -2  -2   1      15440.29      16697.09       117.30 o                         
  -1  -2   1         20.09         32.76         1.73 o                         
   0  -2   1         23.35         62.58         1.74 o                         
   1  -2   1       3164.60       3291.36        21.87 o                         
   2  -2   1      10123.66      10473.03        79.56 o                         
   3  -2   1         77.98         65.22         2.50 o                         
   4  -2   1       1630.13       1665.98        14.40 o                         
   5  -2   1      10217.91       9804.12        63.63 o                         
   6  -2   1      49773.74      50263.58       307.43 o                         
   7  -2   1        826.15        925.90         8.09 o                         
   8  -2   1       6156.02       6129.10        37.31 o                         
   9  -2   1        376.45        384.30         4.53 o                         
  10  -2   1       6957.90       6666.13        48.05 o                         
  11  -2   1       1517.89       1548.37        15.75 o                         
  12  -2   1       5228.14       5053.55        42.67 o                         
  13  -2   1       1190.71       1163.71        15.71 o                         
  14  -2   1        877.54        901.62        14.02 o                         
  15  -2   1        105.95        117.55        11.03 o                         
  16  -2   1        444.48        389.10        25.26 o                         
  17  -2   1         27.29         56.72        30.74 o                         
  18  -2   1       2844.28       2887.24       118.15 o                         
 -18  -1   1        879.40        885.73        41.29 o                         
 -17  -1   1        132.31         99.83        29.87 o                         
 -16  -1   1          6.73         20.23        27.31 o                         
 -15  -1   1         25.12         11.11        17.00 o                         
 -14  -1   1       5501.95       5447.27        49.25 o                         
 -13  -1   1       2353.03       2210.87        19.09 o                         
 -12  -1   1       6309.28       6385.39        41.64 o                         
 -11  -1   1        159.26        200.10         5.31 o                         
 -10  -1   1        544.85        538.97         6.89 o                         
  -9  -1   1      25999.13      25839.78       156.94 o                         
  -8  -1   1       1699.82       1931.97        13.95 o                         
  -7  -1   1       5512.88       5817.31        35.83 o                         
  -6  -1   1      13817.93      13786.40        84.41 o                         
  -5  -1   1         90.48        172.67         3.12 o                         
  -4  -1   1       1087.99       1157.45        10.30 o                         
  -3  -1   1        434.84        736.98         6.87 o                         
  -2  -1   1      28545.94      27457.35       186.61 o                         
  -1  -1   1      46756.37      49334.76       472.94 o                         
   1  -1   1      14850.67      15245.76       199.17 o                         
   2  -1   1       5929.30       6243.81        44.19 o                         
   3  -1   1       9707.88       9084.91        71.52 o                         
   4  -1   1       1981.06       2073.12        19.14 o                         
   5  -1   1      32917.89      33647.89       268.55 o                         
   6  -1   1        292.96        382.04         5.97 o                         
   7  -1   1       1573.27       1555.05        16.59 o                         
   8  -1   1        638.75        639.82        10.70 o                         
   9  -1   1       2027.71       1818.93        17.23 o                         
  10  -1   1       4712.81       4775.78        37.25 o                         
  11  -1   1          5.03         37.19         7.65 o                         
  12  -1   1       8407.06       8172.05        64.82 o                         
  13  -1   1       7893.76       7784.38        75.36 o                         
  14  -1   1       1532.49       1452.14        17.92 o                         
  15  -1   1       2755.56       2832.61        32.57 o                         
  16  -1   1        165.77        168.99        23.54 o                         
  17  -1   1       1884.48       1787.62        59.39 o                         
  18  -1   1        679.16        732.68        47.07 o                         
 -18   0   1        159.48        199.20        33.74 o                         
 -17   0   1         45.65         54.20        30.07 o                         
 -16   0   1       1520.17       1550.29        34.66 o                         
 -15   0   1        743.56        726.64        19.65 o                         
 -14   0   1        646.34        594.35        11.80 o                         
 -13   0   1       7599.38       7154.32        45.89 o                         
 -12   0   1       3208.36       3220.94        22.82 o                         
 -11   0   1      10881.79      10985.81        70.18 o                         
 -10   0   1       2899.64       2799.38        19.91 o                         
  -9   0   1       6756.33       6670.04        41.84 o                         
  -8   0   1      11324.30      11312.30        70.07 o                         
  -7   0   1      16956.28      17024.80       102.17 o                         
  -6   0   1      17195.19      16308.07        99.56 o                         
  -5   0   1     110008.25     112511.44       730.56 o                         
  -4   0   1      95426.55      93729.77       701.47 o                         
  -3   0   1         91.78        152.86         4.37 o                         
  -2   0   1       1385.78       1113.87         9.28 o                         
   2   0   1        939.58       1233.66         8.88 o                         
   3   0   1       1570.69       1768.61        14.96 o                         
   4   0   1         12.57         85.00         3.23 o                         
   5   0   1      18387.68      17952.09       144.40 o                         
   6   0   1      23051.08      23347.07       172.36 o                         
   7   0   1       1409.50       1342.17        13.55 o                         
   8   0   1        536.19        582.88         8.06 o                         
   9   0   1       4772.03       4616.02        36.66 o                         
  10   0   1        536.04        523.54         9.15 o                         
  11   0   1        185.92        214.96         7.93 o                         
  12   0   1       2520.87       2357.70        23.03 o                         
  13   0   1       6582.15       6517.05        66.38 o                         
  14   0   1       1077.92       1106.22        22.26 o                         
  15   0   1       1120.10       1089.96        20.62 o                         
  16   0   1        514.56        477.18        32.75 o                         
  17   0   1        933.45       1000.37        60.84 o                         
 -18   1   1       1273.04       1477.95        60.25 o                         
 -17   1   1          4.55         23.79        25.71 o                         
 -16   1   1        144.77        118.79        19.21 o                         
 -15   1   1         44.42         74.85         9.56 o                         
 -14   1   1       1592.71       1510.41        17.69 o                         
 -13   1   1       5509.03       5587.32        38.88 o                         
 -12   1   1       5547.00       5420.35        35.35 o                         
 -11   1   1       4069.18       3969.47        27.03 o                         
 -10   1   1       7542.08       7671.19        49.00 o                         
  -9   1   1        576.24        755.65         7.75 o                         
  -8   1   1        207.39        248.70         7.18 o                         
  -7   1   1       6799.67       6889.45        45.10 o                         
  -6   1   1      30642.33      30115.43       200.44 o                         
  -5   1   1       3360.74       3268.84        23.34 o                         
  -4   1   1      29961.96      30860.63       226.45 o                         
  -3   1   1       1229.90       1152.81        10.06 o                         
  -2   1   1      88648.80      87767.84       841.50 o                         
   0   1   1       8031.65       8764.86       199.20 o                         
   1   1   1      19936.62      19157.33       158.18 o                         
   2   1   1       9868.93       9681.25        68.03 o                         
   3   1   1      20823.65      22361.61       148.60 o                         
   4   1   1        288.01        183.28         2.80 o                         
   5   1   1        364.70        464.24         4.45 o                         
   6   1   1       2300.83       1975.47        12.92 o                         
   7   1   1        477.17        387.62         4.47 o                         
   8   1   1      18354.53      18108.62       105.90 o                         
   9   1   1       3225.67       3157.38        24.53 o                         
  10   1   1      18509.05      18080.37       135.99 o                         
  11   1   1         19.90         24.72         6.45 o                         
  12   1   1       8100.69       7797.03        65.59 o                         
  13   1   1       3596.54       3608.00        37.43 o                         
  14   1   1       1932.07       1933.89        25.81 o                         
  15   1   1       2197.75       2202.62        37.91 o                         
  16   1   1        483.93        367.88        37.06 o                         
  17   1   1        416.25        447.04        39.27 o                         
 -18   2   1       3181.87       3158.18        65.91 o                         
 -17   2   1        566.45        599.75        32.68 o                         
 -16   2   1        834.58        830.50        23.64 o                         
 -15   2   1       2111.58       2045.45        23.52 o                         
 -14   2   1        937.60        926.64        17.30 o                         
 -13   2   1      16694.65      16247.41        96.60 o                         
 -12   2   1       3694.53       3598.16        23.91 o                         
 -11   2   1       3035.54       2929.80        20.31 o                         
 -10   2   1         29.75         57.30         4.62 o                         
  -9   2   1        161.80        173.85         4.16 o                         
  -8   2   1         93.84         78.72         3.58 o                         
  -7   2   1        788.95        787.84         8.01 o                         
  -6   2   1      12077.73      13065.78        84.83 o                         
  -5   2   1      19306.34      18638.32       130.84 o                         
  -4   2   1      43974.84      43954.66       320.99 o                         
  -3   2   1      26781.33      28788.81       205.92 o                         
  -2   2   1       8604.59       9238.25        53.62 o                         
  -1   2   1      25465.44      26104.89       145.30 o                         
   0   2   1        794.88       1004.87         6.76 o                         
   1   2   1       3491.02       3630.88        24.84 o                         
   2   2   1       2762.21       3000.42        23.56 o                         
   3   2   1        541.01        409.55         6.65 o                         
   4   2   1       1415.65       1307.10         9.40 o                         
   5   2   1       4118.63       4260.56        26.53 o                         
   6   2   1        681.15        938.72         7.47 o                         
   7   2   1      16020.78      16546.27        96.01 o                         
   8   2   1       3639.20       3843.51        24.21 o                         
   9   2   1      43860.84      43783.54       254.66 o                         
  10   2   1       2118.84       1947.70        19.20 o                         
  11   2   1         19.94         35.82         8.76 o                         
  12   2   1        345.37        345.90        11.29 o                         
  13   2   1        879.20        864.91        15.14 o                         
  14   2   1       1277.20       1265.30        21.18 o                         
  15   2   1       5605.41       5622.64       161.35 o                         
  16   2   1        704.36        579.40        40.18 o                         
  17   2   1        900.72        836.44        45.83 o                         
 -18   3   1       1623.59       1682.16        61.29 o                         
 -17   3   1        623.11        585.55        32.42 o                         
 -16   3   1       2239.68       2065.56        31.36 o                         
 -15   3   1          2.24         25.98         9.06 o                         
 -14   3   1       1516.25       1463.99        12.52 o                         
 -13   3   1        142.74        141.94         5.75 o                         
 -12   3   1        115.61        110.40         4.41 o                         
 -11   3   1       6301.52       6408.20        38.26 o                         
 -10   3   1        329.88        273.00         5.11 o                         
  -9   3   1      13792.25      13960.29        83.51 o                         
  -8   3   1       5085.54       4915.09        31.48 o                         
  -7   3   1       9263.31       8968.22        58.08 o                         
  -6   3   1      36587.06      36627.62       234.28 o                         
  -5   3   1       1939.91       2331.40        19.80 o                         
  -4   3   1      11661.63      10403.94        77.88 o                         
  -3   3   1       2715.50       2477.21        19.06 o                         
  -2   3   1       8434.10       8448.03        50.39 o                         
  -1   3   1      10330.83       9673.73        55.63 o                         
   0   3   1       1837.07       1948.61        12.56 o                         
   1   3   1        182.00        288.08         5.05 o                         
   2   3   1      21764.04      22636.61       166.52 o                         
   3   3   1       8087.06       7664.66        55.10 o                         
   4   3   1       3423.67       3436.29        22.25 o                         
   5   3   1      23191.35      23494.17       140.53 o                         
   6   3   1      32869.43      32279.15       192.69 o                         
   7   3   1       7194.87       7619.96        47.44 o                         
   8   3   1      13329.10      13008.61        77.85 o                         
   9   3   1        131.84        137.24         4.25 o                         
  10   3   1       3173.54       2968.83        21.12 o                         
  11   3   1        651.84        635.31         8.89 o                         
  12   3   1        271.64        271.56        14.73 o                         
  13   3   1          7.62         13.34        11.25 o                         
  14   3   1         26.49         48.57        15.68 o                         
  15   3   1       1061.97       1025.17        46.32 o                         
  16   3   1        646.40        788.95        43.04 o                         
  17   3   1       5642.21       5537.12       153.75 o                         
 -18   4   1        790.76        952.53        44.07 o                         
 -17   4   1       3714.77       3679.99        71.54 o                         
 -16   4   1         27.62         59.01        17.44 o                         
 -15   4   1         61.03         73.49         5.37 o                         
 -14   4   1        274.75        268.33         6.66 o                         
 -13   4   1        189.85        201.54         5.72 o                         
 -12   4   1        335.37        388.76         6.25 o                         
 -11   4   1        309.83        335.92         6.08 o                         
 -10   4   1      21193.05      21674.12       126.55 o                         
  -9   4   1        130.91         82.66         4.51 o                         
  -8   4   1      13942.51      14384.49        92.29 o                         
  -7   4   1         23.23         36.45         3.58 o                         
  -6   4   1      24986.74      24716.79       155.81 o                         
  -5   4   1      17658.85      17855.39       129.49 o                         
  -4   4   1        860.76       1095.58        10.41 o                         
  -3   4   1       7273.94       7740.59        50.27 o                         
  -2   4   1        302.94        381.52         5.34 o                         
  -1   4   1        128.99        174.14         4.61 o                         
   0   4   1       4049.90       4220.81        27.80 o                         
   1   4   1       1871.24       2042.26        16.43 o                         
   2   4   1      15428.01      15500.93       118.73 o                         
   3   4   1      43672.71      43840.84       299.01 o                         
   4   4   1       1427.37       1377.63        10.90 o                         
   5   4   1       1265.50       1354.60        11.59 o                         
   6   4   1       5992.28       5949.68        37.72 o                         
   7   4   1       5751.71       5516.77        35.35 o                         
   8   4   1       1080.90        959.74         9.11 o                         
   9   4   1       6035.42       6176.44        38.79 o                         
  10   4   1       9876.15       9827.42        65.32 o                         
  11   4   1        635.77        625.06         7.98 o                         
  12   4   1       4011.23       3812.79        33.57 o                         
  13   4   1        111.19         98.74         9.14 o                         
  14   4   1        591.11        546.35        21.91 o                         
  15   4   1       2000.10       1979.46        81.72 o                         
  16   4   1        361.30        301.72        33.09 o                         
 -18   5   1        151.11        174.33        29.02 o                         
 -17   5   1        335.39        329.16        29.85 o                         
 -16   5   1         23.91         41.33         7.54 o                         
 -15   5   1       3591.38       3567.09        26.31 o                         
 -14   5   1       5501.93       5421.48        36.48 o                         
 -13   5   1       9288.23       9137.97        53.98 o                         
 -12   5   1       2447.60       2473.63        18.04 o                         
 -11   5   1       4649.31       4340.94        28.32 o                         
 -10   5   1       2004.22       1785.33        14.21 o                         
  -9   5   1      30122.27      30495.27       192.83 o                         
  -8   5   1       1916.68       1696.40        13.01 o                         
  -7   5   1       6746.21       6966.46        43.59 o                         
  -6   5   1        598.13        723.21         7.63 o                         
  -5   5   1        247.37        235.39         6.74 o                         
  -4   5   1        204.61        211.59         6.03 o                         
  -3   5   1      18276.28      17571.03       102.38 o                         
  -2   5   1      15389.60      14277.72        86.40 o                         
  -1   5   1      23355.13      24633.48       152.99 o                         
   0   5   1       3607.29       3577.31        24.74 o                         
   1   5   1       6663.26       6960.01        50.90 o                         
   2   5   1       6314.36       6449.27        47.46 o                         
   3   5   1      30696.49      30980.32       195.70 o                         
   4   5   1      25826.23      25757.84       157.05 o                         
   5   5   1       6773.74       7333.96        46.99 o                         
   6   5   1         66.27         99.97         4.82 o                         
   7   5   1        505.71        534.40         6.95 o                         
   8   5   1       4235.17       4200.95        28.76 o                         
   9   5   1       4014.19       3886.85        26.48 o                         
  10   5   1        331.90        366.36         6.81 o                         
  11   5   1       2243.19       2202.00        18.27 o                         
  12   5   1       1106.48       1066.94        12.50 o                         
  13   5   1       7879.56       7810.34        89.77 o                         
  14   5   1          1.97         21.26        23.86 o                         
  15   5   1        414.25        418.83        32.68 o                         
  16   5   1       1653.22       1913.66        60.85 o                         
 -18   6   1         14.16         36.46        29.25 o                         
 -17   6   1        319.43        341.78        12.77 o                         
 -16   6   1       4478.11       4423.16        39.78 o                         
 -15   6   1         59.63        114.86         7.13 o                         
 -14   6   1        944.72        954.43        11.83 o                         
 -13   6   1       2367.39       2369.94        17.96 o                         
 -12   6   1       4598.36       4683.41        30.72 o                         
 -11   6   1        430.15        480.26         8.01 o                         
 -10   6   1       9812.03       9743.95        61.95 o                         
  -9   6   1        798.99        825.48         8.34 o                         
  -8   6   1      23841.59      23731.39       145.04 o                         
  -7   6   1       5236.47       5462.90        36.79 o                         
  -6   6   1       7180.06       6400.40        43.98 o                         
  -5   6   1       2459.84       2648.01        22.41 o                         
  -4   6   1        745.72       1011.56        10.78 o                         
  -3   6   1        202.95        431.54         5.63 o                         
  -2   6   1      20154.49      18719.61       113.05 o                         
  -1   6   1       9492.94       9358.27        57.92 o                         
   0   6   1         88.02        187.00         4.79 o                         
   1   6   1        196.97        219.26         6.93 o                         
   2   6   1       5728.44       6670.39        50.48 o                         
   3   6   1      12327.75      12485.25        82.44 o                         
   4   6   1      10141.47      10208.40        65.58 o                         
   5   6   1       5416.35       5445.56        35.40 o                         
   6   6   1      22882.61      22762.48       139.66 o                         
   7   6   1        485.90        523.66         9.57 o                         
   8   6   1        538.83        527.45         7.23 o                         
   9   6   1        102.29        110.67         5.88 o                         
  10   6   1       2519.67       2539.86        20.01 o                         
  11   6   1       1889.44       1824.98        15.62 o                         
  12   6   1       7245.09       6858.01        50.56 o                         
  13   6   1        307.42        333.57        16.41 o                         
  14   6   1       1487.15       1474.24        46.12 o                         
  15   6   1        711.55        777.37        41.34 o                         
 -18   7   1       4283.41       4315.73        84.05 o                         
 -17   7   1        871.90        843.57        14.18 o                         
 -16   7   1        332.38        310.54        14.37 o                         
 -15   7   1       6484.55       6344.76        44.19 o                         
 -14   7   1       1178.92       1154.49        11.53 o                         
 -13   7   1      13705.10      13598.84        79.29 o                         
 -12   7   1       1835.77       1834.18        14.54 o                         
 -11   7   1       2004.52       1982.84        15.66 o                         
 -10   7   1       9585.46       9803.68        65.30 o                         
  -9   7   1      11695.48      11759.15        74.22 o                         
  -8   7   1         24.70         37.70         5.21 o                         
  -7   7   1        464.05        478.58         8.83 o                         
  -6   7   1      71564.80      71659.46       448.00 o                         
  -5   7   1       7244.84       7694.24        55.69 o                         
  -4   7   1        918.50        863.33         9.40 o                         
  -3   7   1      11630.63      12651.30        77.74 o                         
  -2   7   1       2391.96       2510.82        18.51 o                         
  -1   7   1      45944.55      44512.17       261.13 o                         
   0   7   1       1642.42       1653.67        13.28 o                         
   1   7   1      10556.04      10763.47        77.87 o                         
   2   7   1        169.43        200.37         5.47 o                         
   3   7   1       3619.85       3932.81        28.97 o                         
   4   7   1       9249.06       9028.21        60.00 o                         
   5   7   1         29.59         66.40         5.74 o                         
   6   7   1      16022.15      15800.73       100.14 o                         
   7   7   1         88.48        130.06         6.37 o                         
   8   7   1       2089.38       2112.71        16.63 o                         
   9   7   1       3029.96       2948.80        21.80 o                         
  10   7   1       2246.07       2314.33        18.92 o                         
  11   7   1       6275.33       6319.89        49.28 o                         
  12   7   1        848.35        744.37        14.01 o                         
  13   7   1       4005.83       3822.30        56.62 o                         
  14   7   1         72.11         88.26        23.83 o                         
  15   7   1        277.82        288.98        30.87 o                         
 -18   8   1       1018.84       1097.31        42.93 o                         
 -17   8   1       1106.60       1106.27        17.78 o                         
 -16   8   1       1222.31       1225.01        16.77 o                         
 -15   8   1        553.92        564.02        14.55 o                         
 -14   8   1       1294.75       1351.64        15.27 o                         
 -13   8   1       7001.74       6801.22        47.40 o                         
 -12   8   1       3572.96       3616.17        27.33 o                         
 -11   8   1       1579.09       1569.99        15.57 o                         
 -10   8   1        588.09        552.44         8.61 o                         
  -9   8   1       7971.00       7973.69        52.77 o                         
  -8   8   1       8608.02       8800.00        56.84 o                         
  -7   8   1       3184.42       3361.53        24.83 o                         
  -6   8   1       1910.27       1982.64        16.42 o                         
  -5   8   1       5477.13       4515.21        33.05 o                         
  -4   8   1       7952.66       8966.82        63.09 o                         
  -3   8   1         73.98         22.94         4.94 o                         
  -2   8   1      17356.78      17775.49       106.57 o                         
  -1   8   1       4387.10       4275.01        28.85 o                         
   0   8   1       3003.59       3168.17        22.84 o                         
   1   8   1       2444.76       2376.88        19.50 o                         
   2   8   1       3844.63       3664.09        27.84 o                         
   3   8   1        958.04        886.44        10.83 o                         
   4   8   1       1003.04       1053.90        11.72 o                         
   5   8   1       4355.45       4561.96        32.98 o                         
   6   8   1       9614.02       9613.65        65.63 o                         
   7   8   1       2084.97       2178.68        18.35 o                         
   8   8   1       6625.46       6276.07        42.87 o                         
   9   8   1       1242.17       1265.79        12.89 o                         
  10   8   1       4503.57       4220.74        32.08 o                         
  11   8   1        960.98        951.15        13.07 o                         
  12   8   1        733.20        691.93        15.58 o                         
  13   8   1       1423.78       1394.26        41.52 o                         
  14   8   1         47.94         83.01        27.96 o                         
 -18   9   1       1976.85       1906.78        58.22 o                         
 -17   9   1         44.70         63.64        12.22 o                         
 -16   9   1        195.39        223.98        12.19 o                         
 -15   9   1       1204.15       1189.95        16.63 o                         
 -14   9   1        203.15        270.88         9.74 o                         
 -13   9   1        105.01         91.31         8.48 o                         
 -12   9   1       2263.01       2228.81        19.56 o                         
 -11   9   1       7082.23       6850.86        47.96 o                         
 -10   9   1      10458.13      10279.81        68.50 o                         
  -9   9   1       1056.85        965.25        11.28 o                         
  -8   9   1      16772.44      16899.21       107.81 o                         
  -7   9   1       8147.32       8269.15        55.04 o                         
  -6   9   1      29778.27      30585.86       184.03 o                         
  -5   9   1       7555.90       7236.95        50.16 o                         
  -4   9   1       5947.81       5672.99        42.88 o                         
  -3   9   1        406.27        447.51         7.38 o                         
  -2   9   1        739.64        932.69         9.98 o                         
  -1   9   1        154.16        216.08         6.40 o                         
   0   9   1        276.00        269.08         7.07 o                         
   1   9   1       2903.93       3131.43        24.35 o                         
   2   9   1       9105.36       9500.28        59.83 o                         
   3   9   1       1845.73       1788.73        15.46 o                         
   4   9   1       1525.92       1556.97        15.67 o                         
   5   9   1       2763.85       2685.19        22.95 o                         
   6   9   1      18590.59      18545.95       124.28 o                         
   7   9   1       8053.84       8083.33        56.32 o                         
   8   9   1      10885.52      10773.18        72.07 o                         
   9   9   1         47.80         45.96         7.59 o                         
  10   9   1        622.49        557.16        10.22 o                         
  11   9   1       2792.96       2760.61        27.11 o                         
  12   9   1        276.44        255.98        15.33 o                         
  13   9   1          7.48          1.42        20.02 o                         
  14   9   1       3013.87       2986.31        61.97 o                         
 -17  10   1       1384.89       1316.29        20.48 o                         
 -16  10   1        199.14        217.65        13.44 o                         
 -15  10   1        234.68        239.27        12.06 o                         
 -14  10   1        604.91        547.35        11.78 o                         
 -13  10   1       6537.23       6342.51        46.23 o                         
 -12  10   1         63.97         75.89         8.73 o                         
 -11  10   1       3775.01       3794.74        30.18 o                         
 -10  10   1        113.78        106.07         7.60 o                         
  -9  10   1       4566.93       4469.81        32.14 o                         
  -8  10   1       1656.86       1578.53        15.65 o                         
  -7  10   1       1746.54       1829.93        16.71 o                         
  -6  10   1       1223.87       1194.74        12.01 o                         
  -5  10   1      10788.44      10694.58        73.99 o                         
  -4  10   1         70.42         80.50         6.69 o                         
  -3  10   1       1250.94       1238.30        12.11 o                         
  -2  10   1      12577.00      12495.55        76.82 o                         
  -1  10   1      13449.17      13968.76        86.89 o                         
   0  10   1       7474.39       7816.87        55.35 o                         
   1  10   1       9694.23       9664.19        64.73 o                         
   2  10   1        924.12        904.72         9.95 o                         
   3  10   1      14783.74      14937.20        89.34 o                         
   4  10   1       2124.23       2107.49        18.43 o                         
   5  10   1        127.10        163.95         8.10 o                         
   6  10   1        822.52        812.09        14.47 o                         
   7  10   1        404.65        381.61         9.90 o                         
   8  10   1         27.10         77.60         8.16 o                         
   9  10   1         45.46         40.39         7.80 o                         
  10  10   1       2869.43       2965.01        30.84 o                         
  11  10   1        750.43        742.82        16.31 o                         
  12  10   1        341.35        358.06        17.90 o                         
  13  10   1       3773.09       3591.74        66.93 o                         
 -17  11   1       1080.56       1090.25        23.11 o                         
 -16  11   1         12.23         14.50        13.70 o                         
 -15  11   1       1197.24       1135.52        20.34 o                         
 -14  11   1        317.07        333.89        12.46 o                         
 -13  11   1       2370.60       2256.76        22.18 o                         
 -12  11   1      12838.83      12956.70        89.86 o                         
 -11  11   1        150.38        165.32         8.57 o                         
 -10  11   1      12513.99      12574.54        79.70 o                         
  -9  11   1       4941.71       4954.42        35.42 o                         
  -8  11   1       3359.88       3413.24        27.23 o                         
  -7  11   1        841.09        879.51        11.81 o                         
  -6  11   1       1307.25       1268.78        13.92 o                         
  -5  11   1       1270.01       1203.44        15.46 o                         
  -4  11   1       3479.34       3432.52        25.32 o                         
  -3  11   1       1289.57       1219.94        12.40 o                         
  -2  11   1       1075.32       1093.12        12.85 o                         
  -1  11   1       4717.72       4612.71        32.97 o                         
   0  11   1       5745.93       5666.57        41.29 o                         
   1  11   1        902.17        939.85        11.54 o                         
   2  11   1       8894.46       8762.72        53.82 o                         
   3  11   1       6021.91       5675.31        38.82 o                         
   4  11   1       2876.23       2833.72        22.92 o                         
   5  11   1        224.17        252.20         8.37 o                         
   6  11   1       2722.37       2796.24        27.75 o                         
   7  11   1        375.98        350.14         9.76 o                         
   8  11   1       9338.14       9377.71        69.43 o                         
   9  11   1        183.53        196.25        10.54 o                         
  10  11   1       1835.81       1728.12        22.61 o                         
  11  11   1        436.02        467.65        18.64 o                         
  12  11   1       1025.58       1133.07        35.18 o                         
 -17  12   1        571.24        621.80        21.15 o                         
 -16  12   1       3846.07       3847.51        54.89 o                         
 -15  12   1       1409.90       1470.19        25.16 o                         
 -14  12   1        124.27        166.56        13.43 o                         
 -13  12   1         23.21         57.56        11.06 o                         
 -12  12   1        480.08        512.86        13.04 o                         
 -11  12   1        247.18        280.25         9.77 o                         
 -10  12   1       4236.92       3965.30        30.68 o                         
  -9  12   1         15.38         15.49         8.25 o                         
  -8  12   1       1779.32       1663.36        17.59 o                         
  -7  12   1        778.74        791.05        11.65 o                         
  -6  12   1       3808.97       3697.76        28.75 o                         
  -5  12   1       3240.71       3122.02        28.36 o                         
  -4  12   1       9508.42       9375.83        60.57 o                         
  -3  12   1       4840.40       4629.63        32.33 o                         
  -2  12   1       8682.96       8179.32        55.64 o                         
  -1  12   1       3091.34       3211.09        26.27 o                         
   0  12   1       8079.03       8338.51        59.82 o                         
   1  12   1       1088.88       1096.69        13.17 o                         
   2  12   1       1251.17       1331.09        13.38 o                         
   3  12   1       1949.27       2067.72        18.96 o                         
   4  12   1        351.30        333.56         8.89 o                         
   5  12   1         25.13         21.75         7.13 o                         
   6  12   1       5845.57       5667.08        45.90 o                         
   7  12   1         85.32        111.01        10.98 o                         
   8  12   1        427.99        406.33        14.43 o                         
   9  12   1       3075.10       2917.54        31.10 o                         
  10  12   1       7320.26       7196.05        73.36 o                         
  11  12   1       4630.55       4778.75        64.53 o                         
 -16  13   1        556.88        519.93        17.90 o                         
 -15  13   1       1371.33       1454.22        24.63 o                         
 -14  13   1        260.99        260.36        15.17 o                         
 -13  13   1       1584.61       1496.00        21.19 o                         
 -12  13   1       4991.09       5087.65        42.64 o                         
 -11  13   1          1.18         30.47         9.80 o                         
 -10  13   1       3732.49       3804.57        33.55 o                         
  -9  13   1       1707.43       1689.73        18.44 o                         
  -8  13   1        891.44        802.18        13.24 o                         
  -7  13   1          2.47         12.05         8.29 o                         
  -6  13   1        589.57        569.89        10.45 o                         
  -5  13   1      11703.25      11489.51        78.77 o                         
  -4  13   1        603.33        584.02        10.22 o                         
  -3  13   1       5934.10       6004.36        42.08 o                         
  -2  13   1         81.18         72.35         8.55 o                         
  -1  13   1       8653.62       8310.14        54.07 o                         
   0  13   1       5087.45       5182.42        39.39 o                         
   1  13   1          8.30          0.68         7.70 o                         
   2  13   1         11.84         16.52         7.35 o                         
   3  13   1        830.23        832.58        12.64 o                         
   4  13   1       3595.32       3548.83        43.50 o                         
   5  13   1        885.12        831.24        15.81 o                         
   6  13   1        689.47        713.17        14.64 o                         
   7  13   1       1752.06       1793.26        23.27 o                         
   8  13   1         45.29         60.42        13.88 o                         
   9  13   1        643.36        678.16        18.62 o                         
  10  13   1        444.11        407.44        18.27 o                         
 -15  14   1         93.23        124.99        17.51 o                         
 -14  14   1         35.79         73.83        15.79 o                         
 -13  14   1       2119.95       1963.21        26.95 o                         
 -12  14   1        713.24        722.21        16.30 o                         
 -11  14   1         52.04         63.79        13.04 o                         
 -10  14   1      16549.25      16146.48       125.93 o                         
  -9  14   1        567.54        577.22        13.87 o                         
  -8  14   1      13820.86      13979.62        99.65 o                         
  -7  14   1        613.84        522.49         9.57 o                         
  -6  14   1       1620.82       1597.05        16.85 o                         
  -5  14   1         14.66         18.71         8.89 o                         
  -4  14   1       7483.48       6971.81        45.91 o                         
  -3  14   1       4301.68       4386.57        32.92 o                         
  -2  14   1        286.37        258.49        10.08 o                         
  -1  14   1       5639.19       5101.17        40.06 o                         
   0  14   1        304.67        232.52        10.23 o                         
   1  14   1         41.26         31.91         8.23 o                         
   2  14   1       5164.25       4904.86        36.04 o                         
   3  14   1        813.06        833.72        13.61 o                         
   4  14   1       1659.53       1749.75        22.18 o                         
   5  14   1        637.45        702.68        16.20 o                         
   6  14   1       2852.25       2912.59        32.69 o                         
   7  14   1        606.51        675.32        18.75 o                         
   8  14   1       1802.11       1868.87        32.70 o                         
   9  14   1       1421.75       1563.81        38.35 o                         
 -15  15   1       1924.67       1958.42        50.53 o                         
 -14  15   1         27.71         52.23        19.85 o                         
 -13  15   1         65.79         62.89        19.35 o                         
 -12  15   1        725.37        730.49        19.88 o                         
 -11  15   1         83.82         75.34        15.58 o                         
 -10  15   1        304.79        403.66        15.65 o                         
  -9  15   1       9041.49       8964.56        76.35 o                         
  -8  15   1       4743.78       4502.87        42.19 o                         
  -7  15   1       4117.80       4069.96        35.05 o                         
  -6  15   1       1599.39       1411.39        20.05 o                         
  -5  15   1       1906.86       1745.83        20.74 o                         
  -4  15   1        158.85        241.33        10.63 o                         
  -3  15   1       5564.00       5379.80        41.53 o                         
  -2  15   1        784.37        793.68        13.80 o                         
  -1  15   1       3802.77       3759.95        32.74 o                         
   0  15   1       2195.59       2065.31        21.33 o                         
   1  15   1        907.25        926.70        13.63 o                         
   2  15   1        533.14        529.34        12.87 o                         
   3  15   1       2052.56       2238.31        32.22 o                         
   4  15   1         11.21         13.71        15.57 o                         
   5  15   1       1221.34       1187.83        26.60 o                         
   6  15   1       1555.56       1427.90        29.19 o                         
   7  15   1       1686.10       1644.57        31.00 o                         
   8  15   1        739.69        688.45        24.73 o                         
 -14  16   1       1179.53       1135.63        29.77 o                         
 -13  16   1       5101.82       5185.83        62.11 o                         
 -12  16   1        810.91        857.93        21.74 o                         
 -11  16   1        168.28        141.31        16.89 o                         
 -10  16   1       2892.58       2743.24        39.17 o                         
  -9  16   1         46.65         21.11        17.36 o                         
  -8  16   1       2732.43       2719.29        34.90 o                         
  -7  16   1        177.02        156.38         9.91 o                         
  -6  16   1          8.34         18.12        11.56 o                         
  -5  16   1        968.89        988.24        21.58 o                         
  -4  16   1          1.39          4.12        11.18 o                         
  -3  16   1        821.20        807.61        15.72 o                         
  -2  16   1       1861.07       1814.37        25.18 o                         
  -1  16   1       7459.60       7311.66        63.26 o                         
   0  16   1       2816.58       3071.24        30.49 o                         
   1  16   1       3131.42       2907.54        28.53 o                         
   2  16   1         56.25         76.40        12.09 o                         
   3  16   1        297.45        290.37        18.63 o                         
   4  16   1       7269.36       7181.20        94.03 o                         
   5  16   1         79.67        112.56        20.22 o                         
   6  16   1       1280.77       1250.09        28.89 o                         
   7  16   1        209.17        193.75        21.44 o                         
 -13  17   1         46.68         55.86        22.81 o                         
 -12  17   1       3749.58       3633.00        45.76 o                         
 -11  17   1        304.52        299.19        18.93 o                         
 -10  17   1        451.65        458.24        20.98 o                         
  -9  17   1        311.90        247.51        19.58 o                         
  -8  17   1       1351.75       1359.76        27.22 o                         
  -7  17   1       2489.44       2532.77        28.32 o                         
  -6  17   1       4444.24       4458.69        47.56 o                         
  -5  17   1        314.36        271.67        15.00 o                         
  -4  17   1       2374.92       2108.76        26.79 o                         
  -3  17   1        395.77        473.32        14.83 o                         
  -2  17   1        873.68        672.82        16.04 o                         
  -1  17   1        792.58        821.87        16.60 o                         
   0  17   1       3722.62       3466.54        34.63 o                         
   1  17   1        396.51        374.13        13.90 o                         
   2  17   1        986.78        989.82        18.58 o                         
   3  17   1          8.50         52.29        20.09 o                         
   4  17   1        386.25        470.64        23.73 o                         
   5  17   1        627.70        647.85        24.99 o                         
   6  17   1       1708.10       1735.04        35.23 o                         
 -11  18   1        156.74        226.76        19.35 o                         
 -10  18   1        434.02        442.60        21.86 o                         
  -9  18   1          0.02         12.47        19.51 o                         
  -8  18   1        270.49        281.64        20.18 o                         
  -7  18   1       2575.73       2331.74        34.56 o                         
  -6  18   1        449.54        449.07        16.68 o                         
  -5  18   1       6648.30       6664.54        75.51 o                         
  -4  18   1        766.37        723.72        17.19 o                         
  -3  18   1       2786.73       2708.01        30.45 o                         
  -2  18   1       1251.27       1100.58        19.69 o                         
  -1  18   1       1752.02       1824.00        25.46 o                         
   0  18   1       3759.32       3757.14        50.71 o                         
   1  18   1       2540.64       2554.56        34.90 o                         
   2  18   1         31.36         33.77        21.06 o                         
   3  18   1        102.43        101.90        21.43 o                         
   4  18   1          9.32         40.08        25.19 o                         
  -9  19   1        643.88        662.73        28.08 o                         
  -8  19   1       1793.32       1681.21        39.54 o                         
  -7  19   1       1264.95       1284.46        29.92 o                         
  -6  19   1       1939.41       1946.90        48.60 o                         
  -5  19   1        621.06        646.21        24.13 o                         
  -4  19   1       2612.12       2809.44        37.32 o                         
  -3  19   1          6.70         -0.53        16.05 o                         
  -2  19   1         77.31         76.10        16.67 o                         
  -1  19   1       1290.96       1316.72        30.76 o                         
   0  19   1       1733.02       1836.86        37.56 o                         
   1  19   1          4.42         23.80        28.01 o                         
  -5  20   1       1327.92       1328.87        37.30 o                         
  -4  20   1        769.35        759.07        38.89 o                         
  -3  20   1        655.57        657.14        31.98 o                         
   1 -20   2       1634.01       1596.64        42.30 o                         
   2 -20   2        727.39        705.85        30.90 o                         
   3 -20   2         96.31        150.07        25.83 o                         
   4 -20   2        151.95        187.71        24.58 o                         
   5 -20   2       2259.54       2319.60        41.32 o                         
   6 -20   2       2280.92       2315.91        47.97 o                         
  -2 -19   2       3171.76       3188.12        56.46 o                         
  -1 -19   2       3112.03       3280.96        55.66 o                         
   0 -19   2        876.76        890.49        26.58 o                         
   1 -19   2          2.71          7.74        16.58 o                         
   2 -19   2        994.48        999.44        28.66 o                         
   3 -19   2        240.11        264.51        15.20 o                         
   4 -19   2        247.72        276.93        17.21 o                         
   5 -19   2         63.90         45.26        18.97 o                         
   6 -19   2       4550.69       4502.88        50.11 o                         
   7 -19   2         43.48         74.39        20.53 o                         
   8 -19   2       4349.62       3976.72        56.00 o                         
   9 -19   2        618.50        718.35        32.33 o                         
  -5 -18   2       2656.76       2780.39        60.46 o                         
  -4 -18   2        277.90        308.24        19.67 o                         
  -3 -18   2        474.58        509.65        22.98 o                         
  -2 -18   2          4.42         33.99        15.47 o                         
  -1 -18   2       1333.28       1388.20        22.37 o                         
   0 -18   2         10.98         39.77        13.94 o                         
   1 -18   2       1864.38       1659.46        23.12 o                         
   2 -18   2       1238.51       1082.08        20.90 o                         
   3 -18   2       2476.23       2313.54        29.62 o                         
   4 -18   2        190.67        231.60        14.35 o                         
   5 -18   2       3135.70       2860.42        34.14 o                         
   6 -18   2        319.05        295.53        14.59 o                         
   7 -18   2       3662.71       3838.20        52.70 o                         
   8 -18   2        136.93        146.05        20.38 o                         
   9 -18   2       1144.42       1013.58        25.76 o                         
  10 -18   2         47.61         60.62        20.83 o                         
  11 -18   2         87.78        143.85        21.45 o                         
  -6 -17   2       5579.12       5602.87        66.84 o                         
  -5 -17   2        192.30        185.11        18.08 o                         
  -4 -17   2        488.25        459.68        17.89 o                         
  -3 -17   2        515.03        384.87        17.20 o                         
  -2 -17   2        194.71        204.37        12.44 o                         
  -1 -17   2         73.56         88.89        13.06 o                         
   0 -17   2         34.13         42.12        12.99 o                         
   1 -17   2       1149.90       1112.06        18.59 o                         
   2 -17   2       1731.28       1788.14        23.75 o                         
   3 -17   2       3358.83       3336.55        35.54 o                         
   4 -17   2        531.52        610.11        15.89 o                         
   5 -17   2       3734.01       3428.36        35.60 o                         
   6 -17   2       7083.47       6918.60        71.68 o                         
   7 -17   2        589.67        609.18        21.37 o                         
   8 -17   2       2768.71       2744.11        37.93 o                         
   9 -17   2        675.28        686.14        21.18 o                         
  10 -17   2       2232.88       2131.76        35.26 o                         
  11 -17   2        911.93        959.13        26.43 o                         
  12 -17   2          0.01         20.26        18.72 o                         
  -8 -16   2        568.44        571.13        24.83 o                         
  -7 -16   2         11.92         31.71        15.66 o                         
  -6 -16   2        114.58        125.64        14.23 o                         
  -5 -16   2       1261.76       1160.64        22.66 o                         
  -4 -16   2        940.66        928.54        20.88 o                         
  -3 -16   2         40.59         38.53        13.59 o                         
  -2 -16   2       1427.47       1612.43        21.29 o                         
  -1 -16   2        755.52        801.92        15.92 o                         
   0 -16   2         37.97         50.87        12.05 o                         
   1 -16   2       3505.83       3778.88        42.97 o                         
   2 -16   2      11353.88      10921.43        92.47 o                         
   3 -16   2       4087.05       4203.98        39.51 o                         
   4 -16   2        307.76        271.18        12.41 o                         
   5 -16   2        967.79        869.17        15.87 o                         
   6 -16   2         12.57         13.19         9.42 o                         
   7 -16   2       1060.28        981.93        21.17 o                         
   8 -16   2         60.47         62.95        16.74 o                         
   9 -16   2        199.92        185.11        17.96 o                         
  10 -16   2       4098.83       4132.82        59.20 o                         
  11 -16   2        174.91        204.94        18.08 o                         
  12 -16   2       2371.63       2309.76        35.58 o                         
  13 -16   2       1027.00        978.19        24.66 o                         
  -9 -15   2       4997.79       5022.04        85.06 o                         
  -8 -15   2        562.73        447.23        18.17 o                         
  -7 -15   2        660.59        695.75        20.34 o                         
  -6 -15   2         52.80         71.00        15.74 o                         
  -5 -15   2         69.75        125.20        14.30 o                         
  -4 -15   2         97.49         85.42        12.75 o                         
  -3 -15   2       4767.64       4543.42        42.99 o                         
  -2 -15   2        418.75        385.01        11.17 o                         
  -1 -15   2       5317.20       5287.56        42.52 o                         
   0 -15   2          2.83         17.20         9.77 o                         
   1 -15   2       2113.60       2082.12        24.14 o                         
   2 -15   2       3189.75       3180.32        27.73 o                         
   3 -15   2       4542.44       4446.58        36.30 o                         
   4 -15   2       1265.58       1213.60        17.31 o                         
   5 -15   2       1016.64       1155.31        15.53 o                         
   6 -15   2        858.87        800.25        12.79 o                         
   7 -15   2        125.56         90.05         8.56 o                         
   8 -15   2        620.64        732.82        16.29 o                         
   9 -15   2       4702.23       4697.37        51.45 o                         
  10 -15   2        812.60        811.02        17.56 o                         
  11 -15   2       2107.60       1991.73        25.91 o                         
  12 -15   2        550.90        504.12        16.06 o                         
  13 -15   2        926.49        898.39        20.59 o                         
  14 -15   2       1799.27       1788.24        31.72 o                         
 -10 -14   2       1221.42       1373.03        28.57 o                         
  -9 -14   2         56.47        106.70        15.20 o                         
  -8 -14   2       1637.47       1738.38        26.96 o                         
  -7 -14   2       2440.65       2504.56        27.59 o                         
  -6 -14   2       1635.02       1642.77        23.13 o                         
  -5 -14   2          1.53         17.15        10.93 o                         
  -4 -14   2       8617.52       8537.78        64.26 o                         
  -3 -14   2          1.08         35.65         8.29 o                         
  -2 -14   2       8745.18       8238.77        57.76 o                         
  -1 -14   2          4.51         12.60         8.88 o                         
   0 -14   2       1083.84        943.24        12.86 o                         
   1 -14   2       1147.15       1146.25        14.30 o                         
   2 -14   2        955.16       1081.08        13.49 o                         
   3 -14   2        429.50        412.17        10.68 o                         
   4 -14   2         77.66        140.94         9.49 o                         
   5 -14   2       5271.33       4881.72        34.76 o                         
   6 -14   2       4516.54       4392.05        31.50 o                         
   7 -14   2       1900.84       1738.01        19.03 o                         
   8 -14   2       5010.34       4735.29        43.45 o                         
   9 -14   2        624.46        651.80        15.49 o                         
  10 -14   2       9780.57       9633.10        81.79 o                         
  11 -14   2       3677.38       3691.91        35.09 o                         
  12 -14   2       1233.71       1196.45        19.78 o                         
  13 -14   2         48.51         63.96        13.00 o                         
  14 -14   2        809.97        820.68        23.48 o                         
  15 -14   2        805.71        786.97        21.52 o                         
 -11 -13   2        327.53        331.96        18.53 o                         
 -10 -13   2         22.56         25.71        12.71 o                         
  -9 -13   2       2711.68       2741.08        28.72 o                         
  -8 -13   2       4990.51       5061.82        48.28 o                         
  -7 -13   2         57.49        160.99        12.40 o                         
  -6 -13   2       4795.50       4673.32        39.13 o                         
  -5 -13   2       3552.40       3336.28        29.40 o                         
  -4 -13   2          4.35         17.78         9.68 o                         
  -3 -13   2       5055.98       4982.04        36.90 o                         
  -2 -13   2       2499.32       2326.35        22.25 o                         
  -1 -13   2      20018.48      20140.67       130.81 o                         
   0 -13   2       1448.93       1334.45        14.60 o                         
   1 -13   2       1504.01       1528.07        15.42 o                         
   2 -13   2        655.29        615.34        10.12 o                         
   3 -13   2       6593.96       6294.47        45.88 o                         
   4 -13   2        463.32        519.28        10.60 o                         
   5 -13   2       2676.39       2699.26        21.74 o                         
   6 -13   2        367.87        392.97         9.16 o                         
   7 -13   2       3618.13       3316.48        27.17 o                         
   8 -13   2        587.44        606.27        12.21 o                         
   9 -13   2        134.97        168.36        10.80 o                         
  10 -13   2        255.17        280.03        11.86 o                         
  11 -13   2       7386.76       7233.71        56.42 o                         
  12 -13   2        271.49        249.23        12.21 o                         
  13 -13   2        764.86        778.57        16.11 o                         
  14 -13   2         12.42         10.17        13.18 o                         
  15 -13   2        510.48        523.36        18.41 o                         
  16 -13   2        111.49        118.73        18.30 o                         
 -12 -12   2          6.42        -11.63        21.80 o                         
 -11 -12   2       1369.15       1524.24        24.57 o                         
 -10 -12   2       1010.74        980.20        16.77 o                         
  -9 -12   2       4854.67       4899.22        41.92 o                         
  -8 -12   2       4634.46       4599.71        39.80 o                         
  -7 -12   2       5554.22       5778.97        47.78 o                         
  -6 -12   2        932.23        915.50        13.96 o                         
  -5 -12   2       1173.10       1093.13        14.81 o                         
  -4 -12   2       6416.52       6384.37        46.27 o                         
  -3 -12   2        403.63        456.25         9.66 o                         
  -2 -12   2       2853.00       2799.29        24.07 o                         
  -1 -12   2       6353.51       6118.25        44.36 o                         
   0 -12   2        767.23        889.54        13.84 o                         
   1 -12   2       4426.94       4268.67        30.08 o                         
   2 -12   2        861.75        796.53        10.56 o                         
   3 -12   2       1374.83       1476.83        15.52 o                         
   4 -12   2       9931.42       9695.79        65.52 o                         
   5 -12   2       8366.48       8153.11        50.31 o                         
   6 -12   2      13047.75      13103.10        81.87 o                         
   7 -12   2        769.29        725.29        13.69 o                         
   8 -12   2       5257.15       5068.34        37.19 o                         
   9 -12   2        149.64        127.83         9.30 o                         
  10 -12   2       5488.92       5555.50        41.08 o                         
  11 -12   2         90.89        119.99        10.43 o                         
  12 -12   2        189.39        225.09        11.15 o                         
  13 -12   2       2369.02       2455.33        24.78 o                         
  14 -12   2         29.59         54.32        12.54 o                         
  15 -12   2       1269.50       1221.68        23.14 o                         
  16 -12   2        163.42        225.07        18.01 o                         
 -13 -11   2        119.77        162.07        22.78 o                         
 -12 -11   2        968.18        989.01        22.46 o                         
 -11 -11   2        981.50       1115.34        17.34 o                         
 -10 -11   2        337.36        401.49        12.49 o                         
  -9 -11   2        457.48        452.52        12.61 o                         
  -8 -11   2       6232.27       6006.87        48.74 o                         
  -7 -11   2       2981.53       3098.79        27.82 o                         
  -6 -11   2      11875.26      11163.37        76.70 o                         
  -5 -11   2         19.23         25.26         8.10 o                         
  -4 -11   2       2500.37       2524.87        22.47 o                         
  -3 -11   2       1382.92       1311.99        13.96 o                         
  -2 -11   2       5958.11       5769.48        42.80 o                         
  -1 -11   2       3224.30       3098.69        24.99 o                         
   0 -11   2       3469.42       3502.34        27.10 o                         
   1 -11   2        445.41        322.82         7.86 o                         
   2 -11   2       3704.15       3735.58        26.08 o                         
   3 -11   2       9344.18       9584.62        65.71 o                         
   4 -11   2        720.97        626.99         9.21 o                         
   5 -11   2        175.19        175.40         6.18 o                         
   6 -11   2      12549.66      12301.75        77.84 o                         
   7 -11   2       7521.43       7366.11        50.54 o                         
   8 -11   2         91.84        108.07         8.26 o                         
   9 -11   2       3681.86       3547.49        29.02 o                         
  10 -11   2        129.21        141.00         8.89 o                         
  11 -11   2       4907.72       4993.90        37.90 o                         
  12 -11   2       2373.12       2381.34        22.79 o                         
  13 -11   2        968.91        926.85        14.18 o                         
  14 -11   2       2696.86       2739.66        28.14 o                         
  15 -11   2       1996.99       1979.63        26.19 o                         
  16 -11   2        187.22        221.44        13.06 o                         
  17 -11   2        705.85        687.37        51.96 o                         
 -14 -10   2          1.49         10.54        23.69 o                         
 -13 -10   2       8095.30       8530.94       108.66 o                         
 -12 -10   2         26.19         41.37        13.63 o                         
 -11 -10   2       1389.66       1515.69        19.29 o                         
 -10 -10   2       1328.20       1287.87        16.34 o                         
  -9 -10   2        821.51        815.52        13.60 o                         
  -8 -10   2       7024.43       6738.02        51.97 o                         
  -7 -10   2       1578.78       1505.00        17.39 o                         
  -6 -10   2       1123.53       1116.00        13.49 o                         
  -5 -10   2       1090.92       1022.25        12.91 o                         
  -4 -10   2      11274.40      11051.88        74.09 o                         
  -3 -10   2         72.80        105.75         6.71 o                         
  -2 -10   2       8451.57       8481.33        59.70 o                         
  -1 -10   2      33056.95      33293.29       219.58 o                         
   0 -10   2       9334.68       9572.29        64.14 o                         
   1 -10   2      39585.11      39429.22       228.69 o                         
   2 -10   2        185.10        174.45         6.49 o                         
   3 -10   2      11414.38      11643.04        76.75 o                         
   4 -10   2       9992.42       9964.37        67.61 o                         
   5 -10   2        502.76        518.32         8.76 o                         
   6 -10   2       1909.31       2186.33        19.90 o                         
   7 -10   2        382.30        386.28         9.60 o                         
   8 -10   2       3500.94       3444.47        26.82 o                         
   9 -10   2        537.68        586.40         9.75 o                         
  10 -10   2       1580.38       1544.06        15.30 o                         
  11 -10   2       7556.44       7439.68        47.89 o                         
  12 -10   2        480.36        530.86         9.45 o                         
  13 -10   2       3811.73       3983.33        30.36 o                         
  14 -10   2        430.99        463.07        12.28 o                         
  15 -10   2       3262.96       3263.56        34.61 o                         
  16 -10   2        780.81        857.29        17.10 o                         
  17 -10   2        249.06        245.39        30.68 o                         
 -14  -9   2        409.14        411.92        25.74 o                         
 -13  -9   2        123.56        117.34        15.98 o                         
 -12  -9   2       3878.07       3705.83        38.01 o                         
 -11  -9   2       1567.21       1722.72        18.01 o                         
 -10  -9   2        594.36        543.16        10.94 o                         
  -9  -9   2        293.79        308.78         9.79 o                         
  -8  -9   2       1397.40       1337.14        16.22 o                         
  -7  -9   2        149.59        142.81         8.88 o                         
  -6  -9   2       5117.52       4954.82        39.31 o                         
  -5  -9   2       8187.11       8137.53        58.89 o                         
  -4  -9   2       7050.73       7287.95        52.34 o                         
  -3  -9   2       1552.75       1622.52        16.69 o                         
  -2  -9   2       4207.29       4078.33        32.24 o                         
  -1  -9   2        213.45        257.55         8.30 o                         
   0  -9   2      20454.58      20812.40       136.25 o                         
   1  -9   2        359.83        307.44         6.80 o                         
   2  -9   2        495.58        330.43         6.65 o                         
   3  -9   2      12736.47      13427.06        89.09 o                         
   4  -9   2       2296.79       2413.95        19.75 o                         
   5  -9   2       3247.71       3384.21        25.77 o                         
   6  -9   2      11148.55      11395.41        76.74 o                         
   7  -9   2        392.60        445.07         8.31 o                         
   8  -9   2      12369.73      12067.36        76.75 o                         
   9  -9   2        780.60        838.50         9.47 o                         
  10  -9   2       2065.05       2254.11        17.97 o                         
  11  -9   2       3075.38       3175.50        23.53 o                         
  12  -9   2        605.42        603.18         9.47 o                         
  13  -9   2         13.17         26.02         7.05 o                         
  14  -9   2        612.68        630.03        11.37 o                         
  15  -9   2        854.27        826.02        14.40 o                         
  16  -9   2       1365.16       1308.74        18.08 o                         
  17  -9   2       3935.23       3784.31        74.79 o                         
 -15  -8   2       2112.79       2137.53        71.09 o                         
 -14  -8   2        511.79        447.97        22.05 o                         
 -13  -8   2       4338.97       4450.12        74.22 o                         
 -12  -8   2         22.16         32.58         8.82 o                         
 -11  -8   2         78.08         92.70         8.47 o                         
 -10  -8   2       2609.40       2681.99        23.12 o                         
  -9  -8   2        748.63        818.77        11.41 o                         
  -8  -8   2       1645.51       1670.58        16.66 o                         
  -7  -8   2       1145.86       1094.56        13.96 o                         
  -6  -8   2       1077.17        992.83        12.31 o                         
  -5  -8   2      18798.92      18571.86       124.33 o                         
  -4  -8   2       9569.34       9424.65        64.09 o                         
  -3  -8   2      18483.32      19024.04       138.58 o                         
  -2  -8   2        592.70        985.86        11.63 o                         
  -1  -8   2       5917.21       5141.04        36.46 o                         
   0  -8   2       5523.80       5621.07        39.51 o                         
   1  -8   2      19672.36      20225.22       124.61 o                         
   2  -8   2      21121.88      21264.19       124.52 o                         
   3  -8   2        801.75        995.76        10.96 o                         
   4  -8   2        284.59        270.27         5.73 o                         
   5  -8   2       3412.48       3183.03        23.69 o                         
   6  -8   2       6647.95       6770.25        46.09 o                         
   7  -8   2      13873.63      14169.63        87.36 o                         
   8  -8   2      10825.74      10644.71        66.23 o                         
   9  -8   2       2580.19       2576.08        20.80 o                         
  10  -8   2       5991.55       5851.41        38.57 o                         
  11  -8   2       8233.64       8339.11        54.16 o                         
  12  -8   2         32.45         45.85         5.73 o                         
  13  -8   2        842.80        806.16         9.69 o                         
  14  -8   2          9.47         20.25         7.25 o                         
  15  -8   2       5660.44       5529.27        49.66 o                         
  16  -8   2         45.78         65.58         6.89 o                         
  17  -8   2        409.07        399.06        31.26 o                         
 -16  -7   2        312.30        341.96        35.70 o                         
 -15  -7   2       2053.78       1813.83        38.82 o                         
 -14  -7   2        706.41        556.16        21.63 o                         
 -13  -7   2        106.59        157.91        11.21 o                         
 -12  -7   2       5854.62       5738.76        42.20 o                         
 -11  -7   2       1073.75       1193.26        13.95 o                         
 -10  -7   2         72.36         70.13         7.45 o                         
  -9  -7   2       3415.35       3411.80        25.51 o                         
  -8  -7   2       1129.02       1077.03        12.00 o                         
  -7  -7   2       1697.71       1758.08        15.68 o                         
  -6  -7   2       6139.47       6326.79        44.53 o                         
  -5  -7   2        679.72        529.07         7.89 o                         
  -4  -7   2       1555.43       1382.31        13.58 o                         
  -3  -7   2      11338.68      11780.61        84.64 o                         
  -2  -7   2       1152.89        986.54        11.55 o                         
  -1  -7   2        385.69        429.43         7.13 o                         
   0  -7   2      24356.37      24818.35       151.95 o                         
   1  -7   2       2106.97       2091.11        16.46 o                         
   2  -7   2        460.08        469.18         6.50 o                         
   3  -7   2      75919.65      75075.18       510.30 o                         
   4  -7   2       9161.79       9692.51        72.41 o                         
   5  -7   2        587.68        539.58         7.54 o                         
   6  -7   2       1022.42       1152.02        11.61 o                         
   7  -7   2         12.81         22.20         4.24 o                         
   8  -7   2       8446.59       7996.19        49.62 o                         
   9  -7   2        165.99        255.42         6.15 o                         
  10  -7   2          6.37         28.91         5.53 o                         
  11  -7   2        453.37        469.46         7.57 o                         
  12  -7   2         90.56         97.81         6.05 o                         
  13  -7   2        152.31        173.74         6.49 o                         
  14  -7   2        692.97        731.61         8.88 o                         
  15  -7   2       2574.45       2428.26        34.14 o                         
  16  -7   2       2075.92       2129.28        35.76 o                         
  17  -7   2       1274.43       1282.90        47.53 o                         
  18  -7   2        430.67        435.25        37.82 o                         
 -16  -6   2        981.86       1155.92        56.05 o                         
 -15  -6   2         12.48         46.30        19.00 o                         
 -14  -6   2       1552.85       1446.03        33.08 o                         
 -13  -6   2         44.38         54.75         8.07 o                         
 -12  -6   2       1467.83       1399.87        14.88 o                         
 -11  -6   2       1641.08       1550.60        14.90 o                         
 -10  -6   2       8179.80       8355.27        55.55 o                         
  -9  -6   2       1988.79       1947.07        17.15 o                         
  -8  -6   2      14853.03      14580.80        93.28 o                         
  -7  -6   2       4544.97       4356.31        30.74 o                         
  -6  -6   2        428.77        352.64         7.05 o                         
  -5  -6   2       2751.95       2532.52        20.31 o                         
  -4  -6   2       7716.98       7389.60        54.60 o                         
  -3  -6   2       4801.49       5097.47        39.60 o                         
  -2  -6   2       6432.16       6965.27        55.46 o                         
  -1  -6   2       8034.35       8374.36        58.36 o                         
   0  -6   2       6488.91       6860.89        43.83 o                         
   1  -6   2       1893.68       2198.01        16.93 o                         
   2  -6   2       1309.96       1051.88         9.65 o                         
   3  -6   2        550.03        596.67         7.49 o                         
   4  -6   2      44427.90      43422.44       303.35 o                         
   5  -6   2       6330.56       6644.37        44.27 o                         
   6  -6   2      16325.35      17022.35        99.60 o                         
   7  -6   2      13102.35      13518.24        81.35 o                         
   8  -6   2        362.41        425.84         6.42 o                         
   9  -6   2       6023.47       5956.09        38.48 o                         
  10  -6   2       3271.57       3458.38        23.62 o                         
  11  -6   2       1679.52       1778.62        14.03 o                         
  12  -6   2        307.05        332.99         6.64 o                         
  13  -6   2        467.11        468.51         7.13 o                         
  14  -6   2        957.33        882.47        10.85 o                         
  15  -6   2        375.64        386.36        13.39 o                         
  16  -6   2       2379.40       2401.36        54.52 o                         
  17  -6   2        419.30        425.19        36.22 o                         
  18  -6   2       3811.69       3889.64        86.21 o                         
 -16  -5   2        361.40        325.21        19.27 o                         
 -15  -5   2        779.56        800.34        24.91 o                         
 -14  -5   2       1064.91       1103.82        34.79 o                         
 -13  -5   2       3209.02       3259.45        29.78 o                         
 -12  -5   2        698.62        634.06         8.77 o                         
 -11  -5   2       4837.10       4627.88        30.64 o                         
 -10  -5   2          2.77         14.30         5.46 o                         
  -9  -5   2       6723.77       6717.62        43.11 o                         
  -8  -5   2       2748.53       2747.48        19.85 o                         
  -7  -5   2        330.98        296.69         5.72 o                         
  -6  -5   2       2172.07       2858.25        21.75 o                         
  -5  -5   2         54.55         89.08         4.91 o                         
  -4  -5   2       9091.82       8787.02        65.73 o                         
  -3  -5   2      17022.78      16531.73       117.25 o                         
  -2  -5   2      10923.02      10126.77        73.03 o                         
  -1  -5   2      13955.08      13130.13        87.72 o                         
   0  -5   2       2571.03       2699.75        20.11 o                         
   1  -5   2      33408.57      34502.03       230.96 o                         
   2  -5   2       6502.23       6507.73        46.47 o                         
   3  -5   2      12409.75      12103.02        90.97 o                         
   4  -5   2      12483.21      12816.66        93.61 o                         
   5  -5   2        162.98        311.43         4.63 o                         
   6  -5   2      14275.17      15283.62        92.69 o                         
   7  -5   2       2839.31       3137.35        22.06 o                         
   8  -5   2        747.61        767.48         8.13 o                         
   9  -5   2         82.26         96.21         4.85 o                         
  10  -5   2       6844.94       6802.87        42.53 o                         
  11  -5   2      25926.69      25628.03       146.82 o                         
  12  -5   2       4037.32       4009.99        26.49 o                         
  13  -5   2       2335.77       2330.12        21.43 o                         
  14  -5   2        385.26        353.76         9.89 o                         
  15  -5   2       6318.22       6279.34        66.80 o                         
  16  -5   2       1952.88       2070.12        50.68 o                         
  17  -5   2       2603.70       2462.31        65.73 o                         
  18  -5   2          1.62         82.89        38.62 o                         
 -17  -4   2       1690.46       1639.01       123.39 o                         
 -16  -4   2       2769.02       2385.79       119.30 o                         
 -15  -4   2       4516.49       4518.84        67.96 o                         
 -14  -4   2       2014.17       1865.59        22.97 o                         
 -13  -4   2       3509.58       3688.47        28.68 o                         
 -12  -4   2       3670.95       3567.82        25.64 o                         
 -11  -4   2       4862.56       4675.50        31.40 o                         
 -10  -4   2       7938.53       8057.72        51.25 o                         
  -9  -4   2        264.00        311.92         6.30 o                         
  -8  -4   2       7056.31       6780.83        43.29 o                         
  -7  -4   2      13284.46      13213.04        82.23 o                         
  -6  -4   2        784.06        766.61         8.03 o                         
  -5  -4   2        956.78        737.17         7.52 o                         
  -4  -4   2      16539.69      16953.06       120.09 o                         
  -3  -4   2       7244.65       7789.51        63.01 o                         
  -2  -4   2       2854.87       2861.29        21.66 o                         
  -1  -4   2      40278.19      40729.79       277.54 o                         
   0  -4   2      73334.84      72098.41       479.09 o                         
   1  -4   2       5335.74       4923.33        33.88 o                         
   2  -4   2      13105.85      13462.80       100.15 o                         
   3  -4   2        670.95        693.42         8.85 o                         
   4  -4   2      61462.62      60989.30       406.19 o                         
   5  -4   2      17963.36      19080.07       116.59 o                         
   6  -4   2        570.87        451.26         6.60 o                         
   7  -4   2       9015.95       9546.22        60.67 o                         
   8  -4   2        563.81        443.07         7.30 o                         
   9  -4   2        171.20        140.67         4.59 o                         
  10  -4   2        731.49        750.53         7.32 o                         
  11  -4   2       2026.45       1933.52        13.61 o                         
  12  -4   2       4461.00       4432.80        34.52 o                         
  13  -4   2        108.99        119.38         8.41 o                         
  14  -4   2       1498.32       1452.73        17.42 o                         
  15  -4   2         15.76         20.78        11.93 o                         
  16  -4   2       1076.86       1089.62        42.57 o                         
  17  -4   2        928.68        958.72        65.04 o                         
  18  -4   2       1954.75       1848.31        64.71 o                         
 -17  -3   2       1426.49       1524.85        87.46 o                         
 -16  -3   2       1468.98       1424.52        52.10 o                         
 -15  -3   2       4380.01       4509.57        98.92 o                         
 -14  -3   2       1633.62       1604.58        17.76 o                         
 -13  -3   2        185.19        187.00         6.39 o                         
 -12  -3   2        298.75        283.65         6.58 o                         
 -11  -3   2        396.17        359.07         6.70 o                         
 -10  -3   2         11.72         23.89         4.81 o                         
  -9  -3   2         56.02         80.93         5.00 o                         
  -8  -3   2       8291.56       8085.58        51.29 o                         
  -7  -3   2       5658.04       5687.86        36.79 o                         
  -6  -3   2      14890.98      15424.98        96.58 o                         
  -5  -3   2        729.19        660.95         6.87 o                         
  -4  -3   2         75.70         95.34         5.33 o                         
  -3  -3   2      31425.66      29958.64       225.16 o                         
  -2  -3   2       1196.15        971.20         8.93 o                         
  -1  -3   2       4651.72       4802.29        33.54 o                         
   0  -3   2        340.92        412.52         5.02 o                         
   1  -3   2       1832.00       1639.56        11.97 o                         
   2  -3   2          4.28         14.43         2.45 o                         
   3  -3   2       4400.96       4626.58        39.01 o                         
   4  -3   2      28371.69      27688.59       174.01 o                         
   5  -3   2        585.19        604.83         7.12 o                         
   6  -3   2      30351.59      31338.38       189.77 o                         
   7  -3   2        813.89        933.95         8.18 o                         
   8  -3   2      19530.63      20387.46       119.93 o                         
   9  -3   2       5008.79       4894.94        30.45 o                         
  10  -3   2        398.20        362.97        10.38 o                         
  11  -3   2      13709.76      13380.01        93.04 o                         
  12  -3   2       2023.27       1850.99        18.65 o                         
  13  -3   2       1859.75       1908.23        19.78 o                         
  14  -3   2       1657.81       1651.24        20.23 o                         
  15  -3   2        131.30        143.60        11.43 o                         
  16  -3   2         23.06         21.07        26.41 o                         
  17  -3   2         11.54         -7.17        31.72 o                         
  18  -3   2       1630.42       1672.52        74.91 o                         
 -18  -2   2        245.40        305.14        44.57 o                         
 -17  -2   2       1730.28       1774.53        51.88 o                         
 -16  -2   2         67.42         93.06        24.44 o                         
 -15  -2   2       3324.90       3206.29        40.26 o                         
 -14  -2   2        635.16        570.41         9.57 o                         
 -13  -2   2       2023.44       2043.70        23.46 o                         
 -12  -2   2        415.50        457.56         7.18 o                         
 -11  -2   2         19.09         57.98         5.05 o                         
 -10  -2   2          0.34         20.44         4.56 o                         
  -9  -2   2       1515.34       1471.39        12.15 o                         
  -8  -2   2       3094.85       3085.15        21.25 o                         
  -7  -2   2      31434.39      33829.59       208.74 o                         
  -6  -2   2       3163.12       2916.81        20.07 o                         
  -5  -2   2       2098.43       1743.37        12.58 o                         
  -4  -2   2      45636.84      48150.14       351.43 o                         
  -3  -2   2      12887.79      13534.63       102.87 o                         
  -2  -2   2      12420.18      12129.10        83.65 o                         
  -1  -2   2      25230.52      24447.10       153.27 o                         
   0  -2   2         36.13         77.32         2.31 o                         
   1  -2   2       5334.14       6341.70        41.30 o                         
   2  -2   2        827.15        811.03         7.92 o                         
   3  -2   2      16157.09      17216.90       126.84 o                         
   4  -2   2       6108.53       5877.13        38.06 o                         
   5  -2   2       8216.42       7952.79        51.09 o                         
   6  -2   2       1225.32       1044.04         8.02 o                         
   7  -2   2      13692.26      14384.02       102.40 o                         
   8  -2   2       2382.32       2647.51        21.09 o                         
   9  -2   2        165.48        272.00         6.75 o                         
  10  -2   2        998.11       1155.10        13.24 o                         
  11  -2   2       8154.69       8047.09        60.52 o                         
  12  -2   2       4062.31       3945.36        32.52 o                         
  13  -2   2       4160.17       4166.23        35.49 o                         
  14  -2   2        356.96        333.42        10.42 o                         
  15  -2   2       5046.50       4966.57        55.74 o                         
  16  -2   2        399.94        377.19        32.99 o                         
  17  -2   2        533.20        481.68        58.25 o                         
  18  -2   2        904.49       1023.34        91.29 o                         
 -18  -1   2        759.37        638.56        38.15 o                         
 -17  -1   2        497.27        455.37        33.47 o                         
 -16  -1   2          4.46          7.36        24.09 o                         
 -15  -1   2         39.03         72.09         8.70 o                         
 -14  -1   2       1678.86       1559.95        14.24 o                         
 -13  -1   2       6497.14       6452.18        45.04 o                         
 -12  -1   2       4587.12       4524.30        31.85 o                         
 -11  -1   2       4144.99       4045.06        27.22 o                         
 -10  -1   2        125.03        162.68         4.93 o                         
  -9  -1   2        705.44        656.50         7.08 o                         
  -8  -1   2      19684.92      18853.88       115.33 o                         
  -7  -1   2       7255.24       7460.83        48.56 o                         
  -6  -1   2       5188.14       4997.15        33.05 o                         
  -5  -1   2       2380.58       2288.98        17.58 o                         
  -4  -1   2     167234.31     173621.75      1663.45 o                         
  -3  -1   2      72016.38      71718.68       539.37 o                         
  -2  -1   2       8192.93       8140.41        53.77 o                         
  -1  -1   2      10521.30      11236.90        78.73 o                         
   0  -1   2      39688.99      39197.26       359.12 o                         
   1  -1   2       5113.17       5181.62        33.70 o                         
   2  -1   2       3550.96       3954.23        27.99 o                         
   3  -1   2      17309.79      16380.79       121.09 o                         
   4  -1   2      37278.79      38477.78       307.03 o                         
   5  -1   2       2383.49       1820.89        16.65 o                         
   6  -1   2      29564.47      30127.14       210.78 o                         
   7  -1   2       1830.82       1993.67        16.75 o                         
   8  -1   2      17189.79      16806.35       119.31 o                         
   9  -1   2       2770.58       2792.23        24.16 o                         
  10  -1   2       2827.71       2702.04        24.03 o                         
  11  -1   2         93.39        104.32         6.74 o                         
  12  -1   2        985.32       1151.48        16.23 o                         
  13  -1   2         16.28         20.79         7.21 o                         
  14  -1   2       2455.00       2418.72        27.38 o                         
  15  -1   2       2630.35       2733.97        34.44 o                         
  16  -1   2       2109.53       2133.58        71.99 o                         
  17  -1   2        222.31        270.38        75.23 o                         
 -18   0   2         34.77         73.21        32.47 o                         
 -17   0   2        559.25        608.55        46.13 o                         
 -16   0   2        590.97        547.60        23.05 o                         
 -15   0   2         68.85         40.50         5.61 o                         
 -14   0   2        466.51        491.82         7.88 o                         
 -13   0   2       1087.50        983.59        10.88 o                         
 -12   0   2      10583.52      10267.74        62.85 o                         
 -11   0   2        195.14        216.61         5.52 o                         
 -10   0   2      23716.33      23964.77       146.60 o                         
  -9   0   2       3410.26       3555.55        22.97 o                         
  -8   0   2         51.37         75.00         5.65 o                         
  -7   0   2      32526.90      33066.82       208.36 o                         
  -6   0   2       5413.74       5458.09        37.44 o                         
  -5   0   2      15403.59      16880.76       125.25 o                         
  -4   0   2     157915.20     158668.70      1521.56 o                         
  -3   0   2         24.47        145.39         4.81 o                         
  -2   0   2       3442.72       3079.02        20.08 o                         
  -1   0   2      18945.70      18639.10       159.09 o                         
   0   0   2       1170.53       1289.11        22.74 o                         
   1   0   2       6803.99       7597.70        52.31 o                         
   2   0   2        500.69        420.22         5.98 o                         
   3   0   2         36.21         73.61         3.29 o                         
   4   0   2        933.77        846.13         9.26 o                         
   5   0   2       1648.62       1569.28        15.50 o                         
   6   0   2        303.70        312.33         5.66 o                         
   7   0   2       7623.02       7679.21        57.54 o                         
   8   0   2      10789.27      10811.89        75.77 o                         
   9   0   2        861.97        873.04        10.71 o                         
  10   0   2       3900.37       3837.08        32.73 o                         
  11   0   2       5620.93       5640.03        50.59 o                         
  12   0   2         40.39         30.82         9.90 o                         
  13   0   2       7204.48       7423.04        79.56 o                         
  14   0   2       1057.46       1015.18        18.14 o                         
  15   0   2       5274.57       5311.80        63.15 o                         
  16   0   2        219.63        296.27        35.93 o                         
  17   0   2          5.25         48.90        45.70 o                         
 -18   1   2          0.79         18.10        27.32 o                         
 -17   1   2       5985.17       5811.37       100.56 o                         
 -16   1   2       1325.95       1180.94        26.20 o                         
 -15   1   2       7735.02       7140.46        51.12 o                         
 -14   1   2        751.47        708.96         9.12 o                         
 -13   1   2       6159.68       6298.58        39.86 o                         
 -12   1   2      12608.04      12317.73        74.29 o                         
 -11   1   2       1772.39       1823.06        14.20 o                         
 -10   1   2       1747.77       1748.86        13.66 o                         
  -9   1   2         55.46         78.20         4.45 o                         
  -8   1   2       3038.76       3461.01        23.97 o                         
  -7   1   2         26.88         24.09         3.23 o                         
  -6   1   2       2457.62       2270.62        16.13 o                         
  -5   1   2      13793.14      13745.96        99.56 o                         
  -4   1   2       4435.68       5619.15        44.07 o                         
  -3   1   2      21730.89      20740.16       130.66 o                         
  -2   1   2       5673.52       4754.54        28.51 o                         
  -1   1   2      37625.70      38306.88       260.56 o                         
   0   1   2      59887.43      59785.24       460.88 o                         
   1   1   2       7391.69       7921.93        53.41 o                         
   2   1   2      10070.19       9354.80        67.67 o                         
   3   1   2       9702.64       9828.34        66.45 o                         
   4   1   2       1941.66       2038.86        14.77 o                         
   5   1   2      12805.48      12463.31        93.16 o                         
   6   1   2       5230.77       5260.97        41.44 o                         
   7   1   2       4114.56       4121.19        33.61 o                         
   8   1   2        802.79        926.37        12.33 o                         
   9   1   2      12723.93      12972.70        99.02 o                         
  10   1   2        108.13        128.14         7.77 o                         
  11   1   2      10000.74       9761.22        81.45 o                         
  12   1   2       2075.02       2013.46        27.47 o                         
  13   1   2         79.21         56.43        10.66 o                         
  14   1   2       5834.54       5884.04        63.69 o                         
  15   1   2       3399.26       3444.13        65.82 o                         
  16   1   2       2428.02       2374.13        68.27 o                         
  17   1   2        134.12        148.70        35.39 o                         
 -18   2   2       1385.19       1346.31        42.62 o                         
 -17   2   2        165.82        154.38        28.17 o                         
 -16   2   2       3979.02       4106.96        52.66 o                         
 -15   2   2        184.74        196.64         6.32 o                         
 -14   2   2        467.26        459.40         9.29 o                         
 -13   2   2          2.72         16.55         5.23 o                         
 -12   2   2      10061.05      10316.52        63.21 o                         
 -11   2   2        771.91        735.97         8.25 o                         
 -10   2   2       6271.15       6026.96        39.14 o                         
  -9   2   2       9251.24       8997.62        56.52 o                         
  -8   2   2       1424.31       1404.27        11.78 o                         
  -7   2   2       2123.89       2034.68        17.29 o                         
  -6   2   2         48.48        101.53         3.21 o                         
  -5   2   2       8387.19       9671.04        70.98 o                         
  -4   2   2        157.68        160.53         5.93 o                         
  -3   2   2       6885.97       6282.79        41.43 o                         
  -2   2   2       3471.58       3258.80        20.14 o                         
  -1   2   2         35.87         30.82         1.61 o                         
   0   2   2        194.84        197.38         3.72 o                         
   1   2   2       3539.80       3944.58        29.74 o                         
   2   2   2       1526.68       1660.88        14.47 o                         
   3   2   2       3608.15       3443.59        26.52 o                         
   4   2   2      21559.80      20500.34       124.46 o                         
   5   2   2       2208.43       2248.76        15.56 o                         
   6   2   2        307.79        266.52         4.64 o                         
   7   2   2       7018.58       7311.60        45.84 o                         
   8   2   2      20251.38      19415.75       117.84 o                         
   9   2   2       7086.36       6776.62        69.08 o                         
  10   2   2       2830.90       3012.76        28.26 o                         
  11   2   2        187.83        201.38         8.72 o                         
  12   2   2         16.18         48.13        10.53 o                         
  13   2   2        828.97        840.13        17.76 o                         
  14   2   2         15.19         19.16        12.75 o                         
  15   2   2        483.44        532.00        32.40 o                         
  16   2   2       2927.62       2915.51        92.54 o                         
  17   2   2          1.53         51.90        33.27 o                         
 -18   3   2        837.39        912.15        37.75 o                         
 -17   3   2       3568.70       3703.34        72.87 o                         
 -16   3   2        192.87        165.77         7.64 o                         
 -15   3   2       6898.39       6570.74        43.40 o                         
 -14   3   2        445.29        435.76         7.45 o                         
 -13   3   2        172.82        213.96         6.35 o                         
 -12   3   2        741.47        671.33         8.15 o                         
 -11   3   2         82.64         89.86         4.66 o                         
 -10   3   2       4585.93       4584.92        29.59 o                         
  -9   3   2        119.45        138.47         5.99 o                         
  -8   3   2      15815.98      16209.74       103.43 o                         
  -7   3   2      17484.42      17573.63       116.19 o                         
  -6   3   2         76.80        111.93         5.14 o                         
  -5   3   2      13174.40      13219.58        91.65 o                         
  -4   3   2      13073.15      13593.12        93.94 o                         
  -3   3   2     122806.05     120305.24       750.00 o                         
  -2   3   2      21983.06      22872.82       136.52 o                         
  -1   3   2        842.37        871.90         6.76 o                         
   0   3   2      14825.45      15464.10        95.99 o                         
   1   3   2       7511.66       7121.60        50.13 o                         
   2   3   2      13225.62      14077.13       110.86 o                         
   3   3   2       3773.06       3839.56        25.36 o                         
   4   3   2       3084.72       2753.58        18.34 o                         
   5   3   2       6073.30       5793.16        36.33 o                         
   6   3   2       5294.13       5902.98        37.09 o                         
   7   3   2      18910.96      19280.06       117.94 o                         
   8   3   2        871.78        975.37         9.22 o                         
   9   3   2      10112.22       9931.29        62.05 o                         
  10   3   2        267.32        312.16         6.08 o                         
  11   3   2       6141.43       6431.11        54.04 o                         
  12   3   2        306.98        366.25        12.02 o                         
  13   3   2          6.25         16.79        12.06 o                         
  14   3   2       1962.82       1939.84        54.41 o                         
  15   3   2        519.33        559.31        44.88 o                         
  16   3   2        126.93        127.89        33.32 o                         
 -18   4   2       2889.49       2799.41        70.00 o                         
 -17   4   2       1267.95       1328.94        31.55 o                         
 -16   4   2       3304.95       3268.21        32.36 o                         
 -15   4   2        821.98        870.90        10.37 o                         
 -14   4   2        243.92        214.34         6.61 o                         
 -13   4   2       3634.76       3516.61        23.41 o                         
 -12   4   2        201.23        179.89         5.66 o                         
 -11   4   2        256.47        236.75         5.70 o                         
 -10   4   2       2692.81       2842.60        19.78 o                         
  -9   4   2       5118.94       4960.18        32.74 o                         
  -8   4   2       2331.40       2391.59        18.06 o                         
  -7   4   2       8651.54       9331.57        63.42 o                         
  -6   4   2      13468.67      14061.84        91.60 o                         
  -5   4   2          0.71         32.36         4.62 o                         
  -4   4   2      15604.91      16567.29       112.36 o                         
  -3   4   2       2396.06       2324.01        16.05 o                         
  -2   4   2       3421.79       2990.32        19.70 o                         
  -1   4   2       2308.09       1863.32        12.86 o                         
   0   4   2      16173.17      16625.35       103.54 o                         
   1   4   2      14553.23      14833.26       105.12 o                         
   2   4   2      26650.04      26773.83       197.43 o                         
   3   4   2       1600.39       1692.21        12.64 o                         
   4   4   2      44929.93      44734.32       270.42 o                         
   5   4   2       4031.12       3861.12        25.36 o                         
   6   4   2        156.79        158.65         5.86 o                         
   7   4   2        158.10        202.75         4.89 o                         
   8   4   2        577.47        552.31         7.22 o                         
   9   4   2       6631.44       6559.05        42.69 o                         
  10   4   2         16.69         49.86         5.31 o                         
  11   4   2       2544.18       2461.02        19.90 o                         
  12   4   2         12.46         25.25         6.53 o                         
  13   4   2        582.21        572.82        15.83 o                         
  14   4   2         37.30         75.19        19.75 o                         
  15   4   2        852.91        939.67        38.33 o                         
  16   4   2       3545.80       3352.37        85.87 o                         
 -18   5   2        394.45        440.47        31.47 o                         
 -17   5   2       1379.17       1353.81        18.37 o                         
 -16   5   2        168.47        148.74        10.10 o                         
 -15   5   2        286.63        316.66         7.82 o                         
 -14   5   2       2156.02       2181.86        17.71 o                         
 -13   5   2       4146.68       4281.66        28.04 o                         
 -12   5   2       6500.36       6557.98        40.45 o                         
 -11   5   2       8055.82       8168.00        50.97 o                         
 -10   5   2      20136.56      20821.46       121.52 o                         
  -9   5   2      11310.72      11672.07        75.80 o                         
  -8   5   2      19868.17      18934.54       118.26 o                         
  -7   5   2      14609.62      15258.41        96.08 o                         
  -6   5   2         14.68         17.92         4.29 o                         
  -5   5   2       2784.22       2656.25        22.58 o                         
  -4   5   2       1251.95       1233.91        10.88 o                         
  -3   5   2      10131.93      10099.42        61.92 o                         
  -2   5   2        640.19        515.78         5.79 o                         
  -1   5   2      10666.75      11784.94        70.64 o                         
   0   5   2      63122.52      63571.34       390.25 o                         
   1   5   2       9881.94      10591.94        76.09 o                         
   2   5   2       1418.07       1155.23        11.56 o                         
   3   5   2       3033.84       3292.90        24.01 o                         
   4   5   2      44964.50      45493.78       275.55 o                         
   5   5   2      17001.65      15951.08        98.40 o                         
   6   5   2        670.96        839.90         8.59 o                         
   7   5   2       4064.20       4197.19        28.00 o                         
   8   5   2         10.66         14.27         4.88 o                         
   9   5   2       6195.61       6189.87        40.24 o                         
  10   5   2       1863.95       1818.56        15.20 o                         
  11   5   2        958.15       1011.27        10.60 o                         
  12   5   2       4137.51       4082.20        36.58 o                         
  13   5   2         12.99         49.34        16.14 o                         
  14   5   2       2580.44       2487.38        58.32 o                         
  15   5   2          4.47         35.99        28.39 o                         
  16   5   2         14.97         34.83        45.29 o                         
 -18   6   2        104.96        157.58        29.69 o                         
 -17   6   2        603.31        670.26        15.27 o                         
 -16   6   2        312.32        314.55        10.90 o                         
 -15   6   2      12888.06      12934.70        84.40 o                         
 -14   6   2        842.14        869.51        11.28 o                         
 -13   6   2      11250.98      11161.07        66.64 o                         
 -12   6   2       1883.31       1862.02        15.55 o                         
 -11   6   2       4624.54       4697.00        31.13 o                         
 -10   6   2       9573.78       9637.55        60.11 o                         
  -9   6   2         37.76         50.04         4.81 o                         
  -8   6   2        217.27        144.97         5.90 o                         
  -7   6   2       5376.09       5447.13        38.22 o                         
  -6   6   2       2448.17       2495.11        18.68 o                         
  -5   6   2       1222.46       1365.99        13.15 o                         
  -4   6   2       4442.70       4803.18        34.93 o                         
  -3   6   2      18680.19      18113.48       107.54 o                         
  -2   6   2         66.28         62.02         3.95 o                         
  -1   6   2      35269.05      34651.29       203.70 o                         
   0   6   2      12292.26      12702.70        80.38 o                         
   1   6   2      16501.75      16432.17       116.96 o                         
   2   6   2      26279.13      27211.10       196.57 o                         
   3   6   2        965.19        799.33         8.96 o                         
   4   6   2       4905.66       5080.71        33.98 o                         
   5   6   2        261.33        246.74         6.20 o                         
   6   6   2        585.44        673.94         8.16 o                         
   7   6   2       3034.11       3021.83        20.63 o                         
   8   6   2       1558.35       1401.21        12.38 o                         
   9   6   2       3268.93       3143.23        22.34 o                         
  10   6   2         90.73        114.88         6.43 o                         
  11   6   2       6846.96       6614.47        48.02 o                         
  12   6   2       4516.67       4561.28        43.64 o                         
  13   6   2       4077.19       4202.91        59.55 o                         
  14   6   2        947.76       1030.16        36.14 o                         
  15   6   2         21.49         61.75        27.34 o                         
 -18   7   2       1679.93       1628.07        47.47 o                         
 -17   7   2       1440.39       1386.30        22.33 o                         
 -16   7   2       1204.06       1246.66        18.44 o                         
 -15   7   2         11.33         27.78         8.37 o                         
 -14   7   2      21508.33      21486.18       128.35 o                         
 -13   7   2          8.91         43.16         6.64 o                         
 -12   7   2       5999.84       5762.94        37.60 o                         
 -11   7   2       1718.44       1727.86        14.44 o                         
 -10   7   2       1116.16       1283.49        13.15 o                         
  -9   7   2       2373.09       2396.88        19.25 o                         
  -8   7   2       5726.33       5747.09        39.16 o                         
  -7   7   2       1131.58       1379.03        13.09 o                         
  -6   7   2      20002.73      21840.79       148.02 o                         
  -5   7   2       3106.04       3334.31        26.98 o                         
  -4   7   2      35505.00      36526.18       256.39 o                         
  -3   7   2       1024.14        978.81        11.42 o                         
  -2   7   2      23635.31      25796.99       152.62 o                         
  -1   7   2         16.61         50.53         4.80 o                         
   0   7   2      46312.35      45889.21       320.28 o                         
   1   7   2        311.04        358.43         6.83 o                         
   2   7   2       1256.76       1323.46        12.26 o                         
   3   7   2       2030.13       1954.32        17.21 o                         
   4   7   2      10589.86      10726.34        70.02 o                         
   5   7   2       5137.43       5048.20        35.51 o                         
   6   7   2        807.24        694.45         9.49 o                         
   7   7   2       1262.31       1144.63        12.50 o                         
   8   7   2       4964.83       4874.16        32.92 o                         
   9   7   2       1386.13       1450.10        13.30 o                         
  10   7   2        947.83        992.28        11.82 o                         
  11   7   2         83.07        127.63         8.16 o                         
  12   7   2       5448.30       5535.62        55.84 o                         
  13   7   2       1616.24       1772.98        30.51 o                         
  14   7   2        526.65        635.55        28.08 o                         
  15   7   2        159.33        180.91        38.51 o                         
 -18   8   2       1659.52       1644.02        30.60 o                         
 -17   8   2        472.09        448.25        13.96 o                         
 -16   8   2          2.80         20.51        10.74 o                         
 -15   8   2       3856.26       3980.26        34.15 o                         
 -14   8   2        517.68        541.36        11.30 o                         
 -13   8   2       1997.64       2075.01        18.52 o                         
 -12   8   2       2695.63       2776.82        23.54 o                         
 -11   8   2       4386.52       4338.52        31.66 o                         
 -10   8   2        311.33        315.19         8.25 o                         
  -9   8   2        163.60        269.00         7.84 o                         
  -8   8   2       7366.23       7534.04        49.45 o                         
  -7   8   2      32038.29      31565.22       199.66 o                         
  -6   8   2       2747.70       2499.27        20.72 o                         
  -5   8   2       7629.63       7953.74        54.36 o                         
  -4   8   2        645.63        720.17         8.98 o                         
  -3   8   2       6560.78       5793.89        37.34 o                         
  -2   8   2         62.42         99.89         5.49 o                         
  -1   8   2      11424.85      12025.57        73.29 o                         
   0   8   2        765.71        776.15         9.71 o                         
   1   8   2       3402.36       3435.82        26.41 o                         
   2   8   2         78.91         47.31         4.46 o                         
   3   8   2        552.29        597.12         8.90 o                         
   4   8   2       4432.17       4136.71        33.27 o                         
   5   8   2       3455.99       3267.63        25.47 o                         
   6   8   2        520.69        566.00         9.10 o                         
   7   8   2       6293.53       6153.08        41.53 o                         
   8   8   2       3447.60       3289.40        24.15 o                         
   9   8   2       8935.63       8788.99        60.07 o                         
  10   8   2       1067.43       1159.56        13.17 o                         
  11   8   2       2995.99       2884.11        27.83 o                         
  12   8   2       1277.13       1307.65        27.32 o                         
  13   8   2       2506.54       2601.91        48.40 o                         
  14   8   2        190.11        214.23        36.61 o                         
 -18   9   2        912.67       1048.52        32.07 o                         
 -17   9   2       1450.32       1497.22        22.25 o                         
 -16   9   2         53.95         72.59        11.17 o                         
 -15   9   2        330.66        337.39        11.39 o                         
 -14   9   2       6603.93       6844.04        51.11 o                         
 -13   9   2        267.67        285.64         9.43 o                         
 -12   9   2       1069.68       1029.43        13.04 o                         
 -11   9   2       4494.26       4426.50        33.19 o                         
 -10   9   2         97.57        110.63         7.83 o                         
  -9   9   2        635.26        690.28        10.33 o                         
  -8   9   2        840.62        942.74        12.45 o                         
  -7   9   2       7361.95       7578.04        49.99 o                         
  -6   9   2       8807.71       8292.46        59.29 o                         
  -5   9   2       5415.84       5577.03        40.54 o                         
  -4   9   2       5056.42       4965.05        33.51 o                         
  -3   9   2       5139.54       4950.23        32.91 o                         
  -2   9   2       6594.97       6303.74        41.32 o                         
  -1   9   2          9.06         12.54         5.68 o                         
   0   9   2      10446.12      10417.80        70.38 o                         
   1   9   2      10218.73      10036.45        66.58 o                         
   2   9   2       1235.66       1150.69        11.32 o                         
   3   9   2       3364.81       3310.79        26.25 o                         
   4   9   2        192.21        188.12         8.36 o                         
   5   9   2          2.19         15.64         7.90 o                         
   6   9   2       7861.31       7648.66        52.24 o                         
   7   9   2       1079.28       1095.81        12.52 o                         
   8   9   2       5225.43       5236.53        38.35 o                         
   9   9   2       1321.48       1259.97        14.83 o                         
  10   9   2        604.78        674.39        12.32 o                         
  11   9   2          2.79         10.56        13.41 o                         
  12   9   2        616.43        656.67        28.23 o                         
  13   9   2         51.85        137.50        40.00 o                         
 -18  10   2       1797.37       1736.52        50.93 o                         
 -17  10   2         58.54         42.50        13.37 o                         
 -16  10   2        797.26        829.27        19.50 o                         
 -15  10   2        499.02        529.33        14.05 o                         
 -14  10   2       2417.12       2376.38        22.25 o                         
 -13  10   2        198.24        230.18        10.35 o                         
 -12  10   2       4494.32       4631.26        36.39 o                         
 -11  10   2         24.03         26.28         8.60 o                         
 -10  10   2      13887.37      14020.25        90.45 o                         
  -9  10   2        181.92        227.71         7.77 o                         
  -8  10   2        752.92        840.11        11.23 o                         
  -7  10   2      14684.35      14109.94        91.09 o                         
  -6  10   2       2076.19       2222.41        19.36 o                         
  -5  10   2       7787.46       7635.15        55.48 o                         
  -4  10   2       1946.32       2085.12        17.50 o                         
  -3  10   2          1.40         11.01         6.21 o                         
  -2  10   2         11.91         22.73         6.31 o                         
  -1  10   2      10468.54      10426.53        66.04 o                         
   0  10   2       9244.87       9535.26        65.45 o                         
   1  10   2         13.51         25.28         5.94 o                         
   2  10   2      17909.27      17932.56       106.40 o                         
   3  10   2        770.67        698.85        10.63 o                         
   4  10   2      11999.03      11459.29        76.89 o                         
   5  10   2       7101.31       7119.22        52.16 o                         
   6  10   2       1239.54       1219.61        15.11 o                         
   7  10   2      14119.53      14231.64       102.06 o                         
   8  10   2        658.35        651.80        12.29 o                         
   9  10   2        457.52        464.10        11.81 o                         
  10  10   2          6.99         27.00        10.65 o                         
  11  10   2       1226.06       1194.37        21.98 o                         
  12  10   2        414.96        421.11        31.04 o                         
  13  10   2       1031.02       1109.45        54.99 o                         
 -17  11   2       1438.44       1511.14        23.17 o                         
 -16  11   2        232.35        259.87        15.09 o                         
 -15  11   2        303.04        377.40        15.85 o                         
 -14  11   2       1019.36       1007.94        17.57 o                         
 -13  11   2         21.88         35.03        10.38 o                         
 -12  11   2       1135.05       1090.66        15.59 o                         
 -11  11   2      13062.77      13087.50        85.88 o                         
 -10  11   2        179.49        191.82         8.36 o                         
  -9  11   2       2803.05       2723.98        29.90 o                         
  -8  11   2         13.40         23.32         7.83 o                         
  -7  11   2       3720.94       3723.49        28.95 o                         
  -6  11   2       3239.92       3168.51        30.92 o                         
  -5  11   2       3899.76       3807.44        31.60 o                         
  -4  11   2        154.09        154.15         7.19 o                         
  -3  11   2      10299.36      10184.08        63.98 o                         
  -2  11   2        983.37       1019.77        12.14 o                         
  -1  11   2       1595.09       1644.61        15.43 o                         
   0  11   2        938.03        925.54        12.17 o                         
   1  11   2       6749.38       6739.48        43.99 o                         
   2  11   2       3647.74       3296.56        24.02 o                         
   3  11   2       9094.15       9220.63        60.78 o                         
   4  11   2       3305.10       3211.13        26.28 o                         
   5  11   2       2204.21       2126.75        20.07 o                         
   6  11   2       1015.75        932.48        14.61 o                         
   7  11   2        254.72        255.15        11.21 o                         
   8  11   2       1098.37       1030.83        16.35 o                         
   9  11   2       6719.42       6749.45        60.85 o                         
  10  11   2          5.77         31.40        14.09 o                         
  11  11   2       1873.39       1855.47        41.32 o                         
  12  11   2         34.95         74.31        33.25 o                         
 -17  12   2       1440.89       1442.68        30.33 o                         
 -16  12   2       3077.61       3128.00        36.48 o                         
 -15  12   2       3091.97       3140.91        35.59 o                         
 -14  12   2      10105.08      10460.03        84.49 o                         
 -13  12   2       2143.71       2111.59        24.05 o                         
 -12  12   2       2529.28       2649.35        27.49 o                         
 -11  12   2        421.47        372.75        11.70 o                         
 -10  12   2      10871.87      10649.97        71.34 o                         
  -9  12   2        179.90        215.66         9.49 o                         
  -8  12   2        535.60        575.09        11.50 o                         
  -7  12   2        901.84        883.79        12.17 o                         
  -6  12   2         55.79         65.92         7.87 o                         
  -5  12   2         12.41         16.77         7.84 o                         
  -4  12   2       5895.87       5876.33        38.92 o                         
  -3  12   2      11247.75      11552.24        74.90 o                         
  -2  12   2      10837.92      10663.95        69.49 o                         
  -1  12   2         74.37        125.80         8.75 o                         
   0  12   2       5974.87       6054.94        44.35 o                         
   1  12   2        132.40         98.70         7.18 o                         
   2  12   2       8445.67       8501.84        52.63 o                         
   3  12   2       4629.52       4352.30        32.16 o                         
   4  12   2       2427.47       2232.51        21.84 o                         
   5  12   2          1.96          6.14        10.38 o                         
   6  12   2          0.92         32.04        11.05 o                         
   7  12   2       1462.97       1424.56        18.75 o                         
   8  12   2        559.15        525.78        15.27 o                         
   9  12   2        200.26        258.53        14.17 o                         
  10  12   2       4050.59       4506.94        50.65 o                         
  11  12   2       2985.13       2815.41        57.46 o                         
 -16  13   2       2289.44       2247.00        29.84 o                         
 -15  13   2        720.87        813.24        19.80 o                         
 -14  13   2       2762.80       2823.16        34.89 o                         
 -13  13   2          9.96          2.67        13.65 o                         
 -12  13   2        421.52        382.20        13.89 o                         
 -11  13   2       5894.27       5665.11        45.51 o                         
 -10  13   2       2167.94       2121.19        25.93 o                         
  -9  13   2       2041.96       1955.04        23.79 o                         
  -8  13   2       1659.12       1663.39        18.43 o                         
  -7  13   2       1216.91       1206.85        13.78 o                         
  -6  13   2        444.68        469.13        10.48 o                         
  -5  13   2       5130.38       5132.35        43.71 o                         
  -4  13   2        171.39        205.45         8.83 o                         
  -3  13   2       7318.49       7501.85        51.02 o                         
  -2  13   2         13.86         20.08         8.73 o                         
  -1  13   2         65.30         78.00         9.20 o                         
   0  13   2       8656.53       8458.20        58.76 o                         
   1  13   2         58.17         40.51         7.58 o                         
   2  13   2        152.06        168.73         7.96 o                         
   3  13   2        304.20        248.46        11.55 o                         
   4  13   2         48.58         56.48        11.31 o                         
   5  13   2       2471.43       2446.55        29.37 o                         
   6  13   2       1281.59       1319.67        19.65 o                         
   7  13   2         80.85        105.74        13.84 o                         
   8  13   2        894.12        828.66        18.40 o                         
   9  13   2       2953.52       2989.63        44.32 o                         
  10  13   2         86.49         83.86        20.74 o                         
 -16  14   2       1416.15       1504.61        29.19 o                         
 -15  14   2       2259.41       2332.52        37.62 o                         
 -14  14   2        408.86        410.25        17.81 o                         
 -13  14   2          5.97         19.42        15.31 o                         
 -12  14   2       1676.13       1673.78        31.95 o                         
 -11  14   2         14.16         15.73        11.35 o                         
 -10  14   2       1960.04       1903.89        23.67 o                         
  -9  14   2       1000.97       1063.10        17.12 o                         
  -8  14   2       1712.17       1494.82        25.20 o                         
  -7  14   2      16128.28      15858.23       101.13 o                         
  -6  14   2         74.26         32.94         9.33 o                         
  -5  14   2       1065.12       1052.04        14.59 o                         
  -4  14   2       1481.61       1560.17        16.21 o                         
  -3  14   2       8313.43       8009.29        54.61 o                         
  -2  14   2       6759.35       6639.82        46.46 o                         
  -1  14   2         28.73         22.94        10.12 o                         
   0  14   2         32.86         35.61         9.04 o                         
   1  14   2         13.44         24.48         8.07 o                         
   2  14   2       1673.24       1689.51        17.88 o                         
   3  14   2        130.19        142.45        12.68 o                         
   4  14   2       1770.99       1783.50        23.03 o                         
   5  14   2       6522.39       6123.96        62.48 o                         
   6  14   2          5.38         59.67        15.63 o                         
   7  14   2       2999.36       2864.64        34.41 o                         
   8  14   2        446.24        457.12        22.75 o                         
   9  14   2        314.03        355.32        22.14 o                         
 -15  15   2          0.23          6.33        20.86 o                         
 -14  15   2       6323.38       6170.12        70.25 o                         
 -13  15   2          2.55         39.85        19.33 o                         
 -12  15   2          8.12         19.87        10.05 o                         
 -11  15   2        124.09         86.80        13.34 o                         
 -10  15   2       3645.59       3602.98        41.58 o                         
  -9  15   2       1260.74       1345.66        24.06 o                         
  -8  15   2       5051.44       4693.56        42.23 o                         
  -7  15   2        183.48        193.46        10.46 o                         
  -6  15   2       3616.29       3504.70        34.58 o                         
  -5  15   2         97.58        102.12        11.36 o                         
  -4  15   2        348.41        370.77        11.78 o                         
  -3  15   2        973.85        838.95        14.58 o                         
  -2  15   2       2713.13       2707.71        27.81 o                         
  -1  15   2         26.83         42.47        10.80 o                         
   0  15   2       6513.07       6554.10        48.74 o                         
   1  15   2       3194.75       2999.61        26.30 o                         
   2  15   2       5415.37       4969.61        56.54 o                         
   3  15   2        163.00        212.98        16.66 o                         
   4  15   2       2718.18       2660.15        34.23 o                         
   5  15   2        744.17        652.89        21.48 o                         
   6  15   2       4068.99       3985.47        49.00 o                         
   7  15   2         23.07         41.05        21.23 o                         
   8  15   2        306.46        336.20        22.82 o                         
 -14  16   2       1778.15       1690.86        32.35 o                         
 -13  16   2       2699.41       2785.45        41.41 o                         
 -12  16   2       2245.15       2099.21        29.51 o                         
 -11  16   2       1699.75       1669.75        31.56 o                         
 -10  16   2        229.90        274.49        18.18 o                         
  -9  16   2       3347.59       3373.31        62.00 o                         
  -8  16   2        165.02        180.81        14.25 o                         
  -7  16   2       5569.12       5527.42        49.65 o                         
  -6  16   2        271.84        312.32        13.60 o                         
  -5  16   2        342.55        445.11        14.79 o                         
  -4  16   2         10.30          6.78        11.92 o                         
  -3  16   2          6.00         -7.05        11.94 o                         
  -2  16   2          3.33         16.37        12.14 o                         
  -1  16   2       4123.77       3746.59        37.44 o                         
   0  16   2       4974.52       5149.33        43.92 o                         
   1  16   2       1882.26       1775.19        23.44 o                         
   2  16   2       2052.78       2043.22        38.89 o                         
   3  16   2       1359.87       1373.91        27.66 o                         
   4  16   2          7.47         42.83        19.23 o                         
   5  16   2       6077.47       6236.61        68.93 o                         
   6  16   2       1038.44       1158.08        29.46 o                         
   7  16   2       1143.69       1139.13        33.33 o                         
 -13  17   2       1005.35        971.36        28.04 o                         
 -12  17   2        377.47        380.68        23.01 o                         
 -11  17   2       1592.94       1572.10        28.86 o                         
 -10  17   2        438.23        499.24        21.26 o                         
  -9  17   2        761.85        797.50        23.88 o                         
  -8  17   2         11.77         45.27        15.42 o                         
  -7  17   2        919.57        868.84        16.15 o                         
  -6  17   2       1997.85       1976.64        29.34 o                         
  -5  17   2       2655.60       2561.96        30.10 o                         
  -4  17   2         26.33         45.25        12.94 o                         
  -3  17   2       2451.37       2529.18        31.34 o                         
  -2  17   2       3539.71       3670.57        38.61 o                         
  -1  17   2          8.96         50.81        12.18 o                         
   0  17   2       3365.43       3355.12        37.11 o                         
   1  17   2       1479.01       1355.36        20.81 o                         
   2  17   2       3757.08       3710.54        48.64 o                         
   3  17   2        240.12        301.18        22.62 o                         
   4  17   2          1.30         44.63        21.59 o                         
   5  17   2         33.36         24.00        22.31 o                         
 -11  18   2         37.78         49.86        18.69 o                         
 -10  18   2       1248.06       1166.29        27.75 o                         
  -9  18   2        289.71        304.69        21.25 o                         
  -8  18   2        271.22        267.53        17.99 o                         
  -7  18   2        229.55        216.75        13.52 o                         
  -6  18   2       2665.10       2765.51        40.35 o                         
  -5  18   2       1132.98       1153.39        21.92 o                         
  -4  18   2       3931.22       4022.88        41.83 o                         
  -3  18   2         16.49         26.03        13.58 o                         
  -2  18   2        757.51        739.84        18.25 o                         
  -1  18   2       2588.75       2547.31        32.90 o                         
   0  18   2        521.96        463.15        15.41 o                         
   1  18   2       1370.55       1377.58        27.98 o                         
   2  18   2       5192.88       5235.03        61.71 o                         
   3  18   2        763.20        754.56        26.86 o                         
  -9  19   2        641.47        683.81        29.63 o                         
  -8  19   2         29.89         18.30        24.01 o                         
  -7  19   2       3684.32       3821.34        58.20 o                         
  -6  19   2        840.67        961.71        33.62 o                         
  -5  19   2       1886.44       1963.25        34.11 o                         
  -4  19   2        224.54        277.64        17.30 o                         
  -3  19   2       2156.04       2170.73        33.09 o                         
  -2  19   2        882.28        969.77        28.26 o                         
  -1  19   2         43.81         55.45        20.37 o                         
   0  19   2        144.30         91.11        23.87 o                         
   1  19   2        346.01        395.54        28.12 o                         
   1 -20   3       2610.13       2783.67        54.89 o                         
   2 -20   3        172.92        186.68        24.69 o                         
   3 -20   3        504.70        489.30        28.83 o                         
   4 -20   3         83.64         79.39        24.60 o                         
   5 -20   3        213.40        209.94        22.96 o                         
   6 -20   3       1067.99       1113.51        39.03 o                         
  -2 -19   3        947.77       1146.33        39.90 o                         
  -1 -19   3        837.65        818.32        30.36 o                         
   0 -19   3       4234.40       4391.18        53.12 o                         
   1 -19   3       1124.21       1036.22        24.00 o                         
   2 -19   3        946.02        801.10        19.82 o                         
   3 -19   3        547.61        462.30        17.60 o                         
   4 -19   3        707.75        646.45        22.11 o                         
   5 -19   3         87.89         64.31        16.12 o                         
   6 -19   3        650.66        629.90        20.18 o                         
   7 -19   3       1325.01       1306.86        29.08 o                         
   8 -19   3        263.04        307.73        22.70 o                         
   9 -19   3        577.38        555.09        29.52 o                         
  -5 -18   3        343.25        365.63        33.99 o                         
  -4 -18   3       4543.25       4462.96        54.04 o                         
  -3 -18   3       1518.39       1485.87        29.79 o                         
  -2 -18   3          0.58         22.96        16.07 o                         
  -1 -18   3        187.68        140.94        14.39 o                         
   0 -18   3        967.23        926.79        19.71 o                         
   1 -18   3        494.67        434.39        15.81 o                         
   2 -18   3        135.33        167.34        15.09 o                         
   3 -18   3       1593.61       1659.83        23.22 o                         
   4 -18   3       3754.24       3553.46        40.61 o                         
   5 -18   3        703.06        756.09        16.58 o                         
   6 -18   3       1747.63       1671.87        25.42 o                         
   7 -18   3       1852.99       1812.39        36.40 o                         
   8 -18   3       7884.18       7730.54        87.94 o                         
   9 -18   3       2305.80       2319.03        37.54 o                         
  10 -18   3        446.17        476.77        22.86 o                         
  11 -18   3       1347.37       1253.43        29.84 o                         
  -6 -17   3        506.84        538.10        22.18 o                         
  -5 -17   3       3533.99       3470.35        46.98 o                         
  -4 -17   3         55.12         69.35        16.60 o                         
  -3 -17   3       2394.55       2395.34        33.81 o                         
  -2 -17   3         48.54         21.15        11.84 o                         
  -1 -17   3         57.50         63.97        13.21 o                         
   0 -17   3        717.53        684.30        16.48 o                         
   1 -17   3        804.52        906.22        18.06 o                         
   2 -17   3        123.89        197.65        13.51 o                         
   3 -17   3       3694.81       3461.01        36.08 o                         
   4 -17   3        130.31        128.13        12.77 o                         
   5 -17   3        880.95        703.18        15.09 o                         
   6 -17   3          6.38         29.62        13.15 o                         
   7 -17   3       5172.48       4833.54        66.67 o                         
   8 -17   3        476.29        441.18        19.55 o                         
   9 -17   3       3168.73       3168.90        41.41 o                         
  10 -17   3        206.40        191.38        19.96 o                         
  11 -17   3       1312.07       1405.57        30.13 o                         
  12 -17   3        210.19        248.26        19.95 o                         
  -8 -16   3       2741.04       2744.75        52.33 o                         
  -7 -16   3        430.31        380.42        19.88 o                         
  -6 -16   3         87.78        141.16        17.42 o                         
  -5 -16   3        206.85        207.87        16.59 o                         
  -4 -16   3       1351.51       1555.53        27.34 o                         
  -3 -16   3       2227.82       2206.61        28.17 o                         
  -2 -16   3        208.69        254.67        12.98 o                         
  -1 -16   3       1254.75       1251.72        19.40 o                         
   0 -16   3       2671.96       2487.44        29.86 o                         
   1 -16   3       1518.27       1510.20        21.46 o                         
   2 -16   3      13257.26      12386.56        96.11 o                         
   3 -16   3       3031.17       2997.46        31.86 o                         
   4 -16   3      13567.85      13069.17       105.29 o                         
   5 -16   3        868.56        847.53        14.72 o                         
   6 -16   3        638.57        662.72        14.95 o                         
   7 -16   3        908.00        767.62        18.70 o                         
   8 -16   3       1713.37       1674.21        26.11 o                         
   9 -16   3        720.22        742.24        20.30 o                         
  10 -16   3        341.82        289.29        18.28 o                         
  11 -16   3       3521.20       3480.03        47.75 o                         
  12 -16   3        757.64        772.34        23.10 o                         
  13 -16   3         34.33         45.11        18.25 o                         
  -9 -15   3       1700.21       1615.82        45.14 o                         
  -8 -15   3       1923.12       1996.18        34.61 o                         
  -7 -15   3        220.64        303.31        17.32 o                         
  -6 -15   3        460.68        455.45        18.56 o                         
  -5 -15   3       1371.10       1325.82        24.69 o                         
  -4 -15   3        104.03         94.01        14.30 o                         
  -3 -15   3       4198.73       4192.28        39.88 o                         
  -2 -15   3        280.29        310.28        11.41 o                         
  -1 -15   3          3.64         12.37        10.44 o                         
   0 -15   3       1639.58       1857.85        19.88 o                         
   1 -15   3       1313.92       1235.53        15.80 o                         
   2 -15   3         21.94         18.53         9.65 o                         
   3 -15   3       6769.22       6464.55        52.00 o                         
   4 -15   3       2089.20       2240.43        23.90 o                         
   5 -15   3       2269.28       2167.16        20.74 o                         
   6 -15   3          7.86         13.79         9.50 o                         
   7 -15   3        377.63        339.01         9.30 o                         
   8 -15   3        492.55        471.97        14.77 o                         
   9 -15   3       5725.67       5758.27        60.32 o                         
  10 -15   3        471.77        566.84        16.97 o                         
  11 -15   3       1816.97       1651.31        28.54 o                         
  12 -15   3       1322.90       1311.94        22.16 o                         
  13 -15   3        435.63        427.25        17.61 o                         
  14 -15   3        154.59        153.83        18.12 o                         
 -10 -14   3       1701.99       1761.96        41.30 o                         
  -9 -14   3        359.35        329.04        16.83 o                         
  -8 -14   3         28.03         34.00        14.81 o                         
  -7 -14   3        860.36        795.69        18.56 o                         
  -6 -14   3        840.05        904.29        16.90 o                         
  -5 -14   3         34.40         49.63        10.67 o                         
  -4 -14   3       1077.48        997.52        15.48 o                         
  -3 -14   3      13292.92      13750.40        88.34 o                         
  -2 -14   3       1523.06       1579.75        18.69 o                         
  -1 -14   3       8726.60       8587.77        59.87 o                         
   0 -14   3       1802.02       1829.23        18.23 o                         
   1 -14   3        464.35        542.61        11.18 o                         
   2 -14   3       7889.17       7852.21        51.49 o                         
   3 -14   3        689.38        620.77        11.81 o                         
   4 -14   3       2478.57       2321.94        22.29 o                         
   5 -14   3         11.70         30.55         7.40 o                         
   6 -14   3        709.47        579.05        10.91 o                         
   7 -14   3       2207.21       2150.86        25.13 o                         
   8 -14   3        499.01        487.50        13.69 o                         
   9 -14   3       6303.06       6364.44        53.44 o                         
  10 -14   3       2814.04       2766.98        28.74 o                         
  11 -14   3       9387.54       9416.59        77.02 o                         
  12 -14   3       2591.26       2529.04        28.06 o                         
  13 -14   3        360.44        308.22        16.15 o                         
  14 -14   3        381.70        343.15        16.60 o                         
  15 -14   3        120.18         97.00        19.27 o                         
 -11 -13   3        318.40        344.50        19.08 o                         
 -10 -13   3       1216.28       1143.76        19.32 o                         
  -9 -13   3        762.30        639.88        15.57 o                         
  -8 -13   3       6820.12       6786.71        55.34 o                         
  -7 -13   3       1275.82       1124.64        17.40 o                         
  -6 -13   3       3418.95       3651.91        32.21 o                         
  -5 -13   3          3.75         17.12         9.72 o                         
  -4 -13   3       6594.43       6545.10        46.86 o                         
  -3 -13   3       2403.57       2451.47        21.49 o                         
  -2 -13   3        771.81        817.84        12.79 o                         
  -1 -13   3         40.52         76.05         9.01 o                         
   0 -13   3       9873.78       9345.02        62.73 o                         
   1 -13   3         91.60         55.42         8.18 o                         
   2 -13   3          7.00         21.03         7.74 o                         
   3 -13   3        488.64        492.34        10.27 o                         
   4 -13   3       8981.36       8989.94        65.31 o                         
   5 -13   3        131.03        114.46         6.93 o                         
   6 -13   3      16959.30      16786.51       104.14 o                         
   7 -13   3        379.48        327.69        10.29 o                         
   8 -13   3       4714.61       4699.59        36.15 o                         
   9 -13   3       4769.44       4670.90        39.77 o                         
  10 -13   3         67.94         64.19        10.97 o                         
  11 -13   3       1112.45       1008.77        16.40 o                         
  12 -13   3       2100.46       2067.91        24.48 o                         
  13 -13   3       1395.58       1324.23        20.64 o                         
  14 -13   3        145.82        155.68        14.88 o                         
  15 -13   3        157.74        157.59        15.38 o                         
 -12 -12   3        717.52        806.00        29.96 o                         
 -11 -12   3        213.56        261.37        15.42 o                         
 -10 -12   3        412.48        385.40        15.44 o                         
  -9 -12   3       2127.76       2095.01        23.37 o                         
  -8 -12   3       5825.67       5623.75        46.80 o                         
  -7 -12   3      15484.05      15302.69       113.21 o                         
  -6 -12   3       2083.15       1964.17        19.84 o                         
  -5 -12   3       6230.19       6185.31        44.80 o                         
  -4 -12   3       1148.50       1082.25        13.59 o                         
  -3 -12   3      11741.57      11725.14        78.62 o                         
  -2 -12   3      12534.46      11572.38        78.90 o                         
  -1 -12   3       3992.72       4041.68        30.59 o                         
   0 -12   3        953.96        952.35        12.34 o                         
   1 -12   3        976.94       1005.36        12.31 o                         
   2 -12   3        236.99        221.26         7.82 o                         
   3 -12   3         15.74         46.95         8.17 o                         
   4 -12   3        484.04        420.06        10.41 o                         
   5 -12   3       9054.73       9063.08        56.83 o                         
   6 -12   3         72.70         75.50         7.13 o                         
   7 -12   3       4878.97       4890.86        36.01 o                         
   8 -12   3        275.12        310.71        10.09 o                         
   9 -12   3       2044.68       1875.80        18.41 o                         
  10 -12   3       4943.75       4883.18        37.71 o                         
  11 -12   3       2731.10       2678.26        25.15 o                         
  12 -12   3        322.68        339.70        12.20 o                         
  13 -12   3       1383.21       1391.51        19.42 o                         
  14 -12   3        173.46        187.40        13.50 o                         
  15 -12   3         37.63         77.23        14.25 o                         
  16 -12   3         84.68         98.93        16.40 o                         
 -13 -11   3       1787.75       1861.04        45.62 o                         
 -12 -11   3        397.76        391.53        17.38 o                         
 -11 -11   3       2962.55       2762.09        29.10 o                         
 -10 -11   3        716.91        681.15        13.94 o                         
  -9 -11   3         25.09         40.69        10.72 o                         
  -8 -11   3       6352.55       6216.86        50.26 o                         
  -7 -11   3       1226.57       1149.65        15.80 o                         
  -6 -11   3       8322.20       8406.79        63.70 o                         
  -5 -11   3         66.79         72.83         8.46 o                         
  -4 -11   3         60.06         61.96         7.85 o                         
  -3 -11   3       4229.23       4239.94        32.32 o                         
  -2 -11   3       4785.22       4965.65        38.46 o                         
  -1 -11   3       4854.52       4700.80        34.73 o                         
   0 -11   3       7827.54       7925.34        55.36 o                         
   1 -11   3      11693.24      11446.37        71.18 o                         
   2 -11   3       8789.74       8898.01        56.28 o                         
   3 -11   3         18.26         24.29         7.17 o                         
   4 -11   3       8409.27       8069.44        57.26 o                         
   5 -11   3       5825.12       5604.87        38.76 o                         
   6 -11   3       6533.69       6410.31        43.34 o                         
   7 -11   3       2470.94       2534.59        21.43 o                         
   8 -11   3       4530.18       4636.73        35.35 o                         
   9 -11   3          2.26          5.95         8.22 o                         
  10 -11   3       1223.90       1134.11        13.23 o                         
  11 -11   3       1431.12       1522.63        16.28 o                         
  12 -11   3       4545.58       4434.06        34.16 o                         
  13 -11   3         37.93         74.39         9.81 o                         
  14 -11   3       3716.20       3474.26        36.27 o                         
  15 -11   3       1518.76       1544.03        21.71 o                         
  16 -11   3       3924.04       3902.41        47.79 o                         
 -14 -10   3        834.65        759.72        32.05 o                         
 -13 -10   3         31.14         99.41        20.17 o                         
 -12 -10   3       4010.41       3931.64        46.29 o                         
 -11 -10   3        115.35        134.56        10.75 o                         
 -10 -10   3        763.30        735.50        13.22 o                         
  -9 -10   3       2221.17       2206.96        22.74 o                         
  -8 -10   3        297.55        309.73        10.38 o                         
  -7 -10   3      16251.32      16436.68       112.55 o                         
  -6 -10   3        763.89        798.02        12.78 o                         
  -5 -10   3       2790.93       2779.75        23.93 o                         
  -4 -10   3       9186.00       9209.20        63.56 o                         
  -3 -10   3        387.03        373.74         8.40 o                         
  -2 -10   3        256.36        225.50         8.62 o                         
  -1 -10   3        457.09        538.73         9.94 o                         
   0 -10   3      14727.08      14697.05        97.89 o                         
   1 -10   3       1007.93       1084.10        11.55 o                         
   2 -10   3      11183.11      11222.50        69.36 o                         
   3 -10   3        112.53        186.48         6.76 o                         
   4 -10   3      18832.65      18676.73       125.34 o                         
   5 -10   3      20935.45      20693.97       133.49 o                         
   6 -10   3        617.11        685.14         9.95 o                         
   7 -10   3       1491.80       1435.30        14.25 o                         
   8 -10   3       1525.07       1499.76        14.86 o                         
   9 -10   3         20.48         32.48         7.49 o                         
  10 -10   3        434.13        401.83         8.94 o                         
  11 -10   3         22.22         35.22         8.34 o                         
  12 -10   3        142.80        133.82         6.96 o                         
  13 -10   3       3665.82       3540.86        28.53 o                         
  14 -10   3        179.63        179.77        10.39 o                         
  15 -10   3        513.23        566.21        13.22 o                         
  16 -10   3       2036.05       2000.50        27.43 o                         
  17 -10   3        647.89        717.16        63.46 o                         
 -14  -9   3        852.56        871.21        31.04 o                         
 -13  -9   3        293.99        299.64        14.99 o                         
 -12  -9   3       1172.32       1208.16        18.37 o                         
 -11  -9   3       3196.37       3230.20        27.32 o                         
 -10  -9   3        235.37        183.48         9.66 o                         
  -9  -9   3          4.46          1.20         8.59 o                         
  -8  -9   3        326.58        332.84         9.88 o                         
  -7  -9   3       8648.58       8323.68        59.66 o                         
  -6  -9   3        258.20        338.88         9.21 o                         
  -5  -9   3       4511.64       4553.67        33.82 o                         
  -4  -9   3       4845.62       4573.73        34.59 o                         
  -3  -9   3      16866.25      17256.39       117.94 o                         
  -2  -9   3      10055.38      10253.85        73.84 o                         
  -1  -9   3       1941.22       1794.57        16.56 o                         
   0  -9   3       5852.41       5868.78        41.62 o                         
   1  -9   3      12458.92      12294.83        79.23 o                         
   2  -9   3      10399.02       9789.63        66.44 o                         
   3  -9   3        535.54        473.56         7.66 o                         
   4  -9   3       1882.60       1678.38        16.80 o                         
   5  -9   3        414.37        611.66         8.83 o                         
   6  -9   3       1883.49       1766.46        15.01 o                         
   7  -9   3        243.28        246.12         7.34 o                         
   8  -9   3       4410.64       4372.35        30.33 o                         
   9  -9   3      14168.94      14003.33        90.10 o                         
  10  -9   3       1138.60       1085.51        14.47 o                         
  11  -9   3       6479.90       6374.97        41.15 o                         
  12  -9   3         25.21         51.28         6.87 o                         
  13  -9   3        563.34        564.57         9.52 o                         
  14  -9   3       4058.26       3878.07        30.45 o                         
  15  -9   3       1047.19       1038.65        15.08 o                         
  16  -9   3         90.97        101.14         8.20 o                         
  17  -9   3        174.36        187.01        31.11 o                         
 -15  -8   3       1840.99       1959.59        46.93 o                         
 -14  -8   3       4927.97       4978.04        72.25 o                         
 -13  -8   3       2741.11       2535.74        50.19 o                         
 -12  -8   3       4488.32       4367.01        36.66 o                         
 -11  -8   3         32.89         53.49         8.29 o                         
 -10  -8   3       2968.14       3003.85        24.73 o                         
  -9  -8   3         29.95         49.69         7.99 o                         
  -8  -8   3         25.54         44.32         7.52 o                         
  -7  -8   3         70.12         93.73         7.40 o                         
  -6  -8   3       3128.38       3227.04        26.75 o                         
  -5  -8   3         96.02         80.46         5.78 o                         
  -4  -8   3      33747.79      34640.49       228.14 o                         
  -3  -8   3       6232.04       5850.68        43.78 o                         
  -2  -8   3       8455.96       9017.20        64.87 o                         
  -1  -8   3      10842.33      11690.14        78.16 o                         
   0  -8   3      42104.38      43557.11       280.26 o                         
   1  -8   3        152.54        275.57         6.41 o                         
   2  -8   3      27574.11      29634.64       200.31 o                         
   3  -8   3         39.76         51.38         4.83 o                         
   4  -8   3        722.92        781.24         9.86 o                         
   5  -8   3        156.22        222.00         5.97 o                         
   6  -8   3        191.56        186.76         5.57 o                         
   7  -8   3        342.11        337.02         6.49 o                         
   8  -8   3       8024.38       7963.12        51.88 o                         
   9  -8   3         35.25         62.07         4.64 o                         
  10  -8   3       9324.69       9111.50        55.52 o                         
  11  -8   3       1897.70       1909.43        15.42 o                         
  12  -8   3        599.70        635.08         9.18 o                         
  13  -8   3        212.37        227.68         7.01 o                         
  14  -8   3        630.00        600.42        11.06 o                         
  15  -8   3         29.74         56.85         7.14 o                         
  16  -8   3       3637.73       3292.92        61.09 o                         
  17  -8   3          1.35         -4.44        28.49 o                         
 -16  -7   3          7.87         78.34        38.94 o                         
 -15  -7   3         58.31         45.44        21.43 o                         
 -14  -7   3         13.95         48.80        20.99 o                         
 -13  -7   3         47.52         46.79         9.63 o                         
 -12  -7   3       1426.98       1352.93        14.25 o                         
 -11  -7   3       2315.65       2363.01        20.88 o                         
 -10  -7   3       8971.07       8461.00        55.74 o                         
  -9  -7   3         59.02        114.40         7.43 o                         
  -8  -7   3       3181.91       3107.39        23.97 o                         
  -7  -7   3       7148.32       7056.43        50.32 o                         
  -6  -7   3       2840.33       2894.58        23.44 o                         
  -5  -7   3      30539.46      29735.13       201.00 o                         
  -4  -7   3          7.44         22.78         5.61 o                         
  -3  -7   3       9026.44       8572.02        62.91 o                         
  -2  -7   3        160.51        201.00         5.70 o                         
  -1  -7   3       2049.27       1642.85        14.49 o                         
   0  -7   3       1681.43       2046.03        16.05 o                         
   1  -7   3       1425.07       1665.99        13.98 o                         
   2  -7   3       1268.11       1432.11        13.05 o                         
   3  -7   3       5023.13       5377.52        41.72 o                         
   4  -7   3      34795.75      33126.26       227.69 o                         
   5  -7   3      30205.35      30438.97       188.89 o                         
   6  -7   3        562.54        510.34         8.09 o                         
   7  -7   3      19567.86      19895.18       120.35 o                         
   8  -7   3         31.60         46.75         4.62 o                         
   9  -7   3      29534.06      29593.01       178.02 o                         
  10  -7   3       1336.57       1413.56        12.57 o                         
  11  -7   3         25.99         50.84         5.95 o                         
  12  -7   3        564.39        509.56         7.68 o                         
  13  -7   3       1157.75       1124.79        10.76 o                         
  14  -7   3       1028.32       1011.87        11.86 o                         
  15  -7   3        365.29        428.23        18.38 o                         
  16  -7   3       2002.96       2083.14        40.98 o                         
  17  -7   3       1163.67       1285.88        42.42 o                         
 -16  -6   3       1722.85       1417.29        42.33 o                         
 -15  -6   3        441.67        558.65        27.51 o                         
 -14  -6   3         86.59         95.68        13.74 o                         
 -13  -6   3       1178.20       1153.15        13.95 o                         
 -12  -6   3        520.05        450.48         8.72 o                         
 -11  -6   3       1893.95       1863.09        17.33 o                         
 -10  -6   3        611.40        633.37         9.33 o                         
  -9  -6   3        980.96        959.66        10.38 o                         
  -8  -6   3        222.30        312.86         7.56 o                         
  -7  -6   3      13674.26      13738.34        89.50 o                         
  -6  -6   3       5018.31       5326.16        38.56 o                         
  -5  -6   3          8.41         17.35         5.52 o                         
  -4  -6   3       8669.51       9351.28        68.08 o                         
  -3  -6   3      26533.39      26669.38       192.09 o                         
  -2  -6   3      11751.50      12356.94        82.81 o                         
  -1  -6   3        943.40        977.45        10.67 o                         
   0  -6   3        186.30        219.32         4.96 o                         
   1  -6   3        238.42        180.53         5.37 o                         
   2  -6   3      34864.18      35601.92       244.09 o                         
   3  -6   3        772.85        796.57         8.73 o                         
   4  -6   3       4466.50       4731.31        32.28 o                         
   5  -6   3      27899.72      27968.62       173.57 o                         
   6  -6   3       2318.69       2456.31        17.21 o                         
   7  -6   3       1490.61       1711.24        13.53 o                         
   8  -6   3       1260.59       1323.93        11.92 o                         
   9  -6   3       1147.75        961.60         9.87 o                         
  10  -6   3       4489.50       4284.40        29.27 o                         
  11  -6   3       7822.10       7938.31        50.41 o                         
  12  -6   3       1016.44       1018.80        10.29 o                         
  13  -6   3       1004.78       1035.92         9.68 o                         
  14  -6   3         52.50         81.31         9.11 o                         
  15  -6   3        190.77        210.18        14.42 o                         
  16  -6   3       1207.96       1226.89        34.96 o                         
  17  -6   3       4308.02       4201.66       119.87 o                         
 -17  -5   3          7.80         59.04        35.15 o                         
 -16  -5   3        421.17        460.22        30.55 o                         
 -15  -5   3        803.78        852.21        25.06 o                         
 -14  -5   3       2505.32       2446.99        34.19 o                         
 -13  -5   3         23.13         37.54         6.96 o                         
 -12  -5   3        625.36        627.57         8.88 o                         
 -11  -5   3       1219.58       1279.35        14.09 o                         
 -10  -5   3       8090.67       7841.88        49.38 o                         
  -9  -5   3      15293.47      15630.46        95.54 o                         
  -8  -5   3       6105.90       5738.18        36.74 o                         
  -7  -5   3        697.55        731.77         8.43 o                         
  -6  -5   3        573.46        609.14         8.37 o                         
  -5  -5   3       4643.18       4608.29        32.51 o                         
  -4  -5   3          0.04         14.40         4.42 o                         
  -3  -5   3         39.46         61.46         4.22 o                         
  -2  -5   3      37286.36      38051.76       254.06 o                         
  -1  -5   3        465.66        300.82         5.61 o                         
   0  -5   3       5834.88       6173.57        43.52 o                         
   1  -5   3        613.38        779.70         7.64 o                         
   2  -5   3      24596.71      23867.79       172.21 o                         
   3  -5   3      22259.13      22503.66       154.55 o                         
   4  -5   3      14794.23      14664.94        93.54 o                         
   5  -5   3      12847.16      13609.47        85.55 o                         
   6  -5   3        833.30        943.99         8.63 o                         
   7  -5   3       2607.30       2932.64        20.37 o                         
   8  -5   3          5.92         36.54         4.29 o                         
   9  -5   3       4748.57       4839.45        33.34 o                         
  10  -5   3       2016.25       1869.86        15.62 o                         
  11  -5   3       1183.94       1184.12        11.29 o                         
  12  -5   3       9388.58       9133.67        65.78 o                         
  13  -5   3        299.79        291.54         9.41 o                         
  14  -5   3       1355.11       1413.94        17.36 o                         
  15  -5   3          9.72         16.03        13.71 o                         
  16  -5   3       1500.99       1456.45        67.01 o                         
  17  -5   3       2000.59       1968.14        89.71 o                         
 -17  -4   3        162.17        100.96        40.01 o                         
 -16  -4   3        231.71        193.85        18.06 o                         
 -15  -4   3       4909.72       4892.25        86.24 o                         
 -14  -4   3       1898.51       1833.01        27.41 o                         
 -13  -4   3       4378.20       3998.05        29.12 o                         
 -12  -4   3        200.12        229.23         6.97 o                         
 -11  -4   3       3283.50       3316.37        23.09 o                         
 -10  -4   3        602.34        670.76         8.19 o                         
  -9  -4   3       2847.25       2684.00        19.39 o                         
  -8  -4   3         43.40         36.32         4.51 o                         
  -7  -4   3       4643.62       4280.70        28.36 o                         
  -6  -4   3       1190.16       1265.45        11.05 o                         
  -5  -4   3        312.23        310.78         5.40 o                         
  -4  -4   3          3.59         52.21         5.74 o                         
  -3  -4   3       2725.16       2707.44        23.78 o                         
  -2  -4   3         60.21         61.19         3.44 o                         
  -1  -4   3      15383.04      15445.49       109.14 o                         
   0  -4   3      36763.75      35870.84       250.76 o                         
   1  -4   3       3085.39       3065.74        22.43 o                         
   2  -4   3       1540.12       1364.50        12.28 o                         
   3  -4   3        290.16        253.83         6.16 o                         
   4  -4   3         22.45         47.58         3.23 o                         
   5  -4   3      64841.41      65590.54       394.95 o                         
   6  -4   3       1359.12       1516.40        11.44 o                         
   7  -4   3       3442.03       3727.04        25.23 o                         
   8  -4   3       2806.78       2827.31        19.36 o                         
   9  -4   3       7922.50       8002.49        50.04 o                         
  10  -4   3       1568.38       1561.10        11.56 o                         
  11  -4   3       5520.66       5292.15        40.05 o                         
  12  -4   3        181.19        198.64         8.55 o                         
  13  -4   3       7043.85       6992.84        54.15 o                         
  14  -4   3        283.33        288.93        10.75 o                         
  15  -4   3         52.12         42.03        14.65 o                         
  16  -4   3       1942.04       1901.17        83.80 o                         
  17  -4   3        386.18        417.39        46.68 o                         
 -17  -3   3        537.76        598.66        43.93 o                         
 -16  -3   3       1545.45       1394.63        31.15 o                         
 -15  -3   3       1664.24       1758.02        28.12 o                         
 -14  -3   3       8519.14       8415.74        66.78 o                         
 -13  -3   3        617.18        591.76         9.13 o                         
 -12  -3   3        695.99        662.31         9.40 o                         
 -11  -3   3        259.87        250.62         6.27 o                         
 -10  -3   3        276.20        352.96         6.47 o                         
  -9  -3   3      12752.05      12118.08        80.25 o                         
  -8  -3   3       5256.78       6011.33        38.81 o                         
  -7  -3   3      38312.20      37885.69       229.74 o                         
  -6  -3   3        240.28        255.66         5.00 o                         
  -5  -3   3       9638.57       9776.15        63.03 o                         
  -4  -3   3       5565.88       5379.63        41.72 o                         
  -3  -3   3      11557.32      10915.67        86.49 o                         
  -2  -3   3       9146.59       8065.03        59.43 o                         
  -1  -3   3       1406.22       1370.85        13.06 o                         
   0  -3   3      36152.22      36004.71       235.18 o                         
   1  -3   3       5839.89       6309.34        41.65 o                         
   2  -3   3       7105.01       7235.91        57.85 o                         
   3  -3   3      20886.46      21000.12       151.34 o                         
   4  -3   3       1115.98       1464.41        10.62 o                         
   5  -3   3       9721.36      10519.70        62.76 o                         
   6  -3   3      17735.81      16977.21       101.93 o                         
   7  -3   3      14665.72      13745.65        82.83 o                         
   8  -3   3       1168.72       1133.08         8.68 o                         
   9  -3   3      20423.98      19719.91       134.27 o                         
  10  -3   3       4783.78       4495.35        35.05 o                         
  11  -3   3          5.20          8.64         7.24 o                         
  12  -3   3      10994.62      10785.62        79.89 o                         
  13  -3   3        226.40        238.09         9.17 o                         
  14  -3   3        771.32        784.72        15.01 o                         
  15  -3   3         41.32         43.46        13.46 o                         
  16  -3   3         59.52         68.72        34.09 o                         
  17  -3   3          4.05        -27.20        44.50 o                         
 -18  -2   3       3953.66       3871.92       119.29 o                         
 -17  -2   3         48.11         29.40        29.19 o                         
 -16  -2   3          2.64          9.35        15.62 o                         
 -15  -2   3        908.91        829.52        15.03 o                         
 -14  -2   3       5567.85       5367.01        49.07 o                         
 -13  -2   3       1521.42       1429.11        13.25 o                         
 -12  -2   3         94.00        111.08         5.93 o                         
 -11  -2   3         50.94         52.80         5.33 o                         
 -10  -2   3       3697.60       3652.58        25.86 o                         
  -9  -2   3       9933.50       9913.15        62.13 o                         
  -8  -2   3      24530.37      25200.00       156.23 o                         
  -7  -2   3       4901.87       4794.78        32.38 o                         
  -6  -2   3       9853.73       8879.72        57.53 o                         
  -5  -2   3        715.71        865.63         8.60 o                         
  -4  -2   3      17619.06      19069.71       149.26 o                         
  -3  -2   3         27.97         62.45         3.42 o                         
  -2  -2   3          2.11         48.18         4.39 o                         
  -1  -2   3      12959.38      13146.99        90.58 o                         
   0  -2   3        703.77        525.15         4.88 o                         
   1  -2   3       5023.59       5011.21        32.45 o                         
   2  -2   3      49926.40      51043.87       372.99 o                         
   3  -2   3       5986.79       6034.36        43.58 o                         
   4  -2   3      20766.30      21100.78       125.81 o                         
   5  -2   3      11919.58      12217.00        74.93 o                         
   6  -2   3       8351.50       8229.93        59.76 o                         
   7  -2   3      31054.21      31265.07       219.21 o                         
   8  -2   3       5199.39       5417.06        39.43 o                         
   9  -2   3       7232.66       7570.54        55.27 o                         
  10  -2   3        495.62        556.26         9.87 o                         
  11  -2   3         41.37         47.04         7.55 o                         
  12  -2   3       1083.71       1042.02        16.75 o                         
  13  -2   3       1940.32       1890.77        19.11 o                         
  14  -2   3       2458.50       2433.57        32.31 o                         
  15  -2   3       1370.32       1399.54        25.86 o                         
  16  -2   3       2887.00       2695.06       120.75 o                         
  17  -2   3        713.92        739.61        78.89 o                         
 -18  -1   3        482.84        499.23        37.44 o                         
 -17  -1   3        407.50        397.33        35.63 o                         
 -16  -1   3        594.19        574.32        16.76 o                         
 -15  -1   3        715.99        679.14        14.68 o                         
 -14  -1   3         17.09         44.03         6.54 o                         
 -13  -1   3       1276.10       1194.96        15.81 o                         
 -12  -1   3         33.51         64.29         5.76 o                         
 -11  -1   3       5062.52       4693.75        31.29 o                         
 -10  -1   3       8313.56       8392.82        53.57 o                         
  -9  -1   3        713.92        686.31         8.14 o                         
  -8  -1   3      12590.29      13220.03        85.10 o                         
  -7  -1   3      36114.43      36136.96       237.36 o                         
  -6  -1   3       3178.12       2846.24        21.76 o                         
  -5  -1   3       3126.09       2448.93        20.31 o                         
  -4  -1   3         47.71         70.92         4.83 o                         
  -3  -1   3        478.48        143.33         4.39 o                         
  -2  -1   3      11190.49      12544.96        77.84 o                         
  -1  -1   3      10866.47      10101.74        59.48 o                         
   0  -1   3       8590.78       8107.04        51.56 o                         
   1  -1   3      12615.51      12489.26        94.67 o                         
   2  -1   3      11231.13      12379.95        87.22 o                         
   3  -1   3       7981.03       7314.54        49.87 o                         
   4  -1   3       2846.03       2704.66        23.92 o                         
   5  -1   3      17664.66      17919.90       140.04 o                         
   6  -1   3      32638.24      32832.74       219.27 o                         
   7  -1   3       5175.49       5009.81        33.60 o                         
   8  -1   3         58.08         41.07         5.31 o                         
   9  -1   3      23883.36      24081.98       169.93 o                         
  10  -1   3       2378.29       2340.35        21.66 o                         
  11  -1   3        402.46        375.14         8.67 o                         
  12  -1   3       3871.35       3994.03        36.10 o                         
  13  -1   3       4592.61       4472.14        52.39 o                         
  14  -1   3        230.84        232.67        13.29 o                         
  15  -1   3        453.95        444.99        18.79 o                         
  16  -1   3          9.09        -23.68        64.29 o                         
  17  -1   3        562.07        542.86        79.16 o                         
 -18   0   3       2854.27       2845.75        70.13 o                         
 -17   0   3        879.00        828.45        39.11 o                         
 -16   0   3        253.64        195.92        10.97 o                         
 -15   0   3        367.80        433.70         8.39 o                         
 -14   0   3       1910.99       1874.52        16.65 o                         
 -13   0   3        618.64        629.17         8.97 o                         
 -12   0   3       8374.77       8383.53        55.15 o                         
 -11   0   3       1428.97       1569.06        13.64 o                         
 -10   0   3       1445.39       1237.04        11.27 o                         
  -9   0   3         92.25        142.70         5.18 o                         
  -8   0   3      14940.16      15957.46       106.00 o                         
  -7   0   3        555.90        565.65         6.51 o                         
  -6   0   3       1607.28       1177.29        10.08 o                         
  -5   0   3       1704.88       2069.37        18.64 o                         
  -4   0   3      83762.15      84470.23       670.95 o                         
  -3   0   3     103728.13     106193.67       719.47 o                         
  -2   0   3       9910.70       9467.08        57.86 o                         
  -1   0   3         82.97        201.05         3.43 o                         
   0   0   3       2942.60       2943.44        21.24 o                         
   1   0   3       1359.98       1618.58        12.32 o                         
   2   0   3      37307.07      38747.59       263.55 o                         
   3   0   3      10259.16       9780.38        82.69 o                         
   4   0   3        390.10        334.91         5.69 o                         
   5   0   3       1969.45       2006.54        18.63 o                         
   6   0   3      15014.58      14658.41        99.96 o                         
   7   0   3       3688.34       3842.62        29.00 o                         
   8   0   3       3153.32       3214.79        26.55 o                         
   9   0   3       7918.77       7781.41        59.78 o                         
  10   0   3       7129.50       7110.94        58.47 o                         
  11   0   3       1906.68       1913.66        20.67 o                         
  12   0   3        268.37        238.21         9.83 o                         
  13   0   3        680.49        646.78        14.96 o                         
  14   0   3       7559.38       7543.38        74.28 o                         
  15   0   3         70.56        173.42        19.10 o                         
  16   0   3       2220.30       2062.73       114.46 o                         
  17   0   3        131.55        206.45        73.13 o                         
 -18   1   3        543.16        621.84        33.55 o                         
 -17   1   3        725.48        667.67        32.24 o                         
 -16   1   3        689.47        690.31        13.61 o                         
 -15   1   3        167.54        178.34         7.36 o                         
 -14   1   3       6213.88       5915.99        41.24 o                         
 -13   1   3       3659.35       3779.44        27.47 o                         
 -12   1   3         16.96         32.71         5.87 o                         
 -11   1   3       9673.26       9640.00        63.74 o                         
 -10   1   3       5254.66       5514.95        39.16 o                         
  -9   1   3      17275.60      16480.79       107.47 o                         
  -8   1   3       1456.34       1581.62        16.09 o                         
  -7   1   3       1414.03       1089.87        10.40 o                         
  -6   1   3       1511.36       1686.01        13.58 o                         
  -5   1   3      43207.65      44855.48       319.91 o                         
  -4   1   3      18129.09      20100.58       144.32 o                         
  -3   1   3       1590.03       1665.72        11.91 o                         
  -2   1   3       1259.16       1423.06        10.63 o                         
  -1   1   3        896.21        832.55         5.74 o                         
   0   1   3       6292.86       6858.82        42.29 o                         
   1   1   3        293.67        257.17         5.09 o                         
   2   1   3       7053.09       7362.53        58.41 o                         
   3   1   3      11506.98      11274.15        74.63 o                         
   4   1   3        149.66        258.97         4.19 o                         
   5   1   3       4083.99       3827.70        32.67 o                         
   6   1   3       1566.88       1653.02        15.76 o                         
   7   1   3       3401.72       3163.29        26.36 o                         
   8   1   3        528.88        602.82         9.57 o                         
   9   1   3      12030.15      12117.50        95.38 o                         
  10   1   3       4119.50       4028.65        35.83 o                         
  11   1   3       1416.87       1318.03        17.04 o                         
  12   1   3        483.99        509.28        11.69 o                         
  13   1   3       3895.36       3874.34        45.44 o                         
  14   1   3         30.67         55.48        13.02 o                         
  15   1   3       4196.97       4272.30        77.07 o                         
  16   1   3        451.34        381.17        41.83 o                         
  17   1   3       2019.34       2246.35       126.41 o                         
 -18   2   3        605.41        659.78        34.81 o                         
 -17   2   3       2642.38       2342.60        39.44 o                         
 -16   2   3       1354.85       1174.63        16.47 o                         
 -15   2   3       2295.01       2399.35        19.93 o                         
 -14   2   3        814.24        745.08        12.03 o                         
 -13   2   3         23.12         40.56         6.55 o                         
 -12   2   3       9441.94       9484.48        63.07 o                         
 -11   2   3       4583.59       4483.40        30.21 o                         
 -10   2   3       5797.08       5677.35        38.37 o                         
  -9   2   3        187.74        256.87         9.74 o                         
  -8   2   3        668.56        622.29         7.01 o                         
  -7   2   3       5672.66       5555.85        35.51 o                         
  -6   2   3         56.47         31.18         2.90 o                         
  -5   2   3      27344.60      27236.68       190.92 o                         
  -4   2   3      17436.86      18149.92       130.90 o                         
  -3   2   3       1004.71        969.54         7.73 o                         
  -2   2   3      12870.48      12250.55        71.21 o                         
  -1   2   3      13212.50      13419.72        76.58 o                         
   0   2   3       5724.98       6324.04        40.10 o                         
   1   2   3      13472.76      13583.25        98.33 o                         
   2   2   3      28189.22      28024.15       196.40 o                         
   3   2   3         53.53         42.57         2.66 o                         
   4   2   3       8922.38       9638.83        60.63 o                         
   5   2   3      17101.79      17329.58       109.76 o                         
   6   2   3       2352.18       2708.28        19.23 o                         
   7   2   3         18.52         14.38         3.07 o                         
   8   2   3       1247.42       1090.36        13.02 o                         
   9   2   3      24267.24      24046.48       171.10 o                         
  10   2   3      11973.43      11837.78        94.15 o                         
  11   2   3       5465.25       5376.78        46.43 o                         
  12   2   3       3744.25       3717.37        39.41 o                         
  13   2   3         62.41         63.96        12.27 o                         
  14   2   3       3489.54       3392.70        50.29 o                         
  15   2   3       3877.58       3795.05       109.77 o                         
  16   2   3        477.96        524.32        44.25 o                         
 -18   3   3       2542.17       2582.50        58.93 o                         
 -17   3   3        593.10        586.25        12.97 o                         
 -16   3   3       3526.00       3510.24        34.56 o                         
 -15   3   3       1025.70        976.24        13.04 o                         
 -14   3   3       7433.79       7715.60        49.78 o                         
 -13   3   3      11842.40      11650.34        72.33 o                         
 -12   3   3        153.46        153.57         5.63 o                         
 -11   3   3       1605.53       1612.66        13.34 o                         
 -10   3   3        450.62        396.55         6.61 o                         
  -9   3   3       2825.47       2746.33        20.17 o                         
  -8   3   3       6036.01       5992.52        40.05 o                         
  -7   3   3      20148.57      20302.19       128.90 o                         
  -6   3   3       7475.43       7580.81        47.81 o                         
  -5   3   3        757.01        474.56         7.32 o                         
  -4   3   3      33376.88      31859.40       212.59 o                         
  -3   3   3      10191.69      11354.21        74.10 o                         
  -2   3   3      34987.22      35612.80       215.28 o                         
  -1   3   3       9283.09       8981.45        55.70 o                         
   0   3   3        673.59        656.12         6.02 o                         
   1   3   3       6831.12       6464.15        48.21 o                         
   2   3   3      15168.22      16200.01       120.38 o                         
   3   3   3      14061.23      14385.05        95.49 o                         
   4   3   3        741.61        728.91         7.31 o                         
   5   3   3       1510.17       1691.52        12.80 o                         
   6   3   3      14469.83      14504.22        92.67 o                         
   7   3   3       2362.94       2249.24        16.71 o                         
   8   3   3        604.22        597.76         7.03 o                         
   9   3   3       6583.91       6508.11        41.11 o                         
  10   3   3       6047.35       5932.99        47.59 o                         
  11   3   3         57.42         50.06         9.06 o                         
  12   3   3        178.18        196.32        10.02 o                         
  13   3   3         42.24         54.54        12.67 o                         
  14   3   3          4.24          9.19        18.23 o                         
  15   3   3       1016.86       1171.45        53.18 o                         
  16   3   3        597.83        481.23        48.55 o                         
 -19   4   3        402.56        383.52        50.25 o                         
 -18   4   3        850.22        683.10        25.71 o                         
 -17   4   3       1557.18       1477.82        20.14 o                         
 -16   4   3       4491.49       4296.41        42.46 o                         
 -15   4   3        429.01        426.06         7.58 o                         
 -14   4   3       2157.70       2160.70        17.03 o                         
 -13   4   3        223.30        238.47         5.96 o                         
 -12   4   3        364.70        424.11         7.28 o                         
 -11   4   3       3072.79       3250.51        23.16 o                         
 -10   4   3       3468.80       3858.05        25.03 o                         
  -9   4   3      53960.91      54819.77       336.36 o                         
  -8   4   3        676.68        732.12        10.08 o                         
  -7   4   3      35357.43      35164.21       212.61 o                         
  -6   4   3       4495.33       4735.39        33.50 o                         
  -5   4   3      23050.43      23508.90       151.61 o                         
  -4   4   3      10908.75      10380.10        69.62 o                         
  -3   4   3         44.53         62.10         3.05 o                         
  -2   4   3       7817.45       8045.58        50.44 o                         
  -1   4   3         58.58         70.03         3.24 o                         
   0   4   3       3180.03       3000.19        20.37 o                         
   1   4   3       7152.43       7001.60        50.03 o                         
   2   4   3         86.33        127.72         4.73 o                         
   3   4   3      35131.98      35038.45       228.98 o                         
   4   4   3       1104.59       1040.19         9.14 o                         
   5   4   3      34399.55      33645.92       200.46 o                         
   6   4   3       3158.35       3200.63        22.09 o                         
   7   4   3       6407.61       6281.86        41.48 o                         
   8   4   3      16041.48      15698.43        98.91 o                         
   9   4   3         44.43         75.50         5.46 o                         
  10   4   3       5971.38       6029.79        38.92 o                         
  11   4   3         10.12         22.78         4.05 o                         
  12   4   3        319.53        352.85        12.07 o                         
  13   4   3        885.07        847.21        23.19 o                         
  14   4   3        481.49        505.14        24.17 o                         
  15   4   3         54.55        115.49        32.83 o                         
  16   4   3         20.71        116.82        52.31 o                         
 -19   5   3         66.38         98.00        28.44 o                         
 -18   5   3       1060.40       1017.28        20.95 o                         
 -17   5   3       1014.93        958.01        19.76 o                         
 -16   5   3       3547.13       3331.45        34.41 o                         
 -15   5   3        109.51        117.77         6.00 o                         
 -14   5   3        181.88        223.66         7.33 o                         
 -13   5   3       3775.14       3728.01        26.47 o                         
 -12   5   3        126.49        174.06         6.25 o                         
 -11   5   3        139.97        136.47         5.85 o                         
 -10   5   3      19367.27      19875.02       124.74 o                         
  -9   5   3        103.15        159.73         5.69 o                         
  -8   5   3      14957.79      14682.44        92.86 o                         
  -7   5   3      12325.36      11985.96        74.72 o                         
  -6   5   3      15328.17      15888.35       113.04 o                         
  -5   5   3       4143.81       4529.55        32.17 o                         
  -4   5   3       6311.76       6613.42        42.36 o                         
  -3   5   3         74.15         34.93         3.46 o                         
  -2   5   3       5559.68       5548.23        34.11 o                         
  -1   5   3        711.28        824.34         7.86 o                         
   0   5   3       2127.77       2057.07        16.63 o                         
   1   5   3       3977.60       4301.35        32.24 o                         
   2   5   3      10123.49      10191.30        69.07 o                         
   3   5   3         97.63        102.63         4.85 o                         
   4   5   3       2654.98       2706.07        19.39 o                         
   5   5   3       3994.55       4344.24        29.66 o                         
   6   5   3      22957.34      22897.87       138.13 o                         
   7   5   3        280.85        305.80         6.80 o                         
   8   5   3        133.24        160.06         6.07 o                         
   9   5   3        239.06        278.72         7.65 o                         
  10   5   3       2621.56       2703.39        20.86 o                         
  11   5   3       1155.31       1101.96        11.18 o                         
  12   5   3       8750.29       8182.75       152.36 o                         
  13   5   3       2104.54       2242.03        38.24 o                         
  14   5   3        880.48       1020.42        63.33 o                         
  15   5   3        229.07        311.43        37.63 o                         
 -18   6   3       1087.18       1121.38        22.89 o                         
 -17   6   3        181.97        160.79        12.29 o                         
 -16   6   3        215.99        240.98        11.61 o                         
 -15   6   3        831.14        772.42        11.99 o                         
 -14   6   3       9943.02       9902.86        63.63 o                         
 -13   6   3       7255.92       7337.59        46.05 o                         
 -12   6   3       2796.50       2832.20        20.81 o                         
 -11   6   3       1438.49       1385.86        12.65 o                         
 -10   6   3        795.07        811.53        10.57 o                         
  -9   6   3      22720.36      22551.80       141.47 o                         
  -8   6   3        277.07        242.77         5.79 o                         
  -7   6   3        212.91        208.14         5.47 o                         
  -6   6   3      17214.61      17580.26       122.27 o                         
  -5   6   3       2042.84       2349.64        18.98 o                         
  -4   6   3       3352.35       3209.94        22.46 o                         
  -3   6   3       2718.70       3014.13        20.89 o                         
  -2   6   3      31774.69      31650.56       186.34 o                         
  -1   6   3      20944.03      21109.95       127.22 o                         
   0   6   3      11875.95      12311.71        86.46 o                         
   1   6   3       3387.35       3522.56        28.26 o                         
   2   6   3      24364.63      25672.93       168.98 o                         
   3   6   3      27056.71      27349.82       173.19 o                         
   4   6   3       9961.85       9757.26        64.21 o                         
   5   6   3       6251.58       6403.41        41.76 o                         
   6   6   3        894.08        978.03         9.53 o                         
   7   6   3       7513.45       7650.63        49.33 o                         
   8   6   3         76.86         72.82         5.58 o                         
   9   6   3         88.31        126.06         6.46 o                         
  10   6   3       1662.28       1720.73        17.84 o                         
  11   6   3       1279.53       1262.06        14.07 o                         
  12   6   3       1422.89       1359.06        29.13 o                         
  13   6   3       2241.99       2188.15        43.48 o                         
  14   6   3       1916.94       2104.43        57.69 o                         
  15   6   3        828.59        948.45        51.72 o                         
 -18   7   3        133.38        152.16        14.45 o                         
 -17   7   3        268.26        270.94        13.55 o                         
 -16   7   3        125.83        141.05        12.10 o                         
 -15   7   3        680.11        700.44        11.48 o                         
 -14   7   3       1002.72       1027.03        11.84 o                         
 -13   7   3      16142.34      16277.42        98.30 o                         
 -12   7   3       1559.76       1597.11        14.31 o                         
 -11   7   3       5478.68       5328.75        35.51 o                         
 -10   7   3          1.52         27.37         6.44 o                         
  -9   7   3      11283.42      11606.84        78.05 o                         
  -8   7   3        916.18        882.84        10.40 o                         
  -7   7   3       6786.68       6564.41        43.34 o                         
  -6   7   3        425.19        332.10         7.88 o                         
  -5   7   3      25401.94      25227.52       170.85 o                         
  -4   7   3        426.92        481.46         6.78 o                         
  -3   7   3         85.89        150.89         5.07 o                         
  -2   7   3        215.19        113.64         5.04 o                         
  -1   7   3      28894.96      29888.68       182.53 o                         
   0   7   3       8760.24       9211.45        64.57 o                         
   1   7   3       1324.17       1146.52        13.01 o                         
   2   7   3        146.20        140.23         6.19 o                         
   3   7   3        303.84        236.96         6.49 o                         
   4   7   3       3257.88       3275.09        24.30 o                         
   5   7   3       1122.19       1054.09        10.91 o                         
   6   7   3       3827.86       3583.31        25.31 o                         
   7   7   3       3807.76       3843.88        29.13 o                         
   8   7   3          5.80         21.21         4.86 o                         
   9   7   3       5628.70       5626.59        35.89 o                         
  10   7   3       1924.57       1780.61        16.20 o                         
  11   7   3        602.64        597.71        11.44 o                         
  12   7   3       3440.44       3479.97        51.66 o                         
  13   7   3       1427.79       1418.41        31.82 o                         
  14   7   3       1314.95       1217.37        51.92 o                         
 -18   8   3       2999.34       3210.86        44.09 o                         
 -17   8   3       1229.42       1273.76        20.50 o                         
 -16   8   3       3463.92       3523.96        34.98 o                         
 -15   8   3        306.86        327.92        11.21 o                         
 -14   8   3       5159.83       5139.56        39.64 o                         
 -13   8   3       4361.77       4449.19        33.35 o                         
 -12   8   3       5927.85       5883.83        40.53 o                         
 -11   8   3         60.41         57.18         7.51 o                         
 -10   8   3        124.49        121.06         7.49 o                         
  -9   8   3        697.74        727.77        10.40 o                         
  -8   8   3        279.39        215.31         5.83 o                         
  -7   8   3       5944.62       5774.22        39.82 o                         
  -6   8   3      28600.36      27886.16       188.50 o                         
  -5   8   3       6581.21       6182.16        44.19 o                         
  -4   8   3      31019.52      31777.53       188.16 o                         
  -3   8   3        164.08        250.42         6.05 o                         
  -2   8   3      17617.41      17090.98       104.56 o                         
  -1   8   3      33288.94      33664.78       195.12 o                         
   0   8   3       1616.94       1899.16        20.88 o                         
   1   8   3      10216.44       9888.15        67.90 o                         
   2   8   3       4527.75       4539.21        33.47 o                         
   3   8   3        140.60        181.35         6.90 o                         
   4   8   3       8087.53       7949.72        54.96 o                         
   5   8   3       1797.03       1766.58        16.47 o                         
   6   8   3      14473.44      14271.30        93.67 o                         
   7   8   3        175.14        169.69         7.96 o                         
   8   8   3       2878.82       2925.52        22.75 o                         
   9   8   3         77.01         85.17         7.25 o                         
  10   8   3       5045.01       4919.58        40.69 o                         
  11   8   3       2411.80       2411.52        28.40 o                         
  12   8   3        441.46        431.89        22.15 o                         
  13   8   3       1665.29       1729.59        43.39 o                         
  14   8   3       1039.88       1088.25        50.07 o                         
 -18   9   3       1537.83       1585.41        27.69 o                         
 -17   9   3       2754.17       2645.95        33.83 o                         
 -16   9   3        338.33        416.16        17.27 o                         
 -15   9   3          9.40         27.79        10.56 o                         
 -14   9   3         13.96         11.99         9.15 o                         
 -13   9   3       3657.42       3465.63        27.68 o                         
 -12   9   3        162.76        147.63         8.64 o                         
 -11   9   3       2198.36       2157.80        19.58 o                         
 -10   9   3       8986.90       8833.91        60.27 o                         
  -9   9   3      11997.01      11776.51        76.95 o                         
  -8   9   3        464.74        461.87         8.46 o                         
  -7   9   3        563.18        580.84         8.98 o                         
  -6   9   3        883.98        804.13        10.62 o                         
  -5   9   3      19107.21      18409.45       123.92 o                         
  -4   9   3       2090.06       2274.83        17.77 o                         
  -3   9   3        312.74        308.00         7.22 o                         
  -2   9   3       1046.20       1022.71        10.97 o                         
  -1   9   3       1875.79       1865.14        17.01 o                         
   0   9   3          9.60         19.90         6.10 o                         
   1   9   3       6024.36       6136.81        44.21 o                         
   2   9   3      17586.97      17231.55       112.04 o                         
   3   9   3      16485.86      16103.08       107.15 o                         
   4   9   3        412.63        422.72         8.68 o                         
   5   9   3       2406.61       2469.58        22.08 o                         
   6   9   3        567.17        546.97        10.68 o                         
   7   9   3      14831.20      14909.76       100.01 o                         
   8   9   3       3741.23       3553.28        30.09 o                         
   9   9   3        908.64        913.73        13.07 o                         
  10   9   3       1865.69       1927.02        21.73 o                         
  11   9   3          4.02         13.58        16.09 o                         
  12   9   3        294.10        288.57        22.14 o                         
  13   9   3        124.93        133.97        36.97 o                         
 -18  10   3       1052.93       1093.63        25.34 o                         
 -17  10   3         83.78        136.72        14.03 o                         
 -16  10   3        661.35        618.93        16.79 o                         
 -15  10   3          2.22         33.54        11.89 o                         
 -14  10   3        285.49        265.13        11.17 o                         
 -13  10   3         19.25         27.57         9.73 o                         
 -12  10   3       5171.84       5140.36        39.94 o                         
 -11  10   3       4033.95       4001.52        31.34 o                         
 -10  10   3        866.26        819.97        12.03 o                         
  -9  10   3      15746.10      15645.11        96.76 o                         
  -8  10   3       3799.27       3855.15        28.62 o                         
  -7  10   3         97.61         86.79         5.48 o                         
  -6  10   3      11498.82      11425.50        80.67 o                         
  -5  10   3       1063.15       1139.42        14.51 o                         
  -4  10   3      15506.05      15226.54        94.42 o                         
  -3  10   3         15.14         20.31         6.45 o                         
  -2  10   3         87.16         89.93         6.87 o                         
  -1  10   3        171.97        129.36         7.55 o                         
   0  10   3       1469.58       1520.72        15.26 o                         
   1  10   3        161.10        155.32         6.28 o                         
   2  10   3       1871.08       1995.23        18.52 o                         
   3  10   3      10442.55      10167.61        67.62 o                         
   4  10   3        255.99        297.48         9.52 o                         
   5  10   3        637.11        651.45        11.76 o                         
   6  10   3        611.65        660.97        11.94 o                         
   7  10   3       1850.74       1818.44        24.75 o                         
   8  10   3       9031.47       9035.85        67.33 o                         
   9  10   3         98.96        108.45        10.56 o                         
  10  10   3        107.42         94.92        13.31 o                         
  11  10   3          1.07          1.42        18.90 o                         
  12  10   3         41.15         36.62        27.49 o                         
 -17  11   3       1827.71       1786.86        25.86 o                         
 -16  11   3       4445.68       4438.50        46.52 o                         
 -15  11   3        820.52        804.29        16.77 o                         
 -14  11   3        534.81        525.37        13.86 o                         
 -13  11   3        829.79        777.01        15.27 o                         
 -12  11   3       2366.90       2313.02        23.58 o                         
 -11  11   3       2213.04       2311.24        21.68 o                         
 -10  11   3       3807.24       3809.75        37.81 o                         
  -9  11   3       5841.39       5616.24        41.52 o                         
  -8  11   3         88.22         86.70         7.94 o                         
  -7  11   3        186.92        249.95         7.39 o                         
  -6  11   3        246.63        256.65         8.28 o                         
  -5  11   3       3604.83       3535.85        29.21 o                         
  -4  11   3      10895.33      10502.15        66.00 o                         
  -3  11   3          0.49          7.32         7.23 o                         
  -2  11   3      16826.07      16474.06       105.64 o                         
  -1  11   3        173.14        144.30         8.04 o                         
   0  11   3        268.94        231.45         8.42 o                         
   1  11   3        508.92        542.11         8.97 o                         
   2  11   3       4874.29       4764.31        34.65 o                         
   3  11   3      13846.12      14285.94        92.56 o                         
   4  11   3       2615.48       2661.72        23.97 o                         
   5  11   3        111.24         92.53         9.49 o                         
   6  11   3        138.92        167.01        10.87 o                         
   7  11   3         19.79         53.78        10.62 o                         
   8  11   3       1228.59       1092.69        16.82 o                         
   9  11   3        336.40        423.18        17.81 o                         
  10  11   3       4112.13       4323.78        71.12 o                         
  11  11   3        359.49        352.63        23.32 o                         
  12  11   3        336.98        236.09        42.72 o                         
 -17  12   3        875.07        942.84        21.50 o                         
 -16  12   3        603.93        693.41        19.06 o                         
 -15  12   3       1067.97       1040.55        19.64 o                         
 -14  12   3       2743.33       2648.93        33.95 o                         
 -13  12   3       1962.86       1877.23        25.15 o                         
 -12  12   3        178.07        198.36        12.69 o                         
 -11  12   3       8434.61       8106.83        63.98 o                         
 -10  12   3       3759.48       3861.26        29.96 o                         
  -9  12   3      16879.83      16524.86       105.20 o                         
  -8  12   3       2661.42       2512.56        21.85 o                         
  -7  12   3        170.72        165.50         7.88 o                         
  -6  12   3        726.45        677.95        11.47 o                         
  -5  12   3       2778.18       2858.82        24.86 o                         
  -4  12   3       3487.91       3736.02        28.46 o                         
  -3  12   3        129.43        148.26         8.45 o                         
  -2  12   3       1291.71       1263.88        14.29 o                         
  -1  12   3      17924.64      17398.82       118.48 o                         
   0  12   3        655.96        635.16        12.19 o                         
   1  12   3       4067.82       4182.40        29.33 o                         
   2  12   3         15.84         24.06         9.01 o                         
   3  12   3       8992.09       8981.48        66.84 o                         
   4  12   3       6437.52       6475.85        49.15 o                         
   5  12   3       3286.24       3488.91        31.52 o                         
   6  12   3       3315.89       3168.89        33.23 o                         
   7  12   3        251.54        274.81        12.88 o                         
   8  12   3         33.37         89.66        13.44 o                         
   9  12   3        361.41        345.41        16.46 o                         
  10  12   3         50.30         77.66        18.97 o                         
  11  12   3       1864.64       2087.73        62.01 o                         
 -16  13   3       4555.12       4607.54        48.54 o                         
 -15  13   3        293.20        326.46        16.95 o                         
 -14  13   3        837.17        823.70        18.05 o                         
 -13  13   3        583.92        568.41        16.17 o                         
 -12  13   3       2286.38       2156.56        26.94 o                         
 -11  13   3       3066.82       2983.55        28.77 o                         
 -10  13   3       1612.27       1587.69        22.86 o                         
  -9  13   3        606.09        640.08        12.97 o                         
  -8  13   3       1316.78       1312.10        15.56 o                         
  -7  13   3       1042.72       1005.15        13.92 o                         
  -6  13   3       2931.17       2821.57        25.50 o                         
  -5  13   3       4428.82       4354.41        31.97 o                         
  -4  13   3      10898.88      10678.44        66.75 o                         
  -3  13   3       2580.56       2394.56        21.82 o                         
  -2  13   3      12102.57      11727.03        79.38 o                         
  -1  13   3       2223.05       2237.09        21.87 o                         
   0  13   3       8672.88       8890.83        59.23 o                         
   1  13   3        771.26        747.96        11.04 o                         
   2  13   3         20.95         63.14         9.85 o                         
   3  13   3        744.21        792.76        13.57 o                         
   4  13   3        213.54        230.08        12.44 o                         
   5  13   3       2721.10       2637.98        27.34 o                         
   6  13   3       1217.82       1180.69        20.08 o                         
   7  13   3       1304.38       1298.76        21.63 o                         
   8  13   3       1282.84       1169.36        20.87 o                         
   9  13   3        109.77         95.36        16.18 o                         
  10  13   3       4283.27       4357.10        70.67 o                         
 -16  14   3         87.84        101.93        18.86 o                         
 -15  14   3       2727.62       2808.09        40.07 o                         
 -14  14   3       2675.86       2564.55        39.78 o                         
 -13  14   3       1821.14       1823.13        26.25 o                         
 -12  14   3        103.92         97.16        15.49 o                         
 -11  14   3         79.70         63.47         9.96 o                         
 -10  14   3        934.16        959.30        16.40 o                         
  -9  14   3       1276.42       1382.89        19.69 o                         
  -8  14   3       1934.04       1966.29        21.62 o                         
  -7  14   3         62.94         45.05         9.55 o                         
  -6  14   3       2546.96       2561.77        25.51 o                         
  -5  14   3       1824.01       1778.62        17.77 o                         
  -4  14   3         40.00         62.41         8.91 o                         
  -3  14   3       7681.17       7744.34        51.83 o                         
  -2  14   3       2806.58       2863.19        25.78 o                         
  -1  14   3      10816.51      10551.97        76.91 o                         
   0  14   3          9.31         16.62         8.53 o                         
   1  14   3        933.77        899.61        12.82 o                         
   2  14   3          1.81          4.43        10.68 o                         
   3  14   3        770.01        788.48        17.45 o                         
   4  14   3        343.93        345.25        14.87 o                         
   5  14   3       1748.42       1762.52        24.37 o                         
   6  14   3       6452.85       6800.57        66.82 o                         
   7  14   3       1330.80       1463.71        24.63 o                         
   8  14   3         21.76         23.27        18.81 o                         
   9  14   3         70.64        134.71        23.97 o                         
 -15  15   3        201.16        225.15        22.42 o                         
 -14  15   3        346.66        358.74        22.26 o                         
 -13  15   3       3418.64       3317.83        48.01 o                         
 -12  15   3        393.80        329.25        20.69 o                         
 -11  15   3       1170.55       1170.67        21.35 o                         
 -10  15   3        445.96        507.24        15.68 o                         
  -9  15   3       6896.96       6906.58        69.30 o                         
  -8  15   3       6389.33       6404.73        62.44 o                         
  -7  15   3       2599.21       2647.75        27.50 o                         
  -6  15   3       1271.21       1344.37        19.97 o                         
  -5  15   3       1794.32       1694.11        23.15 o                         
  -4  15   3        870.00        963.92        15.02 o                         
  -3  15   3       1509.22       1626.43        19.76 o                         
  -2  15   3       1124.33       1057.11        17.25 o                         
  -1  15   3       2557.80       2570.81        27.29 o                         
   0  15   3          7.15         19.99         9.28 o                         
   1  15   3       1967.34       1944.74        21.73 o                         
   2  15   3        473.00        474.33        16.62 o                         
   3  15   3       5936.04       5976.64        80.33 o                         
   4  15   3       6197.37       6399.30        70.17 o                         
   5  15   3        934.88       1009.30        29.02 o                         
   6  15   3       4791.61       4816.05        72.42 o                         
   7  15   3       2748.16       2663.26        39.55 o                         
   8  15   3        882.88        877.78        25.89 o                         
 -14  16   3        341.39        410.81        23.08 o                         
 -13  16   3         10.53         16.55        20.51 o                         
 -12  16   3       2514.70       2541.53        34.97 o                         
 -11  16   3        433.53        400.50        18.47 o                         
 -10  16   3        409.77        427.24        17.32 o                         
  -9  16   3        342.09        338.12        16.36 o                         
  -8  16   3       2580.90       2668.40        33.02 o                         
  -7  16   3        993.38        983.00        21.36 o                         
  -6  16   3       4104.28       3945.48        44.72 o                         
  -5  16   3         32.64         16.27        12.73 o                         
  -4  16   3        232.85        246.70        13.14 o                         
  -3  16   3       1159.51       1082.70        17.91 o                         
  -2  16   3        307.63        336.78        14.01 o                         
  -1  16   3       1517.72       1550.66        23.69 o                         
   0  16   3       4450.14       4474.77        41.37 o                         
   1  16   3         71.73         98.78        18.80 o                         
   2  16   3       4018.70       4018.87        49.32 o                         
   3  16   3          1.38         29.09        18.78 o                         
   4  16   3        926.59        880.31        26.32 o                         
   5  16   3       1714.68       1714.78        33.94 o                         
   6  16   3       2007.40       1956.84        36.84 o                         
 -13  17   3       3050.16       3023.52        47.66 o                         
 -12  17   3        367.81        326.93        22.99 o                         
 -11  17   3       2803.18       2857.25        39.61 o                         
 -10  17   3         79.80         86.63        16.18 o                         
  -9  17   3        351.80        314.82        18.40 o                         
  -8  17   3       1878.09       1909.85        29.03 o                         
  -7  17   3        250.81        312.21        14.83 o                         
  -6  17   3         11.94         -6.57        15.13 o                         
  -5  17   3       2228.29       2193.84        28.29 o                         
  -4  17   3       1454.00       1433.50        27.17 o                         
  -3  17   3         45.07         69.14        13.21 o                         
  -2  17   3       1039.19        938.83        18.82 o                         
  -1  17   3       8715.26       8360.16        73.89 o                         
   0  17   3         15.10         77.57        11.79 o                         
   1  17   3       6690.05       6573.50        76.40 o                         
   2  17   3        420.39        470.36        22.30 o                         
   3  17   3       3136.07       3132.29        48.35 o                         
   4  17   3       1775.81       1751.70        32.61 o                         
   5  17   3        242.95        221.08        22.54 o                         
 -11  18   3       1512.90       1536.32        29.47 o                         
 -10  18   3        554.16        551.93        22.80 o                         
  -9  18   3       1400.88       1462.97        28.23 o                         
  -8  18   3        839.18        839.65        20.47 o                         
  -7  18   3        411.98        452.53        17.10 o                         
  -6  18   3       2626.46       2744.75        40.36 o                         
  -5  18   3       1116.78        925.79        22.58 o                         
  -4  18   3       3819.59       3753.24        46.88 o                         
  -3  18   3       1271.04       1251.68        20.46 o                         
  -2  18   3         64.98         73.12        15.26 o                         
  -1  18   3         76.60         91.02        13.71 o                         
   0  18   3       2800.50       2885.27        38.55 o                         
   1  18   3          2.62         45.81        20.20 o                         
   2  18   3       2167.29       2314.26        44.63 o                         
   3  18   3       1980.56       2173.78        47.08 o                         
  -9  19   3        153.44        192.68        25.32 o                         
  -8  19   3       1085.16       1026.89        31.71 o                         
  -7  19   3         46.51         81.97        22.61 o                         
  -6  19   3       1176.43       1256.59        33.19 o                         
  -5  19   3        124.81         95.35        19.75 o                         
  -4  19   3       4628.18       4442.19        52.02 o                         
  -3  19   3       2637.41       2889.43        41.31 o                         
  -2  19   3        447.91        550.53        23.33 o                         
  -1  19   3       1788.69       1990.58        41.27 o                         
   0  19   3        279.49        362.17        27.50 o                         
   1 -20   4          4.32         13.76        25.98 o                         
   2 -20   4       4650.07       4581.79        70.44 o                         
   3 -20   4       1556.88       1361.07        42.80 o                         
   4 -20   4          1.80         53.80        24.57 o                         
   5 -20   4        974.53        935.11        30.61 o                         
  -3 -19   4        214.08        172.47        24.91 o                         
  -2 -19   4         42.04         66.04        25.18 o                         
  -1 -19   4       1996.94       1942.07        53.59 o                         
   0 -19   4        264.80        212.65        18.91 o                         
   1 -19   4       1572.12       1527.82        31.36 o                         
   2 -19   4        181.43        206.49        16.29 o                         
   3 -19   4        984.74       1022.36        23.99 o                         
   4 -19   4          2.57        -15.47        17.51 o                         
   5 -19   4        807.88        893.47        21.99 o                         
   6 -19   4         30.23         38.75        18.16 o                         
   7 -19   4       3050.05       3142.71        44.08 o                         
   8 -19   4        420.50        428.82        23.31 o                         
   9 -19   4       2968.54       2973.03        57.51 o                         
  -5 -18   4       1872.02       1871.78        43.03 o                         
  -4 -18   4       2937.88       2810.82        40.36 o                         
  -3 -18   4       2201.27       2455.42        37.50 o                         
  -2 -18   4       4321.65       4183.96        47.07 o                         
  -1 -18   4        656.83        619.38        17.51 o                         
   0 -18   4       1551.19       1588.48        23.91 o                         
   1 -18   4        721.69        720.89        16.98 o                         
   2 -18   4       2001.28       1984.10        26.22 o                         
   3 -18   4        216.08        257.97        15.96 o                         
   4 -18   4       1030.15       1016.56        19.60 o                         
   5 -18   4        900.26        821.80        16.50 o                         
   6 -18   4        525.67        475.59        19.34 o                         
   7 -18   4        856.35        890.58        18.44 o                         
   8 -18   4       1210.62       1151.01        27.41 o                         
   9 -18   4       3709.40       3960.82        54.01 o                         
  10 -18   4       2937.63       2984.55        43.17 o                         
  -7 -17   4         12.72         29.88        24.09 o                         
  -6 -17   4        485.25        566.66        26.72 o                         
  -5 -17   4       3207.01       3198.92        47.35 o                         
  -4 -17   4       1584.21       1586.96        28.75 o                         
  -3 -17   4        240.48        238.67        12.02 o                         
  -2 -17   4        489.98        458.00        15.05 o                         
  -1 -17   4        810.70        772.33        17.87 o                         
   0 -17   4         76.29         81.94        12.68 o                         
   1 -17   4         16.14          4.19        12.82 o                         
   2 -17   4       5160.80       4959.55        45.32 o                         
   3 -17   4       2829.09       2636.61        32.27 o                         
   4 -17   4       1830.86       1799.64        24.41 o                         
   5 -17   4        818.26        794.53        15.78 o                         
   6 -17   4        964.25       1002.00        19.66 o                         
   7 -17   4       3277.09       3372.87        42.55 o                         
   8 -17   4        249.49        290.81        19.39 o                         
   9 -17   4       2038.35       2110.23        33.51 o                         
  10 -17   4       1161.74       1205.36        28.31 o                         
  11 -17   4        288.93        277.21        20.64 o                         
  12 -17   4        202.09        218.92        20.19 o                         
  -8 -16   4        148.88        140.39        20.30 o                         
  -7 -16   4       1738.26       1883.52        39.98 o                         
  -6 -16   4       2721.02       2713.87        38.28 o                         
  -5 -16   4       1607.59       1532.06        34.25 o                         
  -4 -16   4       2072.41       1975.24        33.04 o                         
  -3 -16   4        401.57        337.69        13.37 o                         
  -2 -16   4        212.66        218.11        12.72 o                         
  -1 -16   4         41.56         42.89        12.14 o                         
   0 -16   4        722.16        704.32        15.55 o                         
   1 -16   4        690.84        745.25        16.37 o                         
   2 -16   4         94.85         85.04        11.44 o                         
   3 -16   4       9396.96       9475.56        79.00 o                         
   4 -16   4        231.27        247.82        12.65 o                         
   5 -16   4      10598.31      10105.19        76.73 o                         
   6 -16   4        289.72        326.88        13.40 o                         
   7 -16   4         86.96        104.12        10.12 o                         
   8 -16   4       2963.16       2842.62        34.96 o                         
   9 -16   4       1770.21       1752.17        27.01 o                         
  10 -16   4        732.00        659.86        23.25 o                         
  11 -16   4        303.12        276.52        19.98 o                         
  12 -16   4         51.13         36.34        18.42 o                         
  13 -16   4        868.18        892.36        27.83 o                         
  -9 -15   4        414.30        498.91        22.04 o                         
  -8 -15   4       1594.59       1474.95        30.68 o                         
  -7 -15   4        136.27        157.50        17.71 o                         
  -6 -15   4         83.83         66.48        16.95 o                         
  -5 -15   4          0.35          9.63        16.35 o                         
  -4 -15   4       2422.47       2295.95        29.74 o                         
  -3 -15   4         10.45         41.82        11.29 o                         
  -2 -15   4       8789.46       8708.20        67.83 o                         
  -1 -15   4        862.06        800.96        14.31 o                         
   0 -15   4       5358.36       5075.14        38.25 o                         
   1 -15   4         84.53        141.92        10.55 o                         
   2 -15   4       9131.29       9132.88        62.34 o                         
   3 -15   4       7516.20       7075.29        56.34 o                         
   4 -15   4       1655.85       1707.27        19.11 o                         
   5 -15   4        354.34        411.01         9.82 o                         
   6 -15   4       2022.75       1887.99        20.74 o                         
   7 -15   4        574.21        520.96        11.52 o                         
   8 -15   4        407.93        336.85        13.99 o                         
   9 -15   4        292.30        323.51        14.00 o                         
  10 -15   4       3192.23       3344.81        35.05 o                         
  11 -15   4        381.94        400.47        16.29 o                         
  12 -15   4       4395.96       4326.32        45.14 o                         
  13 -15   4        836.32        841.54        19.88 o                         
  14 -15   4       2906.47       3046.18        37.21 o                         
 -10 -14   4          0.12         41.74        17.32 o                         
  -9 -14   4       6204.35       6172.17        91.62 o                         
  -8 -14   4         88.05        167.62        15.65 o                         
  -7 -14   4          0.99         15.53        14.35 o                         
  -6 -14   4         94.08        105.70        12.79 o                         
  -5 -14   4          3.98         27.26        10.81 o                         
  -4 -14   4          5.25         23.93        10.05 o                         
  -3 -14   4       1550.97       1487.87        16.86 o                         
  -2 -14   4       3121.45       3019.13        26.53 o                         
  -1 -14   4       7918.46       7753.21        53.04 o                         
   0 -14   4       2609.92       2636.76        23.21 o                         
   1 -14   4       1592.65       1429.65        16.50 o                         
   2 -14   4       3014.49       2928.96        22.74 o                         
   3 -14   4       2396.63       2571.39        22.65 o                         
   4 -14   4        799.52        690.08        11.42 o                         
   5 -14   4       1042.34       1074.58        13.95 o                         
   6 -14   4       2568.74       2525.15        22.76 o                         
   7 -14   4       1898.71       1870.08        18.91 o                         
   8 -14   4          0.46         12.55        11.49 o                         
   9 -14   4         41.52         43.84        12.25 o                         
  10 -14   4        689.49        646.35        15.98 o                         
  11 -14   4       3840.33       3876.07        36.79 o                         
  12 -14   4        431.92        478.06        16.12 o                         
  13 -14   4        562.26        552.26        17.34 o                         
  14 -14   4        267.80        317.98        16.17 o                         
 -11 -13   4        142.21        114.86        17.47 o                         
 -10 -13   4        158.68        166.57        16.47 o                         
  -9 -13   4       1045.72       1031.46        18.08 o                         
  -8 -13   4       1223.78       1193.22        18.57 o                         
  -7 -13   4       3105.54       3138.52        30.74 o                         
  -6 -13   4        557.36        508.55        13.84 o                         
  -5 -13   4       6274.33       5995.96        45.26 o                         
  -4 -13   4       4397.35       4135.61        31.72 o                         
  -3 -13   4       2475.72       2281.98        21.12 o                         
  -2 -13   4       9386.62       9333.42        65.39 o                         
  -1 -13   4       3947.77       4073.61        31.40 o                         
   0 -13   4       1065.20       1078.76        14.72 o                         
   1 -13   4          4.31          7.88         8.47 o                         
   2 -13   4        206.27        199.86         8.40 o                         
   3 -13   4         35.08         27.20         8.19 o                         
   4 -13   4       2814.98       2971.05        24.16 o                         
   5 -13   4         59.60         79.67         7.96 o                         
   6 -13   4        515.75        466.91        11.05 o                         
   7 -13   4       6445.58       6273.45        41.05 o                         
   8 -13   4       1792.38       1760.39        18.67 o                         
   9 -13   4       2320.65       2418.00        23.96 o                         
  10 -13   4       8750.11       8625.36        68.62 o                         
  11 -13   4        175.22        183.79        11.97 o                         
  12 -13   4       8952.24       8810.65        74.01 o                         
  13 -13   4        327.19        353.56        15.11 o                         
  14 -13   4       2376.70       2420.01        34.49 o                         
  15 -13   4        443.33        464.91        18.82 o                         
 -12 -12   4        127.41        162.42        19.43 o                         
 -11 -12   4        123.39        146.50        13.64 o                         
 -10 -12   4        120.17        137.67        12.56 o                         
  -9 -12   4        708.30        736.87        16.01 o                         
  -8 -12   4       3297.34       3170.76        29.82 o                         
  -7 -12   4         11.82         68.88        11.40 o                         
  -6 -12   4       9965.84       9845.18        70.80 o                         
  -5 -12   4        285.69        302.82        10.34 o                         
  -4 -12   4       4876.31       4754.15        33.86 o                         
  -3 -12   4        411.63        445.20        10.17 o                         
  -2 -12   4       7231.76       7064.88        52.69 o                         
  -1 -12   4      11446.82      11822.13        78.91 o                         
   0 -12   4       3991.85       3990.94        32.04 o                         
   1 -12   4        640.13        770.65        11.41 o                         
   2 -12   4       2029.02       1899.22        17.50 o                         
   3 -12   4         23.87         43.22         7.59 o                         
   4 -12   4       2006.13       2034.79        18.77 o                         
   5 -12   4        214.73        236.71         8.71 o                         
   6 -12   4      19834.95      19897.35       122.30 o                         
   7 -12   4        945.98        956.87        12.98 o                         
   8 -12   4        844.24        805.05        13.87 o                         
   9 -12   4        124.03        135.91        10.12 o                         
  10 -12   4        330.54        338.91        10.70 o                         
  11 -12   4       5427.51       5592.22        41.99 o                         
  12 -12   4        315.64        355.09        12.21 o                         
  13 -12   4        207.10        213.23        11.99 o                         
  14 -12   4       3256.98       3357.68        35.36 o                         
  15 -12   4       1199.78       1185.17        19.84 o                         
  16 -12   4        528.85        541.46        31.42 o                         
 -13 -11   4       1645.05       1610.48        36.27 o                         
 -12 -11   4        852.41        855.51        24.36 o                         
 -11 -11   4        520.07        539.68        14.86 o                         
 -10 -11   4       2105.09       2308.40        25.06 o                         
  -9 -11   4       6281.89       6195.52        50.35 o                         
  -8 -11   4       1413.71       1272.05        17.15 o                         
  -7 -11   4      13064.50      12875.27        90.04 o                         
  -6 -11   4        728.97        804.06        13.95 o                         
  -5 -11   4       5626.48       5619.46        41.81 o                         
  -4 -11   4        887.83        916.34        11.83 o                         
  -3 -11   4       1146.60       1304.96        14.62 o                         
  -2 -11   4       1273.40       1238.38        14.45 o                         
  -1 -11   4       7265.62       7166.37        50.90 o                         
   0 -11   4         49.90         85.70         7.91 o                         
   1 -11   4       2532.94       2468.70        19.90 o                         
   2 -11   4      26186.80      25689.82       171.39 o                         
   3 -11   4      14399.29      14346.73        97.91 o                         
   4 -11   4         65.39         84.57         6.47 o                         
   5 -11   4      10482.25      10836.65        71.32 o                         
   6 -11   4       1356.36       1365.90        14.12 o                         
   7 -11   4       3529.19       3410.41        25.97 o                         
   8 -11   4        377.92        403.62         9.86 o                         
   9 -11   4       3466.38       3389.85        26.61 o                         
  10 -11   4        294.72        374.31        10.92 o                         
  11 -11   4        201.44        219.18         9.45 o                         
  12 -11   4        683.43        655.57        11.87 o                         
  13 -11   4       1630.59       1614.14        18.00 o                         
  14 -11   4        911.78        959.79        16.07 o                         
  15 -11   4       8252.12       8210.49        71.99 o                         
  16 -11   4        238.88        312.47        32.22 o                         
 -14 -10   4        663.68        762.16        27.72 o                         
 -13 -10   4        901.79        876.89        22.61 o                         
 -12 -10   4       4764.20       4853.02        50.26 o                         
 -11 -10   4       3600.99       3781.63        34.60 o                         
 -10 -10   4         35.70         44.30        10.40 o                         
  -9 -10   4       1024.14       1066.91        16.61 o                         
  -8 -10   4       5434.75       5251.91        39.85 o                         
  -7 -10   4       4343.57       4361.99        34.86 o                         
  -6 -10   4       8667.92       8231.16        58.17 o                         
  -5 -10   4       3135.48       3085.00        25.41 o                         
  -4 -10   4       6858.51       6857.74        46.54 o                         
  -3 -10   4        688.07        645.19        10.34 o                         
  -2 -10   4       4333.92       4656.09        35.88 o                         
  -1 -10   4          4.39         10.92         6.75 o                         
   0 -10   4       4863.92       4750.73        35.23 o                         
   1 -10   4        636.51        489.47         9.57 o                         
   2 -10   4       2867.77       2906.83        23.68 o                         
   3 -10   4        828.79        731.91         9.95 o                         
   4 -10   4       1013.91       1072.81        11.54 o                         
   5 -10   4        186.42        183.20         7.12 o                         
   6 -10   4       9135.25       8982.72        59.23 o                         
   7 -10   4       1877.34       1887.45        16.40 o                         
   8 -10   4       3175.80       3059.56        24.45 o                         
   9 -10   4       3031.72       2931.26        22.66 o                         
  10 -10   4       3462.61       3649.28        26.94 o                         
  11 -10   4         11.35         24.93         8.18 o                         
  12 -10   4       3198.36       3228.29        26.19 o                         
  13 -10   4       2094.14       1948.20        19.28 o                         
  14 -10   4       9142.77       9129.57        70.82 o                         
  15 -10   4         20.06         58.34        10.07 o                         
  16 -10   4       2226.26       2223.96        44.96 o                         
 -15  -9   4        581.19        654.46        32.48 o                         
 -14  -9   4       3313.80       3643.52        60.18 o                         
 -13  -9   4       3656.66       3797.77        42.36 o                         
 -12  -9   4       1536.44       1551.17        21.57 o                         
 -11  -9   4       1432.37       1344.24        18.99 o                         
 -10  -9   4        512.51        540.33        11.47 o                         
  -9  -9   4       2358.75       2342.05        22.55 o                         
  -8  -9   4       2030.43       1915.82        19.84 o                         
  -7  -9   4        219.04        231.32         9.18 o                         
  -6  -9   4       1994.31       2081.61        19.59 o                         
  -5  -9   4        269.22        263.96         7.69 o                         
  -4  -9   4      13026.16      12690.58        84.49 o                         
  -3  -9   4        329.94        314.86         7.82 o                         
  -2  -9   4       9177.31       8372.08        57.66 o                         
  -1  -9   4      10000.53      10097.50        68.62 o                         
   0  -9   4       1275.98       1269.77        13.02 o                         
   1  -9   4      46086.03      44680.68       277.17 o                         
   2  -9   4       7674.61       7304.55        50.51 o                         
   3  -9   4      15140.42      15052.53        95.57 o                         
   4  -9   4       1728.60       1978.83        16.90 o                         
   5  -9   4          0.43         12.29         5.78 o                         
   6  -9   4         21.27         25.12         5.69 o                         
   7  -9   4        139.63        164.17         6.39 o                         
   8  -9   4        232.51        244.73         6.75 o                         
   9  -9   4          6.41         20.90         6.93 o                         
  10  -9   4       3650.28       3652.15        26.83 o                         
  11  -9   4        417.25        386.40         7.65 o                         
  12  -9   4       2012.53       1897.65        16.20 o                         
  13  -9   4         42.83         68.74         7.44 o                         
  14  -9   4       1551.06       1480.73        16.34 o                         
  15  -9   4      11815.12      11839.53        94.36 o                         
  16  -9   4       1025.04        917.94        30.10 o                         
  17  -9   4        616.38        528.77        34.65 o                         
 -15  -8   4         14.43         83.88        25.55 o                         
 -14  -8   4        777.16        886.94        32.96 o                         
 -13  -8   4        940.85        885.19        23.01 o                         
 -12  -8   4       2496.11       2378.23        23.18 o                         
 -11  -8   4       3412.75       3396.23        28.66 o                         
 -10  -8   4         22.79         31.69         7.78 o                         
  -9  -8   4      26207.14      26291.23       171.83 o                         
  -8  -8   4        412.26        374.10         9.28 o                         
  -7  -8   4        390.46        443.77         9.49 o                         
  -6  -8   4       7586.40       7816.80        56.87 o                         
  -5  -8   4      10894.29      10481.56        72.65 o                         
  -4  -8   4       1559.17       1466.89        14.71 o                         
  -3  -8   4       2559.15       2568.47        21.72 o                         
  -2  -8   4        193.84        252.62         6.55 o                         
  -1  -8   4       3758.61       3775.22        27.54 o                         
   0  -8   4      22078.28      23488.52       153.10 o                         
   1  -8   4       3779.42       3692.12        26.61 o                         
   2  -8   4       1520.30       1629.80        14.60 o                         
   3  -8   4      36110.37      35282.49       242.41 o                         
   4  -8   4       3287.25       3481.04        26.59 o                         
   5  -8   4        558.77        475.30         7.63 o                         
   6  -8   4       3395.36       3495.68        24.47 o                         
   7  -8   4        668.63        738.45         8.97 o                         
   8  -8   4      14006.70      14109.88        86.62 o                         
   9  -8   4       3013.17       3052.85        22.62 o                         
  10  -8   4       1977.40       2101.82        16.73 o                         
  11  -8   4       4125.65       4028.85        28.02 o                         
  12  -8   4         86.96         94.04         6.61 o                         
  13  -8   4         48.88         67.00         6.44 o                         
  14  -8   4       1571.25       1522.93        14.83 o                         
  15  -8   4       1056.88       1044.72        27.79 o                         
  16  -8   4         63.90         62.05        21.53 o                         
  17  -8   4        498.87        594.99        34.30 o                         
 -16  -7   4       6744.51       6957.52       142.21 o                         
 -15  -7   4         35.85         93.71        25.77 o                         
 -14  -7   4         63.90         88.00        17.36 o                         
 -13  -7   4        308.45        357.66        11.59 o                         
 -12  -7   4       1329.48       1355.14        17.53 o                         
 -11  -7   4        725.57        709.11        11.25 o                         
 -10  -7   4       3189.94       3227.04        25.10 o                         
  -9  -7   4       5129.49       5276.05        38.95 o                         
  -8  -7   4       1121.74       1088.26        12.54 o                         
  -7  -7   4       3214.42       3209.18        25.76 o                         
  -6  -7   4       4778.20       4935.20        38.09 o                         
  -5  -7   4       3587.23       3749.04        28.70 o                         
  -4  -7   4      47582.09      48214.86       313.59 o                         
  -3  -7   4       3607.55       3867.14        29.17 o                         
  -2  -7   4      39877.30      39449.88       253.82 o                         
  -1  -7   4        109.31         93.04         5.38 o                         
   0  -7   4      10227.81      10999.26        73.29 o                         
   1  -7   4      26223.82      27135.26       166.13 o                         
   2  -7   4        261.27        423.28         6.80 o                         
   3  -7   4        788.42        624.48         8.38 o                         
   4  -7   4      13114.52      13717.48        92.27 o                         
   5  -7   4       9012.31       9055.37        57.43 o                         
   6  -7   4         92.87         83.61         4.78 o                         
   7  -7   4          6.04         19.42         4.87 o                         
   8  -7   4       7846.84       7523.45        48.64 o                         
   9  -7   4        139.77        199.34         6.53 o                         
  10  -7   4      15517.68      15235.28        96.68 o                         
  11  -7   4       1454.06       1549.49        13.56 o                         
  12  -7   4       4258.39       4250.18        28.70 o                         
  13  -7   4       2265.35       2172.36        16.34 o                         
  14  -7   4        182.02        161.89        11.37 o                         
  15  -7   4       3661.76       3430.91        48.86 o                         
  16  -7   4        216.38        206.97        22.17 o                         
  17  -7   4       1012.86        962.68        41.73 o                         
 -16  -6   4       1687.85       1507.88        40.29 o                         
 -15  -6   4       2618.91       2460.95        47.17 o                         
 -14  -6   4        629.04        778.09        18.30 o                         
 -13  -6   4        136.87        143.01         7.47 o                         
 -12  -6   4       1707.49       1688.68        16.97 o                         
 -11  -6   4        188.61        207.77         6.65 o                         
 -10  -6   4       1389.01       1502.03        14.12 o                         
  -9  -6   4       3027.26       3031.37        22.29 o                         
  -8  -6   4       2521.71       2742.27        21.11 o                         
  -7  -6   4       2200.97       2266.14        18.11 o                         
  -6  -6   4       4193.22       4321.34        31.88 o                         
  -5  -6   4      14232.29      13458.83        92.77 o                         
  -4  -6   4       1235.44       1232.09        11.92 o                         
  -3  -6   4      14393.25      15526.72       113.25 o                         
  -2  -6   4       9884.89      10384.11        70.51 o                         
  -1  -6   4      25246.71      25801.51       166.96 o                         
   0  -6   4       2278.48       2298.22        17.10 o                         
   1  -6   4       1386.58       1538.99        12.44 o                         
   2  -6   4        498.49        463.09         7.95 o                         
   3  -6   4      30093.75      29737.09       232.49 o                         
   4  -6   4       1542.77       1957.45        15.30 o                         
   5  -6   4      18002.04      17620.19       110.37 o                         
   6  -6   4      10994.34      10737.70        68.54 o                         
   7  -6   4      10255.27      10381.38        65.22 o                         
   8  -6   4      16200.47      15750.33        97.53 o                         
   9  -6   4          3.12         26.75         5.24 o                         
  10  -6   4       1240.92       1246.89        11.81 o                         
  11  -6   4       2089.41       2036.01        15.92 o                         
  12  -6   4        278.22        255.95         5.45 o                         
  13  -6   4       1988.59       1932.65        23.10 o                         
  14  -6   4        821.90        824.67        14.93 o                         
  15  -6   4       2888.85       2901.76        50.63 o                         
  16  -6   4        107.78        110.37        24.38 o                         
  17  -6   4       6011.37       5730.96       114.11 o                         
 -17  -5   4        386.99        445.07        37.10 o                         
 -16  -5   4       1520.22       1744.96        65.41 o                         
 -15  -5   4        420.29        365.50        17.55 o                         
 -14  -5   4        796.43        751.66        12.58 o                         
 -13  -5   4       7607.71       7562.91        63.53 o                         
 -12  -5   4        168.08        177.37         8.72 o                         
 -11  -5   4       3890.74       3849.87        28.13 o                         
 -10  -5   4        632.03        655.98         8.37 o                         
  -9  -5   4      20217.70      19908.46       123.17 o                         
  -8  -5   4      32479.81      31568.81       189.18 o                         
  -7  -5   4        303.04        342.54         7.38 o                         
  -6  -5   4       1715.47       1813.21        14.96 o                         
  -5  -5   4         71.56        132.77         5.67 o                         
  -4  -5   4      19876.22      19212.54       143.53 o                         
  -3  -5   4       7609.34       7852.88        62.14 o                         
  -2  -5   4       3385.84       3506.24        26.08 o                         
  -1  -5   4      17306.65      16374.09       106.65 o                         
   0  -5   4        286.74        358.95         8.12 o                         
   1  -5   4       1102.21       1188.77        10.45 o                         
   2  -5   4         23.52         17.31         2.92 o                         
   3  -5   4      13078.25      12558.45        91.65 o                         
   4  -5   4      57500.76      57830.48       362.70 o                         
   5  -5   4      20460.54      21354.88       130.93 o                         
   6  -5   4       2473.36       2705.97        18.75 o                         
   7  -5   4       1240.40       1101.43         9.55 o                         
   8  -5   4       1661.65       1503.90        12.23 o                         
   9  -5   4       2380.38       2131.07        15.84 o                         
  10  -5   4         64.53         83.54         4.78 o                         
  11  -5   4         46.52         52.83         4.18 o                         
  12  -5   4       3030.60       2882.67        25.46 o                         
  13  -5   4       1461.85       1491.35        17.08 o                         
  14  -5   4        153.37        173.58        10.76 o                         
  15  -5   4       1185.22       1163.97        26.52 o                         
  16  -5   4       5235.92       4865.28        99.25 o                         
  17  -5   4         55.45         57.36        32.42 o                         
 -17  -4   4         42.24         26.25        24.81 o                         
 -16  -4   4       1132.93       1116.03        26.82 o                         
 -15  -4   4        415.46        384.53        15.31 o                         
 -14  -4   4       5646.63       5693.07        44.31 o                         
 -13  -4   4        224.95        204.37         7.04 o                         
 -12  -4   4      11296.84      11162.87        68.82 o                         
 -11  -4   4       3211.36       3108.49        22.12 o                         
 -10  -4   4        444.67        518.57         8.03 o                         
  -9  -4   4         56.52         79.61         4.78 o                         
  -8  -4   4       1520.44       1506.81        12.89 o                         
  -7  -4   4         56.94        113.71         7.74 o                         
  -6  -4   4       2096.70       1996.07        15.80 o                         
  -5  -4   4       9172.56       9060.62        69.21 o                         
  -4  -4   4       5375.54       5915.13        48.67 o                         
  -3  -4   4      11538.20      10869.21        77.99 o                         
  -2  -4   4      32724.73      32127.90       225.62 o                         
  -1  -4   4      16287.48      15677.84       103.76 o                         
   0  -4   4      26619.78      25695.23       176.06 o                         
   1  -4   4      24856.25      25945.20       196.30 o                         
   2  -4   4       1067.06       1196.26        11.20 o                         
   3  -4   4       3292.61       3376.48        25.10 o                         
   4  -4   4         45.92         78.42         3.46 o                         
   5  -4   4       3463.16       3556.70        23.71 o                         
   6  -4   4        904.35        965.71         9.36 o                         
   7  -4   4       3167.18       3295.22        21.86 o                         
   8  -4   4       1870.50       1796.70        13.42 o                         
   9  -4   4       1837.67       1959.60        15.28 o                         
  10  -4   4       5818.85       5697.25        43.38 o                         
  11  -4   4      12883.94      12799.79        93.72 o                         
  12  -4   4       8014.36       7949.02        62.04 o                         
  13  -4   4       2204.90       2131.28        21.87 o                         
  14  -4   4       1790.39       1675.28        20.83 o                         
  15  -4   4       1854.94       1925.94        33.73 o                         
  16  -4   4        151.31        108.07        48.35 o                         
  17  -4   4       1160.32       1007.35        82.98 o                         
 -17  -3   4       1303.05       1371.10        32.30 o                         
 -16  -3   4         58.77         68.34        16.32 o                         
 -15  -3   4       4980.87       4672.79        67.40 o                         
 -14  -3   4         15.23         23.80         7.42 o                         
 -13  -3   4      11861.29      12009.39        75.60 o                         
 -12  -3   4        313.79        342.89         7.52 o                         
 -11  -3   4         25.58         47.89         7.12 o                         
 -10  -3   4        330.20        301.28         7.59 o                         
  -9  -3   4       1845.94       1773.10        14.04 o                         
  -8  -3   4        228.41        452.22         6.17 o                         
  -7  -3   4        168.21        216.28         4.99 o                         
  -6  -3   4        497.82        537.97         7.37 o                         
  -5  -3   4       3261.51       3025.60        24.44 o                         
  -4  -3   4       2445.91       2707.73        23.56 o                         
  -3  -3   4       8479.72       8749.65        66.37 o                         
  -2  -3   4       8914.92       9055.45        65.04 o                         
  -1  -3   4      89840.70      90826.02       601.68 o                         
   0  -3   4       8109.79       7862.86        55.27 o                         
   1  -3   4      18155.36      17789.47       131.64 o                         
   2  -3   4       2285.32       2272.39        18.38 o                         
   3  -3   4         65.00         64.61         3.81 o                         
   4  -3   4        301.02        249.00         5.51 o                         
   5  -3   4       6264.31       7025.40        42.72 o                         
   6  -3   4       2264.70       2351.98        16.02 o                         
   7  -3   4      15477.82      15614.48        94.29 o                         
   8  -3   4       1696.81       1701.80        15.82 o                         
   9  -3   4       2639.29       2787.29        23.50 o                         
  10  -3   4        612.93        578.58        11.55 o                         
  11  -3   4        677.09        657.87        10.93 o                         
  12  -3   4       3556.47       3419.51        37.41 o                         
  13  -3   4        410.09        412.88        11.56 o                         
  14  -3   4          7.17         29.32         9.30 o                         
  15  -3   4       1194.93       1264.44        28.00 o                         
  16  -3   4         71.91         24.31        54.13 o                         
  17  -3   4        483.43        375.69        67.65 o                         
 -18  -2   4        935.52        943.04        42.33 o                         
 -17  -2   4         90.61        119.68        14.84 o                         
 -16  -2   4       2091.93       2324.67        39.55 o                         
 -15  -2   4        362.88        405.58        12.51 o                         
 -14  -2   4        956.43        909.07        10.80 o                         
 -13  -2   4       4408.32       4313.04        31.17 o                         
 -12  -2   4         80.71         93.50         5.72 o                         
 -11  -2   4       1010.81       1043.78        10.49 o                         
 -10  -2   4       1043.48       1089.53        10.53 o                         
  -9  -2   4       5051.13       4869.71        33.82 o                         
  -8  -2   4      64022.24      67099.96       446.76 o                         
  -7  -2   4       8261.95       9594.22        66.32 o                         
  -6  -2   4      24205.23      24480.79       161.55 o                         
  -5  -2   4       2822.30       2499.39        20.00 o                         
  -4  -2   4        205.68        195.75         4.48 o                         
  -3  -2   4        177.35        345.63         4.76 o                         
  -2  -2   4       5997.06       5519.46        39.34 o                         
  -1  -2   4      15623.91      15768.19       103.94 o                         
   0  -2   4      11764.02      12658.18        81.55 o                         
   1  -2   4       8233.94       8224.42        65.28 o                         
   2  -2   4      11043.53      11524.02        85.74 o                         
   3  -2   4       9114.71       9522.28        60.87 o                         
   4  -2   4      12493.52      12774.16        75.73 o                         
   5  -2   4        389.71        397.48         5.58 o                         
   6  -2   4        185.87        217.36         6.75 o                         
   7  -2   4      10606.14      10279.41        74.44 o                         
   8  -2   4      21791.54      21049.21       145.52 o                         
   9  -2   4       1705.42       1984.80        18.17 o                         
  10  -2   4        164.25        193.55         7.75 o                         
  11  -2   4       1718.91       1720.69        18.57 o                         
  12  -2   4      13457.69      13185.16       109.97 o                         
  13  -2   4       1427.65       1561.88        24.30 o                         
  14  -2   4       5034.44       4973.13        58.77 o                         
  15  -2   4        144.89        185.49        18.18 o                         
  16  -2   4        485.47        512.84        70.52 o                         
  17  -2   4        124.39        158.81        64.31 o                         
 -18  -1   4       1943.19       1919.35        90.77 o                         
 -17  -1   4        303.28        265.95        16.02 o                         
 -16  -1   4       1851.21       1766.23        37.22 o                         
 -15  -1   4       4030.58       3951.35        32.32 o                         
 -14  -1   4       3308.19       3014.36        23.38 o                         
 -13  -1   4      10367.10      10258.87        65.82 o                         
 -12  -1   4       1869.39       1961.47        16.15 o                         
 -11  -1   4       1384.10       1355.54        12.98 o                         
 -10  -1   4       1963.29       1931.86        15.76 o                         
  -9  -1   4        571.09        668.43        11.16 o                         
  -8  -1   4       1125.10       1650.05        13.82 o                         
  -7  -1   4       9872.28      10888.53        74.83 o                         
  -6  -1   4       1770.96       1629.24        13.03 o                         
  -5  -1   4         36.81         83.43         4.36 o                         
  -4  -1   4      20898.39      20515.32       151.01 o                         
  -3  -1   4      27903.88      29825.42       198.85 o                         
  -2  -1   4       7566.36       8080.50        50.76 o                         
  -1  -1   4      15209.17      15628.00        93.44 o                         
   0  -1   4      19135.00      19677.71       123.87 o                         
   1  -1   4      50304.99      51794.93       361.29 o                         
   2  -1   4      63915.94      64273.95       457.64 o                         
   3  -1   4       4007.04       3723.43        23.42 o                         
   4  -1   4      11561.61      12217.25        73.47 o                         
   5  -1   4       2783.87       2830.48        23.49 o                         
   6  -1   4         72.43         99.04         4.70 o                         
   7  -1   4       6656.07       7046.83        47.86 o                         
   8  -1   4       6487.30       6470.76        45.58 o                         
   9  -1   4        930.42        876.54        12.18 o                         
  10  -1   4        331.33        311.25         9.94 o                         
  11  -1   4       6372.87       6440.20        57.39 o                         
  12  -1   4        249.47        251.79        11.65 o                         
  13  -1   4       1784.64       1820.22        23.86 o                         
  14  -1   4       2625.84       2635.38        33.96 o                         
  15  -1   4       1326.84       1305.35        28.30 o                         
  16  -1   4       1199.74       1366.35        93.68 o                         
  17  -1   4          9.56        -54.95        63.73 o                         
 -18   0   4       2103.73       1993.04        49.45 o                         
 -17   0   4       1504.64       1573.38        24.76 o                         
 -16   0   4          8.59         12.44        12.90 o                         
 -15   0   4        892.81        946.75        14.31 o                         
 -14   0   4          6.17         17.68         6.72 o                         
 -13   0   4        380.32        325.49         7.58 o                         
 -12   0   4       3303.37       3546.69        26.01 o                         
 -11   0   4       7602.66       7511.28        48.85 o                         
 -10   0   4         36.99         57.33         5.42 o                         
  -9   0   4       3550.15       3260.44        24.04 o                         
  -8   0   4       7350.90       6736.06        45.69 o                         
  -7   0   4       4794.10       4829.95        31.86 o                         
  -6   0   4      32722.84      33820.74       212.41 o                         
  -5   0   4       1458.88       1193.46        14.30 o                         
  -4   0   4     166597.98     169469.97      1439.50 o                         
  -3   0   4      16664.66      15640.42       100.82 o                         
  -2   0   4       3141.33       3163.55        20.82 o                         
  -1   0   4      17326.86      17390.55       105.47 o                         
   0   0   4       6965.84       7123.92        44.06 o                         
   1   0   4      90632.99      90122.40       627.30 o                         
   2   0   4       9774.70       9112.29        68.45 o                         
   3   0   4       7113.10       6697.55        43.17 o                         
   4   0   4        812.59        824.24         6.88 o                         
   5   0   4       5075.48       5462.90        45.41 o                         
   6   0   4       7925.01       7872.54        60.69 o                         
   7   0   4       1294.43       1321.15        13.15 o                         
   8   0   4      33637.09      34067.45       239.47 o                         
   9   0   4         69.97        113.84         7.85 o                         
  10   0   4       4989.19       5051.44        43.35 o                         
  11   0   4        521.78        520.16        11.70 o                         
  12   0   4        250.32        262.74        10.91 o                         
  13   0   4        213.07        207.59        11.66 o                         
  14   0   4        321.08        381.65        18.44 o                         
  15   0   4       9304.29       9752.82       197.22 o                         
  16   0   4       3686.31       3710.30       163.46 o                         
  17   0   4       1545.71       1517.10        99.37 o                         
 -18   1   4        444.38        374.95        30.35 o                         
 -17   1   4        471.34        423.44        18.57 o                         
 -16   1   4       1685.12       1841.51        23.60 o                         
 -15   1   4          4.13         26.42         7.11 o                         
 -14   1   4        231.69        252.89         7.66 o                         
 -13   1   4        286.77        381.13         7.93 o                         
 -12   1   4       4421.64       4191.55        30.31 o                         
 -11   1   4        883.56        998.09        10.89 o                         
 -10   1   4      13180.07      13549.92        89.36 o                         
  -9   1   4       6615.42       6523.56        45.42 o                         
  -8   1   4      15338.96      15540.61        99.38 o                         
  -7   1   4      19467.85      19843.84       128.11 o                         
  -6   1   4       1260.95       1173.98        11.48 o                         
  -5   1   4      13404.12      14614.70        98.98 o                         
  -4   1   4      58055.38      55677.07       406.50 o                         
  -3   1   4      15253.75      16810.93       106.14 o                         
  -2   1   4         16.61         44.66         2.95 o                         
  -1   1   4      25322.52      27367.93       162.51 o                         
   0   1   4      26085.66      26538.51       160.60 o                         
   1   1   4      25258.14      25794.81       184.81 o                         
   2   1   4       2426.54       2187.52        17.78 o                         
   3   1   4       1385.88       1673.53        12.82 o                         
   4   1   4       6957.47       6984.87        45.12 o                         
   5   1   4        215.22        310.75         4.20 o                         
   6   1   4       1702.36       1540.79        15.26 o                         
   7   1   4        280.63        271.72         6.80 o                         
   8   1   4      12629.07      12540.11        91.02 o                         
   9   1   4          7.16         28.87         7.63 o                         
  10   1   4       4478.91       4578.18        39.93 o                         
  11   1   4       1732.42       1660.38        21.06 o                         
  12   1   4       4320.59       4364.76        43.79 o                         
  13   1   4       1435.71       1489.89        20.63 o                         
  14   1   4        863.36        829.78        24.24 o                         
  15   1   4       3722.19       3705.10       163.30 o                         
  16   1   4       1103.12       1183.36        92.93 o                         
 -19   2   4         39.14         44.63        29.36 o                         
 -18   2   4         79.26         94.43        13.35 o                         
 -17   2   4       2303.11       2347.00        29.29 o                         
 -16   2   4       6925.88       6823.03        68.00 o                         
 -15   2   4      11040.98      10704.72        72.07 o                         
 -14   2   4        707.38        708.87        11.09 o                         
 -13   2   4       8973.32       9147.50        59.92 o                         
 -12   2   4       4849.70       4846.52        34.88 o                         
 -11   2   4       6363.26       6236.71        44.27 o                         
 -10   2   4      10875.99      11299.36        73.09 o                         
  -9   2   4        867.27        806.37         9.44 o                         
  -8   2   4         53.25         37.58         3.79 o                         
  -7   2   4       1856.34       1814.05        13.82 o                         
  -6   2   4          0.63         41.16         5.50 o                         
  -5   2   4        264.60        234.07         4.16 o                         
  -4   2   4       1098.85       1185.69         9.60 o                         
  -3   2   4      59630.53      59080.65       355.77 o                         
  -2   2   4      16612.11      15859.42        95.16 o                         
  -1   2   4      40622.31      40819.75       246.24 o                         
   0   2   4      45854.17      47841.04       325.97 o                         
   1   2   4      17332.36      18015.94       127.02 o                         
   2   2   4       9745.12       9215.27        69.52 o                         
   3   2   4       4522.94       4244.00        30.49 o                         
   4   2   4        359.81        503.55         5.78 o                         
   5   2   4       3253.61       3589.57        24.74 o                         
   6   2   4       4190.27       4057.36        27.78 o                         
   7   2   4        291.08        260.37         4.21 o                         
   8   2   4        504.05        644.92        10.01 o                         
   9   2   4       1978.90       1908.29        18.97 o                         
  10   2   4        845.23        846.10        12.66 o                         
  11   2   4       6474.20       6484.30        54.86 o                         
  12   2   4       1111.67       1112.69        16.71 o                         
  13   2   4       2772.04       2866.77        39.06 o                         
  14   2   4        200.00        233.86        20.72 o                         
  15   2   4       2763.57       2717.14        85.92 o                         
  16   2   4        227.82        177.85        73.75 o                         
 -19   3   4        585.58        540.62        36.19 o                         
 -18   3   4       1860.35       1721.97        26.87 o                         
 -17   3   4        176.01        215.61        11.98 o                         
 -16   3   4       2251.11       2347.60        24.86 o                         
 -15   3   4        208.13        159.95         7.10 o                         
 -14   3   4       2400.61       2429.36        19.38 o                         
 -13   3   4       3308.82       3404.51        25.17 o                         
 -12   3   4         39.62         42.62         4.29 o                         
 -11   3   4         12.47         21.92         4.32 o                         
 -10   3   4      10240.43      10364.41        66.21 o                         
  -9   3   4      13264.95      13018.14        80.44 o                         
  -8   3   4      11216.23      11740.75        74.65 o                         
  -7   3   4       5876.53       6069.98        40.50 o                         
  -6   3   4       7539.12       8358.91        58.17 o                         
  -5   3   4        443.37        470.25         6.04 o                         
  -4   3   4      14350.13      13999.06        84.66 o                         
  -3   3   4       1628.88       1586.29        13.10 o                         
  -2   3   4         57.31         84.32         3.03 o                         
  -1   3   4      56899.25      58107.26       370.54 o                         
   0   3   4      22920.63      23062.49       148.43 o                         
   1   3   4       2128.28       1989.16        16.10 o                         
   2   3   4        510.66        598.83         6.64 o                         
   3   3   4       5574.66       5431.33        37.78 o                         
   4   3   4      39123.95      40793.29       261.66 o                         
   5   3   4       1681.14       1579.29        12.77 o                         
   6   3   4        388.70        431.73         7.41 o                         
   7   3   4       1157.65       1154.03        10.48 o                         
   8   3   4      17585.29      17447.14       105.30 o                         
   9   3   4       3169.82       2944.17        33.89 o                         
  10   3   4       3597.00       3813.38        32.57 o                         
  11   3   4       1558.89       1526.91        19.21 o                         
  12   3   4       4276.60       4511.85        44.29 o                         
  13   3   4         47.30         78.21        14.59 o                         
  14   3   4        568.65        606.74        27.80 o                         
  15   3   4        334.33        371.94        35.94 o                         
  16   3   4       1185.88       1349.98       172.04 o                         
 -19   4   4         92.91         99.38        31.02 o                         
 -18   4   4        155.87        150.54        13.28 o                         
 -17   4   4       2905.31       2764.20        30.37 o                         
 -16   4   4       2198.42       2245.58        24.07 o                         
 -15   4   4       6571.82       6467.17        43.59 o                         
 -14   4   4        327.19        312.15         8.00 o                         
 -13   4   4        109.56        103.27         5.11 o                         
 -12   4   4        370.41        355.42         6.38 o                         
 -11   4   4          7.90         20.72         5.42 o                         
 -10   4   4         19.04         41.31         5.29 o                         
  -9   4   4       3181.39       3046.57        22.53 o                         
  -8   4   4      19246.51      19508.98       124.56 o                         
  -7   4   4       2755.23       2734.30        19.53 o                         
  -6   4   4      33726.04      33353.95       223.15 o                         
  -5   4   4       5232.25       5386.41        37.63 o                         
  -4   4   4       3604.69       3684.15        24.66 o                         
  -3   4   4      47477.25      45493.09       274.91 o                         
  -2   4   4      20127.26      19818.62       123.62 o                         
  -1   4   4        179.66        196.97         4.17 o                         
   0   4   4        249.07        129.44         4.76 o                         
   1   4   4       6656.37       7236.56        51.85 o                         
   2   4   4      13025.67      13468.49        89.97 o                         
   3   4   4         27.97         52.27         4.73 o                         
   4   4   4       4093.04       3795.82        28.41 o                         
   5   4   4       3673.43       3831.41        26.57 o                         
   6   4   4      10666.31      11319.82        72.53 o                         
   7   4   4          0.63         13.94         5.13 o                         
   8   4   4       8701.20       8572.89        56.86 o                         
   9   4   4      11461.05      11526.64        72.52 o                         
  10   4   4         49.06         95.89         4.71 o                         
  11   4   4       7240.53       7510.89        60.96 o                         
  12   4   4       2307.27       2217.66        35.51 o                         
  13   4   4       3219.13       3463.49        68.82 o                         
  14   4   4         80.27         94.28        25.50 o                         
  15   4   4          0.43         46.76        33.85 o                         
 -19   5   4        956.70       1007.98        38.12 o                         
 -18   5   4        688.92        670.07        16.76 o                         
 -17   5   4        462.82        468.31        14.19 o                         
 -16   5   4        741.82        713.35        14.73 o                         
 -15   5   4       7028.59       6933.61        57.59 o                         
 -14   5   4        149.76        192.19         6.95 o                         
 -13   5   4       3500.65       3330.13        24.32 o                         
 -12   5   4       1732.88       1661.83        14.23 o                         
 -11   5   4       1104.25       1156.54        11.59 o                         
 -10   5   4       3398.41       3482.84        25.79 o                         
  -9   5   4       2824.43       2710.26        20.49 o                         
  -8   5   4       1100.64       1089.30        10.46 o                         
  -7   5   4      18920.99      19791.44       123.80 o                         
  -6   5   4       4278.83       4364.85        30.91 o                         
  -5   5   4       8281.79       8375.78        56.24 o                         
  -4   5   4       2010.63       2004.36        14.78 o                         
  -3   5   4       2988.83       2878.16        19.85 o                         
  -2   5   4         70.74         38.73         3.68 o                         
  -1   5   4       5521.60       5212.82        34.72 o                         
   0   5   4       1493.38       1503.91        13.28 o                         
   1   5   4      39047.95      39592.00       277.02 o                         
   2   5   4       1528.54       1557.59        13.57 o                         
   3   5   4       7954.30       7921.47        52.57 o                         
   4   5   4       4517.26       4671.68        32.53 o                         
   5   5   4      10895.76      10242.87        68.29 o                         
   6   5   4      15978.56      16894.47       106.53 o                         
   7   5   4       2395.09       2346.22        18.90 o                         
   8   5   4        446.82        481.83         8.00 o                         
   9   5   4       6711.28       6788.69        45.51 o                         
  10   5   4         12.69         34.13         5.95 o                         
  11   5   4        512.75        519.46         8.02 o                         
  12   5   4        456.02        473.95        14.75 o                         
  13   5   4       3447.34       3695.30        69.57 o                         
  14   5   4       1061.33        975.62        41.47 o                         
  15   5   4       4051.63       4543.82       199.70 o                         
 -19   6   4        153.37         70.44        26.12 o                         
 -18   6   4        529.87        482.54        18.90 o                         
 -17   6   4        203.02        217.00        13.28 o                         
 -16   6   4       1430.63       1375.33        25.94 o                         
 -15   6   4       1114.91       1065.16        12.95 o                         
 -14   6   4       1153.68       1144.92        14.15 o                         
 -13   6   4       3660.86       3673.66        28.50 o                         
 -12   6   4       2198.52       2253.04        17.57 o                         
 -11   6   4       2807.98       2766.46        20.98 o                         
 -10   6   4       5802.70       5577.39        38.96 o                         
  -9   6   4        115.90         52.68         5.82 o                         
  -8   6   4      13917.58      12484.28        81.36 o                         
  -7   6   4      14318.39      14182.15        88.65 o                         
  -6   6   4       8856.66       9054.03        59.54 o                         
  -5   6   4        793.77        895.93         9.60 o                         
  -4   6   4       1044.64       1129.13         9.98 o                         
  -3   6   4       7653.55       7645.80        47.46 o                         
  -2   6   4        162.72        134.75         4.76 o                         
  -1   6   4       9570.00      10095.58        62.53 o                         
   0   6   4      32412.26      31652.70       217.40 o                         
   1   6   4       2327.34       2026.59        19.59 o                         
   2   6   4      15793.54      16299.63       106.99 o                         
   3   6   4      12437.30      13317.01        86.63 o                         
   4   6   4      10118.00       9871.90        64.01 o                         
   5   6   4       5117.50       5349.72        36.49 o                         
   6   6   4       1127.96       1050.04        10.61 o                         
   7   6   4        122.75        147.17         5.94 o                         
   8   6   4       3778.03       3710.16        27.82 o                         
   9   6   4        935.73        976.47        11.55 o                         
  10   6   4         13.39         35.37         6.78 o                         
  11   6   4         27.39         47.96         6.65 o                         
  12   6   4       4995.20       5199.48        65.21 o                         
  13   6   4         10.20         37.80        17.32 o                         
  14   6   4       1374.58       1671.81        64.45 o                         
 -18   7   4       1698.18       1676.43        29.26 o                         
 -17   7   4          1.67         17.59        13.17 o                         
 -16   7   4       1771.57       1812.87        23.83 o                         
 -15   7   4        747.23        871.61        13.55 o                         
 -14   7   4        881.60        902.51        13.63 o                         
 -13   7   4       5379.38       5161.95        37.35 o                         
 -12   7   4       3640.70       3521.75        26.08 o                         
 -11   7   4       2494.55       2400.64        19.23 o                         
 -10   7   4        153.87        114.09         6.10 o                         
  -9   7   4       7004.50       6888.44        47.25 o                         
  -8   7   4       3631.04       3902.89        28.68 o                         
  -7   7   4       8129.14       8363.48        52.61 o                         
  -6   7   4       3418.63       3330.44        24.02 o                         
  -5   7   4        255.48        243.22         6.17 o                         
  -4   7   4      11386.33      10691.11        65.41 o                         
  -3   7   4      19643.30      19799.52       120.37 o                         
  -2   7   4       5008.52       5473.29        35.27 o                         
  -1   7   4      26083.15      25043.63       146.26 o                         
   0   7   4       4400.12       4385.52        31.80 o                         
   1   7   4      42283.86      42213.11       296.26 o                         
   2   7   4          5.65         36.28         6.34 o                         
   3   7   4          8.72         21.35         5.99 o                         
   4   7   4        755.09        743.72         9.89 o                         
   5   7   4         53.66         81.82         5.98 o                         
   6   7   4        127.33        165.16         6.38 o                         
   7   7   4       1076.30       1092.78        11.77 o                         
   8   7   4      10492.99      10182.05        63.96 o                         
   9   7   4       2815.44       2787.75        22.56 o                         
  10   7   4        312.03        273.62         7.85 o                         
  11   7   4       3779.35       3635.37        38.24 o                         
  12   7   4        450.28        457.49        22.28 o                         
  13   7   4       3808.91       4041.55        63.68 o                         
  14   7   4         32.21         52.01        29.91 o                         
 -18   8   4        534.40        613.42        20.84 o                         
 -17   8   4       3253.22       3324.77        39.51 o                         
 -16   8   4        170.85        223.21        13.88 o                         
 -15   8   4       1945.33       1945.92        21.59 o                         
 -14   8   4       5575.04       5559.40        61.07 o                         
 -13   8   4       1758.24       1889.57        19.68 o                         
 -12   8   4        645.06        591.25        10.64 o                         
 -11   8   4       4155.27       4120.23        31.23 o                         
 -10   8   4       2837.44       2858.77        23.88 o                         
  -9   8   4        510.63        531.44         9.85 o                         
  -8   8   4        273.00        290.25         6.94 o                         
  -7   8   4          7.68         15.35         4.51 o                         
  -6   8   4       1008.28        841.75         9.79 o                         
  -5   8   4      18259.76      18901.67       126.80 o                         
  -4   8   4        209.71         97.85         5.59 o                         
  -3   8   4      27463.27      27609.87       166.61 o                         
  -2   8   4       1074.10       1207.31        11.44 o                         
  -1   8   4       2532.07       2633.70        20.49 o                         
   0   8   4      16280.96      16387.38       103.73 o                         
   1   8   4      17064.56      17378.86       119.61 o                         
   2   8   4       2352.52       2111.19        18.93 o                         
   3   8   4       3956.97       3814.14        29.23 o                         
   4   8   4       1797.89       1829.50        23.48 o                         
   5   8   4         25.76         37.00         6.17 o                         
   6   8   4        117.62        117.68         6.46 o                         
   7   8   4       7892.14       7794.10        52.75 o                         
   8   8   4       3964.12       4092.36        32.10 o                         
   9   8   4        691.46        664.70        12.19 o                         
  10   8   4        183.38        169.84         9.60 o                         
  11   8   4        339.93        291.68        15.51 o                         
  12   8   4        489.59        531.27        24.16 o                         
  13   8   4        196.24        164.06        26.42 o                         
 -18   9   4       2130.79       2229.30        33.10 o                         
 -17   9   4          6.42         41.29        14.42 o                         
 -16   9   4       2550.00       2565.02        43.58 o                         
 -15   9   4        213.49        250.35        12.07 o                         
 -14   9   4          5.51         16.86         9.76 o                         
 -13   9   4       1054.61       1044.64        14.19 o                         
 -12   9   4        421.49        435.40        10.33 o                         
 -11   9   4        132.59        117.52         8.93 o                         
 -10   9   4       4476.01       4575.38        34.37 o                         
  -9   9   4       5552.70       5469.16        38.83 o                         
  -8   9   4       3600.84       3170.67        23.60 o                         
  -7   9   4       8118.59       8009.75        53.50 o                         
  -6   9   4      10038.09       9820.20        67.04 o                         
  -5   9   4       3501.99       3466.38        25.79 o                         
  -4   9   4      15446.94      15151.92        92.13 o                         
  -3   9   4       2753.93       2573.43        19.88 o                         
  -2   9   4        757.01        621.73         8.84 o                         
  -1   9   4        361.19        411.86         8.15 o                         
   0   9   4        446.19        524.90         8.79 o                         
   1   9   4        327.93        340.59         8.55 o                         
   2   9   4       1355.18       1251.86        14.26 o                         
   3   9   4       4191.90       4230.45        32.97 o                         
   4   9   4       6501.89       6423.68        46.15 o                         
   5   9   4       1138.54       1146.83        12.87 o                         
   6   9   4        241.26        247.97         9.30 o                         
   7   9   4         17.06         26.75         8.34 o                         
   8   9   4       8107.49       7870.90        58.85 o                         
   9   9   4       4108.06       4214.45        36.20 o                         
  10   9   4        518.24        568.96        14.71 o                         
  11   9   4        129.24        120.00        18.46 o                         
  12   9   4          1.18         13.12        23.53 o                         
  13   9   4       1516.62       1608.56        64.52 o                         
 -18  10   4        129.49        188.80        18.60 o                         
 -17  10   4       7621.74       8045.10        80.60 o                         
 -16  10   4         91.77        113.17        14.14 o                         
 -15  10   4       2145.92       2126.92        24.42 o                         
 -14  10   4       1186.63       1276.78        17.10 o                         
 -13  10   4        532.06        575.34        12.89 o                         
 -12  10   4        240.03        227.04        10.53 o                         
 -11  10   4       2385.51       2268.25        21.07 o                         
 -10  10   4          2.36         11.43         8.40 o                         
  -9  10   4          9.42         31.07         6.07 o                         
  -8  10   4       7279.59       7337.20        48.29 o                         
  -7  10   4       6409.52       6433.50        43.47 o                         
  -6  10   4       3281.17       3370.20        27.90 o                         
  -5  10   4       9001.65       9050.71        60.39 o                         
  -4  10   4         28.30         36.01         6.95 o                         
  -3  10   4      26187.25      25484.52       152.10 o                         
  -2  10   4         10.10          7.39         6.71 o                         
  -1  10   4        433.09        386.75         8.91 o                         
   0  10   4         52.43         32.23         6.91 o                         
   1  10   4       7067.26       7138.36        51.67 o                         
   2  10   4        852.03        818.27        12.10 o                         
   3  10   4       9209.13       8943.41        61.42 o                         
   4  10   4       3448.63       3384.63        27.76 o                         
   5  10   4       3883.36       3501.41        29.45 o
[truncated: 1,155,223 more chars]
